# Supplementary material for: Pea genomic selection for Italian environments
Source: BMC Genomics. 2019 Jul 22;20:603. doi: 10.1186/s12864-019-5920-x (PMC6647272; doi:10.1186/s12864-019-5920-x)
Supplement: Supplementary file 5 — Table S4. Rank, association score and sequence of markers associated with onset of flowering (OF), grain yield (GY), lodging susceptibility (LS), seed weight (SW) and winter survival (WS), and linkage disequilibrium analysis of these markers with SNP array markers in the consensus map by Ferrari et al. [42]. (XLS 44 kb) [file 12864_2019_5920_MOESM5_ESM.xls]

## Sheet: Sheet2
Table S4. Rank, association score and sequence of markers associated with onset of flowering (OF), grain yield (GY), lodging susceptibility (LS), seed weight (SW) and winter survival (WS), and linkage disequilibrium analysis of these markers with SNP array markers in the consensus map by Ferrari et al. [68].
Marker	Rank	Trait	-log(p)	Genes in high LD (r2 > 0.8)	Genes in medium LD (r2 > 0.4)
dDocent_Contig_96908_19	1	OF	5.06126
dDocent_Contig_156755_37	2	OF	4.90508		ARBA1788 (LG2, 56.4) CWi1 (LG2, 54.3) F3586 (LG2, 46.6)
dDocent_Contig_117164_20	3	OF	4.86554
dDocent_Contig_156755_63	4	OF	4.70878		ARBA1788 (LG2, 56.4) CWi1 (LG2, 54.3) F3586 (LG2, 46.6)
dDocent_Contig_156755_75	5	OF	4.70717		ARBA1788 (LG2, 56.4) CWi1 (LG2, 54.3) F3586 (LG2, 46.6)
dDocent_Contig_93855_48	6	OF	4.2545
dDocent_Contig_396_5	7	OF	3.98483
dDocent_Contig_161117_22	8	OF	3.74738
dDocent_Contig_96908_43	9	OF	3.66029
dDocent_Contig_36110_32	10	OF	3.58422
dDocent_Contig_160417_74	11	OF	3.53402		F3586 (LG2, 46.6)
dDocent_Contig_34612_65	12	OF	3.48052
dDocent_Contig_36110_9	13	OF	3.46694
dDocent_Contig_154247_61	14	OF	3.41398	ARBA1788 (LG2, 56.4) CWi1 (LG2, 54.3)	F3586 (LG2, 46.6)
dDocent_Contig_161371_29	15	OF	3.38866	ARBA1788 (LG2, 56.4)	CWi1 (LG2, 54.3) F3586 (LG2, 46.6)
dDocent_Contig_99491_74	16	OF	3.32127
dDocent_Contig_118468_82	17	OF	3.3206	ARBA1788 (LG2, 56.4)	CWi1 (LG2, 54.3) F3586 (LG2, 46.6)
dDocent_Contig_99491_16	18	OF	3.30687
dDocent_Contig_99491_27	19	OF	3.29486
dDocent_Contig_118468_76	20	OF	3.28669	ARBA1788 (LG2, 56.4)	CWi1 (LG2, 54.3) F3586 (LG2, 46.6)
dDocent_Contig_99491_36	21	OF	3.24266
dDocent_Contig_80880_76	22	OF	3.17558
dDocent_Contig_80880_67	23	OF	3.16173
dDocent_Contig_80880_43	24	OF	3.15745
dDocent_Contig_99491_46	25	OF	3.15103
dDocent_Contig_154434_62	26	OF	3.14495	ARBA1788 (LG2, 56.4) CWi1 (LG2, 54.3)	F3586 (LG2, 46.6)
dDocent_Contig_80880_18	27	OF	3.13448
dDocent_Contig_117164_14	28	OF	3.07749
dDocent_Contig_116792_47	29	OF	3.05631	ARBA1788 (LG2, 56.4)	CWi1 (LG2, 54.3) F3586 (LG2, 46.6)
dDocent_Contig_75721_57	30	OF	3.01701
dDocent_Contig_118468_82	1	GY	4.98795	ARBA1788 (LG2, 56.4)	CWi1 (LG2, 54.3) F3586 (LG2, 46.6)
dDocent_Contig_118468_76	2	GY	4.93701	ARBA1788 (LG2, 56.4)	CWi1 (LG2, 54.3) F3586 (LG2, 46.6)
dDocent_Contig_154434_62	4	GY	4.83163	ARBA1788 (LG2, 56.4) CWi1 (LG2, 54.3)	F3586 (LG2, 46.6)
dDocent_Contig_396_5	3	GY	4.82859
dDocent_Contig_160417_74	5	GY	4.71693		F3586 (LG2, 46.6)
dDocent_Contig_161371_29	6	GY	4.71447	ARBA1788 (LG2, 56.4)	CWi1 (LG2, 54.3) F3586 (LG2, 46.6)
dDocent_Contig_158688_21	7	GY	4.39975		ARBA1788 (LG2, 56.4) CWi1 (LG2, 54.3)
dDocent_Contig_116792_47	8	GY	4.37562	ARBA1788 (LG2, 56.4)	CWi1 (LG2, 54.3) F3586 (LG2, 46.6)
dDocent_Contig_154247_61	10	GY	4.32038	ARBA1788 (LG2, 56.4) CWi1 (LG2, 54.3)	F3586 (LG2, 46.6)
dDocent_Contig_75721_57	9	GY	4.31683
dDocent_Contig_96908_19	11	GY	4.25789
dDocent_Contig_122435_11	12	GY	4.21745		ARBA1788 (LG2, 56.4) CWi1 (LG2, 54.3)
dDocent_Contig_75721_16	13	GY	4.17654
dDocent_Contig_75721_33	14	GY	4.17654
dDocent_Contig_156755_37	15	GY	4.0157		ARBA1788 (LG2, 56.4) CWi1 (LG2, 54.3) F3586 (LG2, 46.6)
dDocent_Contig_80880_67	16	GY	3.98913
dDocent_Contig_124086_26	17	GY	3.98478		Alphatip (LG2, 30.3) F3586 (LG2, 46.6)
dDocent_Contig_117164_20	18	GY	3.96732
dDocent_Contig_116454_33	19	GY	3.95595		Alphatip (LG2, 30.3) F3586 (LG2, 46.6)
dDocent_Contig_156755_75	20	GY	3.92326		ARBA1788 (LG2, 56.4) CWi1 (LG2, 54.3) F3586 (LG2, 46.6)
dDocent_Contig_80880_76	21	GY	3.85372
dDocent_Contig_80880_18	22	GY	3.84234
dDocent_Contig_80880_43	23	GY	3.81553
dDocent_Contig_156755_63	24	GY	3.77185		ARBA1788 (LG2, 56.4) CWi1 (LG2, 54.3) F3586 (LG2, 46.6)
dDocent_Contig_93855_48	25	GY	3.65135
dDocent_Contig_156768_6	26	GY	3.33556
dDocent_Contig_156768_20	27	GY	3.29602
dDocent_Contig_53308_54	28	GY	3.29091
dDocent_Contig_161117_22	29	GY	3.25336
dDocent_Contig_97535_71	30	GY	3.22748
dDocent_Contig_36110_32	31	GY	3.19395
dDocent_Contig_99446_73	32	GY	3.15447
dDocent_Contig_36110_9	33	GY	3.12221
dDocent_Contig_156768_29	34	GY	3.11647
dDocent_Contig_34612_65	35	GY	3.05589
dDocent_Contig_99491_74	36	GY	3.05005
dDocent_Contig_62178_7	1	LS	4.47056		Abi3 (LG5, 99.7) Aux1 (LG5, 80.1) GNS2 (LG5, 105.4) Pea4 (LG5, 106.0) TE002E09 (LG5, 99.1)
dDocent_Contig_103175_30	4	LS	4.32633	GNS2 (LG5, 105.4)	Abi3 (LG5, 99.7) Aux1 (LG5, 80.1) Pea4 (LG5, 106.0) TE002E09 (LG5, 99.1)
dDocent_Contig_62178_65	2	LS	4.31935	GNS2 (LG5, 105.4)	Abi3 (LG5, 99.7) Aux1 (LG5, 80.1) Pea4 (LG5, 106.0) TE002E09 (LG5, 99.1)
dDocent_Contig_62178_74	3	LS	4.31935	GNS2 (LG5, 105.4)	Abi3 (LG5, 99.7) Aux1 (LG5, 80.1) Pea4 (LG5, 106.0) TE002E09 (LG5, 99.1)
dDocent_Contig_34325_60	7	LS	4.19194	GNS2 (LG5, 105.4)	Abi3 (LG5, 99.7) Aux1 (LG5, 80.1) Pea4 (LG5, 106.0) TE002E09 (LG5, 99.1)
dDocent_Contig_24359_34	6	LS	4.18156
dDocent_Contig_24359_8	5	LS	4.18156
dDocent_Contig_68151_29	8	LS	4.17748
dDocent_Contig_101017_73	9	LS	4.16371	GNS2 (LG5, 105.4)	Abi3 (LG5, 99.7) Aux1 (LG5, 80.1) Pea4 (LG5, 106.0) TE002E09 (LG5, 99.1)
dDocent_Contig_154666_11	10	LS	4.14724	GNS2 (LG5, 105.4) Pea4 (LG5, 106.0)	Abi3 (LG5, 99.7) Aux1 (LG5, 80.1) TE002E09 (LG5, 99.1)
dDocent_Contig_77639_16	11	LS	4.04971
dDocent_Contig_77639_45	12	LS	3.96839
dDocent_Contig_34325_14	13	LS	3.93799	GNS2 (LG5, 105.4)	Abi3 (LG5, 99.7) Aux1 (LG5, 80.1) Pea4 (LG5, 106.0) TE002E09 (LG5, 99.1)
dDocent_Contig_103696_43	15	LS	3.91674	GNS2 (LG5, 105.4)	Abi3 (LG5, 99.7) Aux1 (LG5, 80.1) DHPS1 (LG5, 71.4) Pea4 (LG5, 106.0) TE002E09 (LG5, 99.1)
dDocent_Contig_103696_71	16	LS	3.91674	GNS2 (LG5, 105.4)	Abi3 (LG5, 99.7) Aux1 (LG5, 80.1) DHPS1 (LG5, 71.4) Pea4 (LG5, 106.0) TE002E09 (LG5, 99.1)
dDocent_Contig_103696_9	14	LS	3.91674	GNS2 (LG5, 105.4)	Abi3 (LG5, 99.7) Aux1 (LG5, 80.1) Pea4 (LG5, 106.0) TE002E09 (LG5, 99.1)
dDocent_Contig_24359_20	17	LS	3.8963
dDocent_Contig_96138_66	18	LS	3.88048
dDocent_Contig_96138_84	19	LS	3.88048
dDocent_Contig_37923_65	20	LS	3.64325
dDocent_Contig_94343_37	21	LS	3.63993
dDocent_Contig_94343_66	22	LS	3.63993
dDocent_Contig_96138_54	23	LS	3.57905
dDocent_Contig_94343_81	24	LS	3.55852
dDocent_Contig_159350_77	25	LS	3.41567	GNS2 (LG5, 105.4) Pea4 (LG5, 106.0)	Abi3 (LG5, 99.7) Aux1 (LG5, 80.1) TE002E09 (LG5, 99.1)
dDocent_Contig_82599_48	26	LS	3.38646
dDocent_Contig_47160_54	27	LS	3.20022
dDocent_Contig_24359_72	28	LS	3.16069
dDocent_Contig_42904_11	29	LS	3.15217	Abi3 (LG5, 99.7)	Abi3 (LG5, 99.7) Aux1 (LG5, 80.1) GNS2 (LG5, 105.4) Pea4 (LG5, 106.0) TE002E09 (LG5, 99.1)
dDocent_Contig_94343_12	30	LS	3.07644
dDocent_Contig_157980_19	31	LS	3.0456	Abi3 (LG5, 99.7) TE002E09 (LG5, 99.1)	Aux1 (LG5, 80.1) DHPS1 (LG5, 71.4) GNS2 (LG5, 105.4) Pea4 (LG5, 106.0)
dDocent_Contig_47128_74	32	LS	3.01408
dDocent_Contig_42797_8	1	SW	4.1811
dDocent_Contig_158752_84	2	SW	3.74588
dDocent_Contig_100132_66	3	SW	3.60896
dDocent_Contig_13020_29	4	SW	3.5751
dDocent_Contig_161221_50	5	SW	3.53486		Acetisom (LG7, 82.8)
dDocent_Contig_5366_11	6	SW	3.49185
dDocent_Contig_155074_51	8	SW	3.40096		Htrans (LG7, 62.2) Ptrans (LG7, 64.1)
dDocent_Contig_74570_20	7	SW	3.39203
dDocent_Contig_153779_32	9	SW	3.34682
dDocent_Contig_162049_29	11	SW	3.28968
dDocent_Contig_162049_81	12	SW	3.28968
dDocent_Contig_79780_76	10	SW	3.28399	St100044 (LG7, 1.9)	PsDof4 (LG7, 8.2) Htrans (LG7, 62.2) PlcSyn (LG7, 3.8) Selbin (LG7, 0.0) SQEX (LG7, 12)
dDocent_Contig_93486_18	13	SW	3.2753	St100044 (LG7, 1.9)	PsDof4 (LG7, 8.2) Htrans (LG7, 62.2) PlcSyn (LG7, 3.8) Selbin (LG7, 0.0) SQEX (LG7, 12)
dDocent_Contig_100132_54	14	SW	3.23076
dDocent_Contig_155074_82	15	SW	3.22709		Htrans (LG7, 62.2) Ptrans (LG7, 64.1)
dDocent_Contig_84804_38	16	SW	3.16681
dDocent_Contig_79780_63	17	SW	3.16115	St100044 (LG7, 1.9)	PsDof4 (LG7, 8.2) Htrans (LG7, 62.2) PlcSyn (LG7, 3.8) Selbin (LG7, 0.0) SQEX (LG7, 12)
dDocent_Contig_92407_66	18	SW	3.06628
dDocent_Contig_155078_60	19	SW	3.05179	Acetisom (LG7, 82.8)
dDocent_Contig_50906_67	20	SW	3.03616		PsDof4 (LG7, 8.2) Htrans (LG7, 62.2) PlcSyn (LG7, 3.8) Selbin (LG7, 0.0) SQEX (LG7, 12) St100044 (LG7, 1.9)
dDocent_Contig_77427_71	21	SW	3.03534
dDocent_Contig_51289_51	1	WS	3.17942
dDocent_Contig_51289_33	2	WS	3.02769
