# Supplementary material for: Pea genomic selection for Italian environments
Source: BMC Genomics. 2019 Jul 22;20:603. doi: 10.1186/s12864-019-5920-x (PMC6647272; doi:10.1186/s12864-019-5920-x)
Supplement: Supplementary file 6 — Archive S1. A compressed archive containing the reference genome, the genotypes for five missing data thresholds, the kinship matrices, the phenotypes and a phenotype-genotype coupling table. (ZIP 8471 kb) [file 12864_2019_5920_MOESM6_ESM.zip]

>dDocent_Contig_2
TTGCTGGCACAGAGTTAGCCGATGCTTATTCCCCGGATACCGTCATTTTTTCTTCTCCGGGAAAAGAAGTTCATGACCCAGGGGCCTCTACCT
>dDocent_Contig_3
TTGCTCACGGTTATTTTGGCCGATTGATCTTCCAATATGCTAGTTTCAACAATTCTCGCTCTTTACATTTCTTCCTAGCTGAGATCGGAAGAG
>dDocent_Contig_6
TTGCCCCTCCAGTAGATATTGATGGTATTCGTGAGCCTGTTTCTGGATCTCTACTTTACGGAAACAATATTATTTCTGGTGCCATTATTCCTA
>dDocent_Contig_7
TTGCAGAATCTTCCACTGGTACATGGACAACTGTGTGGACCGATGGACTTACGAGCCTCGATCGTTATAAAGGACGCTGAGATCGGAAGAGCG
>dDocent_Contig_9
TTGAGCATAATATTCTTATGCACCCATTTCACATGTTAGGTGTAGCTGGTGTATTCGGCGGCTCCCTATTCAGTGCTATGCACGGTTCCTTGG
>dDocent_Contig_10
TAGCTTCCCATATCGGGTAAAAGTGCAAACCGATAGCCGCAGAAGTAGGAATAATGGCACCAGAAATAATATTGTTTCCGTAAAGTAGAGATC
>dDocent_Contig_11
TAGCTGGGCCATCCTGGACTTGAACCAGAGACCTCGCCCGTGAAGTAAATCATCGCACCTACGGTCCATCCAATTGGGAGAGAATCAATAGAT
>dDocent_Contig_12
TAGCTATATTTCGATTCATTCTCTTTTTCCAAGGGTTTCATAATTGGACATTAAACCCATTTCATATGATGGGAGTTGCTGGTGTATTGGGCG
>dDocent_Contig_14
TAGCTAGGAAGAAATGTAAAGAGCGAGAATTGTTGAAACTAGCATATTGGAAGATCAATCGGCCAAAATAACCGTGAGCAGAGATCGGAAGAG
>dDocent_Contig_16
TAGCTAAGCTCTATCCCTTTATTAATTCAACCCAACGTAATTCATTTGTTCCGAGTCAACAATTCAAAGAAAAATATTGGTCGGATCCAATAT
>dDocent_Contig_21
TAGCGATACTACTGGAAAGGACCGTTTCAATATTTCCCATACGCAATCCTTTGTATAAACGTTGAGGTGGACGCACACTAAGATGGAAAAGAC
>dDocent_Contig_23
TAGCCTGAAATACAATCATAAAGTTGAAAGTACCAGAGATTCCTAGAGGCATACCATCTGAAAAGCTTCCTTGACCAATTGGGTAGATTAAGA
>dDocent_Contig_25
TAGCATGTCGTATCAACGGTGAATTCTAAAAATTTTTCATTCATATTGGATCCGACCAATATTTTTCTTTGAATTGTTGACTCGGAACAAATG
>dDocent_Contig_26
TAGCAGTTGACTGGACATCTAGGGGTAAAGCACTGTTTCGGCGCGGGCCGCGAGAGCGGTACCAAATCGAGGCAAACTCTGAATACTAGATAT
>dDocent_Contig_27
TAGCAGTTCGAAAGGTTGACCTATTCGGGAATCCTCGGATCTATGCTTATTTTCAACTCCCCGAAGCATTTCGTCGCTTACTACGCCCTTCCT
>dDocent_Contig_29
TAGCAGTGGGGAATTTTCCGCAATGGGCGAAAGCCTGACGGAGCAATGCCGCGTGGAGGTAGAGGCCCCTGGGTCATGAACTTCTTTTCCCGG
>dDocent_Contig_30
TAGCAGGGACATTGGGCATATTAGCGGGTCTTTTCCATCTTAGTGTGCGTCCACCTCAACGTTTATACAAAGGATTGCGTATGGGAAATATTG
>dDocent_Contig_32
TAGCACCTTAGGATGGCATAGAGTTGAAGGGCGAGGTTCAAACGAGGAAAGGCTTATGGTGGATACCTAGGCACCCAGAGACGAGGAAGGGCG
>dDocent_Contig_58
CTGTTTTTTTTTTTATTATTATTATTGATAAGAATTTTCTTGTTAAGACCCTATAAGAATCAATTAAAAACCTGAGATTCATACCAGAACCAC
>dDocent_Contig_61
CTGTTTTTTTATTGCAGGGCGCTAGCTTACTAAAATGTCAATAATATAGGGCTTTTTTCTTTCATCTTTCAGCTTGATCGGAATCTATTCTAT
>dDocent_Contig_65
CTGTTTTTGTTTCTGTATTCCTTATTTATCCACTGGGCCAGTCTGGTTGGTTCTTTGCGCCTAGTTTTGGTGTAGCAGAGATCGGAAGAGCGG
>dDocent_Contig_67
CTGTTTTTGTTCACATTTTTTACTTTCACACCGTCTGACCCCATTAGCCCGTCACTGCCTAGAACCCTCCATAGCCACCACCAACTTTCTGTA
>dDocent_Contig_68
CTGTTTTTGTAGGAATTAATTTATACTTACTATTTGGCAGTAAAACCATTACCATGCCCCATAGCCATTTTATTCAACCCTTGTCTGTAATC
>dDocent_Contig_71
CTGTTTTTAAACTACCATTTTTTTCTCTCACCGCAGTGAATGTAAAATCAGACGATTTTATCAATTTCTGTAGTTAGTGTGTGGAGGATTAGC
>dDocent_Contig_72
CTGTTTTGTTTTCTAGGTAAGCCATAAACATACATAACTCCTGCCCAATTTTAACTTTTTAATTAAGATTGTATGTTAAAATTTCGAGAAAGA
>dDocent_Contig_74
CTGTTTTGTTTTAGATTCCATTTTACCAAACTTTGCTAATATTTCATTTTACCAAACTTCGCTTCCCCGTGTCACGAAAAAAAGAAGAAGCAA
>dDocent_Contig_79
CTGTTTTGTGATGGAAAGCGTGTGGTTTTGTAGCTTTCATGGTTAGAAAATCTAAAAAATGGATGTGGGGTATAGTGGTTTTAAGTTGGATGG
>dDocent_Contig_83
CTGTTTTGGTCTCTTTTTGGATCTTATTTTAAGATTTGCATGGCTTTCAACCATTGTTACTTCTATGTCAGCAATGCGAGACTGAATCTCACC
>dDocent_Contig_85
CTGTTTTGGTATTTGTTTGATTGTGATCATTCTGTTTGCTCATATGTGGTTCACACTTGCCTAGTTTGACTTAAATTGTGCATGAAATGAATT
>dDocent_Contig_87
CTGTTTTGGAAAGCCAGCGGCAAGGAAGGAAAGGAAGCGAAGTAAGCATCCAATCCTGATCTTTTCACTTTCGAGATCGAAGAATCATAGCTA
>dDocent_Contig_89
CTGTTTTGCAAGTGCTAAGATATGAAAATTTGTATGCCAACCTAGAAAAATGTGTCTTTTGCACCGATCATGTGATTTTCTTAGGTTTCATTG
>dDocent_Contig_91
CTGTTTTGCAAAGAGGATTACGAAGATGTTTGGAGAGAGATTCAGATAATGCATCATTTATCTGAGCATTCACATGTTGTTAGAATCGAAGG
>dDocent_Contig_92
CTGTTTTGATTCCAATTGATCATGGATACTGCCTCCCTACTAGTGTAAGCACCTTATTTTTGTCGACAAGTTTTATCTTATAATGCATGCGAT
>dDocent_Contig_93
CTGTTTTGATATTTGTTTGGTTGTGATCATGCTGTTGACTCATATGTGGTTCATACTTGACTACTTTGACTTAGATTGTGCATAAAATGAAAT
>dDocent_Contig_96
CTGTTTTGATATTGATTTGATTGTGATCATTCTGTTTGCTCTAATGTGTTTCCAAAGTGCATAGTTTGGCATGTTTTGTATATGAAATGGATT
>dDocent_Contig_100
CTGTTTTGATATGGACTACCAGTGTCACAAAACTTATGTCAGTAGATAAGCTTCAATAAGCCAATCCAAACAGACCCTTATCTTTGTCTTCTT
>dDocent_Contig_102
CTGTTTTGAAATCAGGTTCAAAAAGGAGGACAAACTATCTTAAATAGTGCTTCAGATAAGAACAATAGTGGCATGGTTAGAGAAAATATGAAC
>dDocent_Contig_103
CTGTTTTGAAACATAAAACCAGAACATGTCTCCTTTTTGTGACAAAAGTACAACTTTATCATCTAAAATGTTACAAATTAAGGGTCCCTTGC
>dDocent_Contig_106
CTGTTTTCGTTCGATCATGAATTACATTCTTGGCTTACAATAAAGTGGTGTTATTTTGATTTTTTTTTTAAATTTAATCCAGATTTTAAATC
>dDocent_Contig_107
CTGTTTTCATAAGTTTTCTCAGAGAGTTTATAGACATAAGCTGAAAATAGCTTATACACATAGGGTCCGTTTGGATAAATAGCTTATTTGCAG
>dDocent_Contig_109
CTGTTTTCAGTAAATAGTAAATTATGTTGCATGTTTTAACAATTTATGTTGTGTAAAATAATTGCAGTGCCCCCTGCTTATTATGCTCATTTG
>dDocent_Contig_110
CTGTTTTCAAATTGTAACTTGGTGATCAGAAGGAGTACAAAATTTATCCTGAGTTTTCTAATCACTGTGTTGCTTATGTGTTGCTGAGATCGG
>dDocent_Contig_112
CTGTTTTCAAATATACACCGTCATACAGAAAGGCTTGGTTAGCGAAAACCAAGGCAATTGAACTGGTGTACGGTAACTGGGAGGAATCATACA
>dDocent_Contig_120
CTGTTTTATTTCACTCATATAACTATCTAATTTAGTTTTTCAATCAGAATTGTGAAAAAGAAAATAAGGATAATGAAGGTTTCTATTCAATTT
>dDocent_Contig_125
CTGTTTTATCGGGATACTATTCCCTAGGTTCCTAAACTTGGAATGGATGGCGGAGCGTAGGTGGCAAACAGTTATATGGATACGGTGCTTTAC
>dDocent_Contig_127
CTGTTTTATCATTGAAATAAGATGATTCTTTGTATGCTCTAATCTATATTATACTCCCAAGCATATTATAACAATTGATGTATTTGAGATTCT
>dDocent_Contig_128
CTGTTTTAGTTTATAGTAGAATCATAGGCTCCACACAAGAGAAGAAAAAACACTATATTATTATAAACTAGAAAGAAAGATTAGACCCATGTG
>dDocent_Contig_130
CTGTTTTAGTTAATGTTTTGCATACTTTTGTTTTCGTTAATGTTTTGCATACTTCTGTTTTCGTTAATGTTTTGCATTCTACGGACAGGCTCA
>dDocent_Contig_132
CTGTTTTAGTCTCATTAGGGTGCCATATAATACTGCGAAGGAATACATGCCTGAATACACTTAGTAATTATAAAATTATATCAACCACAATA
>dDocent_Contig_135
CTGTTTTACTTCAACTCTATTTAAAGCTAGATTCCATTTAACAGAATTAAGTAATTCATAATAAAGTTTTTGTGATTATGTAGAATGATTCCA
>dDocent_Contig_136
CTGTTTTACAATTAAATTAATGATGAAGATTATCATGAACAATTAACCATGTGTCTTGCATTGCAATTTGCATGTCCTCATTTTCTTTAATCA
>dDocent_Contig_137
CTGTTTTAATTTGGATGGCAAAAAGACTAGCTCCAACAACCAGAAATCTGGGCCGTCTTCAACCCCACCATCCCATTTTGCTGAGATCGGAAG
>dDocent_Contig_140
CTGTTTGTTCGCAAGGGCCAGCTTGATCCTCTTCCCCAGGATCTCAGATGAGGAAACCCTAGGAGAGCCACCGACTCCAACTACCGTCCATGT
>dDocent_Contig_142
CTGTTTGTTAAAGGTTTCACACAAATCTATGTCATTGATTATTCAACATCGTTTTCCAAAATGGCAAAGATGAATACAGTCCGAGTTAGATT
>dDocent_Contig_144
CTGTTTGTGACTACAGTTTTGAGTGGATGGCAGCATCCCAACGAGCTATGATTGATATGCACAGCAGTATGCAGAGGTTGGAGCTGAGATCGG
>dDocent_Contig_147
CTGTTTGTGACGTTGTATCAGAGGTTACCGGGGAATAATAAGATTCCGGCGATGTTGCGGCCGGTGTTCTTCTTGTTCTTTGCTGAGATCGGA
>dDocent_Contig_148
CTGTTTGTGAAACATACGCAAACTTTCCATAAACTCTGATCTGTAAATTAAAAAAATAGAATTTGACACCAATGAATTAAAATATAAGCTTAA
>dDocent_Contig_149
CTGTTTGTCATATTCCTGGTGTTGATCAGAAAGCTGACATTGTTACCAAACCCCTTCCCAGTTCATAGTTTTTGGAGATAAGGAGCAAGCTC
>dDocent_Contig_151
CTGTTTGTATTAATGTTGTGTAATGAATCTGTGTTATTTAGGGCCGTGGTGGCAACTTGGGAGCTACTAGGTTTAATACTTCAAGTGCTGTAG
>dDocent_Contig_153
CTGTTTGTATTAATGTGGAGCTTCTGCGGTCTTTGCAGGTTGCAGTTTTGGGTTTATGTTATACACGTTTGGATTTGGCTTGCAGAGATCGGA
>dDocent_Contig_155
CTGTTTGGTCATAAGGATAATAGTTCTTATCTTATTAGGTCAGGGGCGGCCGGCCCGGGGGTTACCCGCGATTGGTAATGGCATAACCAGAAG
>dDocent_Contig_157
CTGTTTGGACTCAGGATTGGTTTGTAACACCTCAATGATTCTTTTGAAAAAGGGATCTTCAATAAGCTCTTGCTG
>dDocent_Contig_159
CTGTTTGCTTTACTTTGTGACACATTGGTTATTTGTTTATTACTATATCCTTTTCAAACAATTTTTCAGTTTAACTACTACCACGCGTTTCTA
>dDocent_Contig_161
CTGTTTGCTGTTGCTGTAGTTTAGAATCTGTCATTCTTAAATTTTTGTGAAATGCTTGATTTGATTATTCTTATCAAAACTGATTTTTTTACT
>dDocent_Contig_163
CTGTTTGCGTTGTGGAAGAATTCCAAGCCCATCTAGCATTGACTCGTCAAGTTCTGCAAAACAGGATATGTTAAGAAAACATAACTAAGTGCA
>dDocent_Contig_164
CTGTTTGCGATCCGGTGGGCTTGCGAACAATTTTCCTTGGTGACCAAAAGTTGATAAGGATTGATTTGAAGAATTTGCGATCACCTTTTTTG
>dDocent_Contig_165
CTGTTTGCCTTTATACGGCTTCGCTAGCGCTCCTATGAAGTGGTGGGCCTTCTAGAAGCTTCGCCAGAAGCAAGATGAGGTCGCTCTCCTTCG
>dDocent_Contig_167
CTGTTTGCATTCTATTCATGAAATTTAGTAAAACTCTAGTTGTAGAATTTGATTTAACTAGACCTCTCCTTCCGACAAATGCTATGCATATAT
>dDocent_Contig_168
CTGTTTGCATAGCACTCATAGGCTCTGGGACTGATGACCTTACTCTTCTAGTCTTTTCCAGTAAGCCTTGTTGGATGACTCAGAGCTCTTGTG
>dDocent_Contig_170
CTGTTTGCAGAAACTAATGCCATGGGATAAGAAAATGGATCAAGCCACCCTCTTTGAAGAAGCTTACAAATATGTTAAGTTTTTGAAGGCACA
>dDocent_Contig_172
CTGTTTGCAAAATTTCACTAAGGATCATTGGCTTGCATGAAAACTCAGAGGGGCAACGGCTCTCAAGACACCCTTAACTCTCTGAGTGTGAG
>dDocent_Contig_174
CTGTTTGATTTTATGCAGAAGGTGCTTAACTTTTGGCACATTCCACTTATACTAACTCCGTTCTATTTATTCATAAATGGTATAAGCCATTAG
>dDocent_Contig_176
CTGTTTGATTTGTAGAACAACATAAAACCTATTAGTTATTTATGGTTTCAATCCTCAAATTCCGTAGAATCTTCTACACAATAGAAGCCACAC
>dDocent_Contig_179
CTGTTTGATTTATTTCTTCTGTTTGATTTATTTCTTCTTTTAGAAGAATCAGTAAAGAATTTGATGACATTGATTCGATGGATTCAATTGAA
>dDocent_Contig_180
CTGTTTGATTAAAGATGGTGATGGAAAATCCATTTTTAAAGTAAAAATGAGAGGGAAAAGTTTTTCTCTGGAAAATCCATTGGAGGAGGAGCA
>dDocent_Contig_182
CTGTTTGATGAGCCTGCGTAGTATTAGGTAGTTGGTCAGGTAAAGGCTGACCAAGCCAATGATGCTTAGCTGGTCTTTTCGGATGATCAGCCA
>dDocent_Contig_184
CTGTTTGAGGTCTAGGAATTTTTCCTCATGCAAATCTGATGTCTTCACATATTTTACACTATCCCGGATTTTTTTCACTAGATCTTGTACAGA
>dDocent_Contig_186
CTGTTTGAGGAGGACGATGAGGAGGATACTGATTGGGAGCCGTGTCCGGTGGAGAAGTCTGTTGAAGTCATCAAGTGGTTCTGTAAAAACTGT
>dDocent_Contig_188
CTGTTTGAGGAGATGCAGTTGATAGTTTAACTTCAGTTATGTGATTGCGTAGCTTTAGATCTAACTGAGGTTCCGAAATCCAAATCATATTCT
>dDocent_Contig_190
CTGTTTGACTTACAACATGTAAACATGGTATGCTTTCAATTTCACGTCTAAGTTAGGGTTTGTATGCCTCCTAGTAGCTGAGATCGGAAGAGC
>dDocent_Contig_192
CTGTTTGACAAAGAACGAATAGTATAACTGTATGAATGAGTTAATTTTGTGCCATTTCCCTAAGCATCTTTTGACAATGGACTTGCACATGAT
>dDocent_Contig_194
CTGTTTGAATGGATGCCTTTTTCCCCTGATCTTATAATACGAAACGCAATCGATTGAGAAGCCGGAATCTTTACTAATCGGCCGGGTGAAGGC
>dDocent_Contig_197
CTGTTTGAACATAATGAGTGGAAACTCTCCGTAAAAGTTTTAGGAGTTACAAGGTATTCATACAAAGCACTTCAATTTATACAGAGATCGGAA
>dDocent_Contig_198
CTGTTTGAAATGGCGGTTTTGACCTTGAAGAGGAGTGTTTCAAGAGCCATGAATTGGTTTGTGTGTTGTTGGGTTTGAAAGGTTGAATCTAAT
>dDocent_Contig_199
CTGTTTGAAAGGTAACTTGATCTAGATGCGGAGTCTAGTTTGCACTTTATGGTACAACTTTTTATCCTTTAAATAAGAGGAGGTGGTCAAGAC
>dDocent_Contig_201
CTGTTTGAAAATGCAAAAAAAAGAGATAAAATTGAATCAGACCTCAAGAGTTCTGATCTGTTCCTGGTATTGAGACGCCAACTGCTTCAACTG
>dDocent_Contig_203
CTGTTTGAAAAATTTCAGTTCCACCGAGACTTTGAATGCTGAGGACAAATTTTTCTGCGACAAATGCTG
>dDocent_Contig_205
CTGTTTCTTTATCATTTTTGTAATTGGAATAGTTTTATTACTACCAAAAAATCGATTTCGACTTTTTCAAAAAGTAATCCAAGATTATTTTTG
>dDocent_Contig_207
CTGTTTCGTTTTACTAACAATGTTTTTTCATCTTTTATTATATAGCAATTTGTGAAGCTGGAAAAGGATGAAGCTATTGAAGAAAAGATCAAT
>dDocent_Contig_209
CTGTTTCGGTATCACCAACCGATTCAATTTTCCAACGTCACTTGGCGTAACGGTTTTCTCAAACAACTGCTCACGCGCCTTAGCTTCACACGC
>dDocent_Contig_210
CTGTTTCGACAACGGCGCTGACAGTTCCAATCTGCCGGCGTTGGAATCGTCGTCAAGTTACGAGTCTCTGGCTACTTTTCGAAATGTTATCGC
>dDocent_Contig_212
CTGTTTCGAAATGTGCAATATAACTTACCTCTTATGTTTATATTTCCTATTTTTCTAGGGGAGTTGAAGACTTTGACATTCTTCATGGAGATG
>dDocent_Contig_214
CTGTTTCGAAACCTTTGGTTCTATGTTGCTCTTTTTGGCCTAGCCCCTCCTATACAGAAGACTCAGGTAACGACAAAGTCAGTTTCCAGTACA
>dDocent_Contig_218
CTGTTTCCCTCTCGACGATGAAGCTTATCCCCCATCGTCTCACTGGCCGACCTTGACCCGTCGGGGTCATATCTAGTATTCAGAGTTTGCCTC
>dDocent_Contig_228
CTGTTTCCACTGTTCGTACTCATCTTCTCACCTTTCGCTTGCCTTTTTAAGAATAATCTCCGATTATTAATTATCCATTTTCATTTCATGAA
>dDocent_Contig_229
CTGTTTCATTTTTCTTTTTGAAATTGACAAATAACTGTGCTTCTTGTGAGAGAATAGTATGGGTTGAATAAAGGACAAAACACATACATTGGA
>dDocent_Contig_231
CTGTTTCATTTCATGCCATGTTAGTTGAAATTGAAATAGTACAGAAGTTTGTGAAATTAATTGGATTATTTTGTTTCGCGAAGGTCGTTTGTG
>dDocent_Contig_232
CTGTTTCAGTTTTGAGTATATCTGTTCTGTTTGAGGGTGGTGTCTATCACCAACCACGAATCGGTGGACTTTACCCTTCACGATAATCCAGCT
>dDocent_Contig_234
CTGTTTCACAAAATCTACTTCTAAGTAATTGCTCTATAGATCCTATATCTATCTATATGAAGAAGACATCGTGTCAGGAGGGGGATTCTTATT
>dDocent_Contig_235
CTGTTTCAATTTGAGACCAATCCGATGCACAAGTGTCATCTGCAAACGTGAAACATACAAGATCAACCATGGAAAACAAATGAATGAAGATTG
>dDocent_Contig_237
CTGTTTCAATGCATTGACTATTAATAACCATCAGTAGTTATTTCTTGCACCAGGTGTTGTTGATGTCGCTAAAAGCTGGTGGAGTGGGTATAA
>dDocent_Contig_240
CTGTTTCAACAACCTTGTAGACACACTATATTACCACCTGGATGGCGACAGAATTTCATTATTAGAGATTTTGCAGAAATTTATAATCTTGGA
>dDocent_Contig_242
CTGTTTATGGCCAAAATCCCGAGAGTCCTCTGGACTTAGCTCCACTTCCAGCTACTCACAACTTTAGTGGAGATGCGGTTGAAGAAAATTTCT
>dDocent_Contig_244
CTGTTTATGATTTGACAGAGCAAACAAGACCGTGAAGGGGCAGAGGAGTATTATTCCAGAGCCATACTAGCAGATCCAAATGATGGAGAAGTT
>dDocent_Contig_246
CTGTTTATCTTTATCATCGGAAAGTGCTTTTATGGTAACTCCTGAAATTAGGAGTCTAAAAGCACAGCGCTTCAGTTTATGATTTAGGACATG
>dDocent_Contig_247
CTGTTTAGGATTTCCACCTAAAGGATTTACACATTTCCAAAGTTTATCATTCTTACCTACATACAACGTCAGAGCACCTAAATTCTGTTTCAC
>dDocent_Contig_250
CTGTTTAGATTTTTTTTATCCCTTTGGACCCTAGGCTTGGCCTAGTGGTCTAGTTTCTCACATTTGGTGTGGATTTTCAGGTTGAAATGCAAA
>dDocent_Contig_251
CTGTTTAGATCTATTTCGGTTGCCAATGAAATGGAATATGGGGAACTCTCCGTCTAAGTGGTTAATCCGACGAGTCAATTCTCAATGTTATGC
>dDocent_Contig_254
CTGTTTAGAATTTTTTCTCCCTTTTGGACCCTAGGCTTGGCCTAGTGGTCCAGTTTCTCACATTTGGTTTGACTTTTCAGGATGAAATGCACA
>dDocent_Contig_255
CTGTTTACTTTTCCAACACACTCCACTCCACCCTTTATATTCTTTGCCCCCTGCCACAACCTTCAAACAAACACAAAAATGGCACTTTCAATT
>dDocent_Contig_257
CTGTTTACGTTTTGTGGATTTTGATTGAAAATATATCGTATATTTTTATTTCTTCTTCTATTTATGTTTCAGATCTACGATCGATTTTACAGT
>dDocent_Contig_258
CTGTTTACGTTCCCAGTTACTACAACTTTTTGTTGCTTCAAATCAATGTTTACGCTAGTAACACCTAGATTACATAGGAGTGTTTAATAAAC
>dDocent_Contig_259
CTGTTTACGATCACGATATCGGAACCCGCGGTGTTGCTGACACGACGGCGACGTTTTGGACTGCTTGTCCTTACTGCTGGAGCCTGTACCAGT
>dDocent_Contig_261
CTGTTTACATTTAATTTTGGGCAAGGATTCTGTTCATTGTTATATCCAGTATTTGTGTTACTATTATTCTCTTTAAGTCTTGCTAATTGCATC
>dDocent_Contig_267
CTGTTTAATTTTTTATGCATCATATCAATAGGTGGTGTTTGTTGAATCTACCAAATTAGGTCAGGTTTATACCAAAATGTGACTAGCGAAGTC
>dDocent_Contig_269
CTGTTTAATTAGGACCTTATGATATATTTTTTATTCAGGTTCTCCGTGATTTTAAACGTCCTGATGGTATGGCGGATAATGAGATTGATGCTG
>dDocent_Contig_270
CTGTTTAATGATGAGTTTCTTGATGTAAGTGTACTAGGCACGTTAGGAATGTTAAAGCTCCCGTGCATGTTGTGCAACCCCTGAATACACCAG
>dDocent_Contig_272
CTGTTTAAGGTAGGTAGGTCTCAGGAGTTAAGTTTAAGGAAGATAAGATGTGCCAGTTATAATTACCAGGATCTGCCAGCGGTATTTGATTGA
>dDocent_Contig_274
CTGTTTAAGCTCGAAATCTGAACTTTCACAACCACCAACAGGAAGACAAGTCAGTCAGTATGGGAAAAAAAAGTATTTTTCTAGTCAAGTTC
>dDocent_Contig_277
CTGTTTAAAGTTTTCCAACTTTCCCCCATCCTTCATCCTTGCTAATGTTGCCTTTAGACTAGCAATCTGGCAAAGAAGACGGTAGAAACAATC
>dDocent_Contig_279
CTGTTTAAAGAAGAATCAGATTCCTTGTGTAATTGTGTTTCTTTTTAGTTTCCAATTCCACATAATTTGATGTTTAAAAACGTTACATTTCT
>dDocent_Contig_280
CTGTTTAAAAAAATGCCAATTCAGTTATCAGTCAACTTTCTATCTTCAAATAAGCCTTTAAGCCAATTAATGAGGCTTTTTAAGAAAGACATA
>dDocent_Contig_282
CTGTTGTTTTTCTGGTTTGTTGTGAAGAAAAGTACTTGTTTTTGATGGAGTCCAACGTTTGTTTTTGATGATGTTGGAATTGAGATGTTTGTT
>dDocent_Contig_285
CTGTTGTTCCGATGGAGAGAAGAACCCATGATTAGTTTTTCGGGAAATTTCCAAACAAACAATTTCAACGAAATCTTTCAATTTCTTATTTTA
>dDocent_Contig_287
CTGTTGTTATTTTCAGAGTGAAGATGATGAAGATTCTGACGGTTCTGAGGATGATGAGGAAGACGCCGATTGGGATGAAGACGAGGACTCCGA
>dDocent_Contig_289
CTGTTGTTATTCTTGTAGTAAGAAAGAAGGCATCAGTATTGCGTAAAGAGGAAATATGTTTGGTTGCGAGGGGCGGATCCACGTGATAACTGT
>dDocent_Contig_292
CTGTTGTGTTTTATGCTACTGGTTTTACACTGATATGACCTTTCCATTTCAATATGAACACGCACATTCAAAATTTTCAAGATATTTATTACT
>dDocent_Contig_293
CTGTTGTGTTTACTCTTTGTTTCTTTAGGTTTTGGCTTGGATTTGGAATTGGTGGTGATTACCCTCTTTCCGCCACAATCATGTCTGAGTATG
>dDocent_Contig_296
CTGTTGTGCCAGGTGCTAAAGCATGGGTATTTTGTATCCATTGAGCAAAGACAGGTTGTAATTGTATAGCGGTATCTGAAAACATATCTTGAG
>dDocent_Contig_298
CTGTTGTGATTGTCCAAACATCAGTAGTTGTTATTGAAAGGGAAGCAAAGAAACAAATGACGGCGATTATAAATAAGTTAATGTGGATAGCCT
>dDocent_Contig_299
CTGTTGTGATTCAATTGCGCGAAATGATGGAAAAGGACCACTGCAGGACCATGATCGAGCGGATCCAACTGGCATGCTGTTTGAGGTCTAGGA
>dDocent_Contig_303
CTGTTGTGAAATTAGTGGTGATTACATTTATTTCTTTTGGAAAGACATTTGCATATTCTTTTTCTTGATACCCTTCTTAATCACGTGACTGTA
>dDocent_Contig_305
CTGTTGTCGTTAGTGCTTTGCATTCGTGAAGCTTGTTACTTCATTTGCATTTTTCAGGTTATTGGAAGTAGCTTCGATTTGGCGCTTTTTGAA
>dDocent_Contig_306
CTGTTGTCATATGGGTCATGTTCTAGTGTTCTACTACTTTCTTATCTCTTCCTTCAAGGTTAGTTTTTTAGTTTTCATAGATCTCTTGTTCT
>dDocent_Contig_307
CTGTTGTATCATCACGTAGAATTGGAATAATCAGTGGTTTGAAATGTGATAACTCTATTGGAGGCGTAGTCGAAAAGAATAGACTAACCGCA
>dDocent_Contig_308
CTGTTGTACCCCTGCAGATATTTCTCTTTCTAACCATACAATTGCTAGTACACTTAGTGTGATTCCCAAGACAAGAATCAAAATTGGTACAAG
>dDocent_Contig_310
CTGTTGTAAATGAAGTAATGCATGATGATGTGAACCAATTGCGAGAAGTAATACGCGAACTCAGGGTATATTTCTTCCACCATGATCAGCCT
>dDocent_Contig_311
CTGTTGTAAAATAGCTCCTAAGAGTTTAACATCGTTCGGTAAAGCTTCAGAGCCAGCACGCATGGCGATGTTATGAACTATGTTACCACCAGC
>dDocent_Contig_312
CTGTTGGTTTTGGAATAGGATTAGACTTGTCCAGAAGATCTGTCCTTTCCAGCACAAGGAACCTTATAGCACTTGGAAAAAAGCGGCTCTGGA
>dDocent_Contig_314
CTGTTGGTCTTATAGAAGTAACCGGTGTTTTTAGCCGTAACCCCTGTTACCACGTAGGAAGGAGTTCTTAAAGAAGGCCGCTAAATCAGCAAT
>dDocent_Contig_317
CTGTTGGGTATCAGAAGATACGCATTTTTACTGAATTGGTTGATAGCTGCAGGATATTTGAAGAAGACAATAATGCTCATTACAAGATTGTCA
>dDocent_Contig_319
CTGTTGGGATTATTAAGGTCTCGCATTAAGTTGACTAGGAAGCTTACTTGTTGATTTTCTGCTAGATCTTCCACATCTTCGGCAATGTAGTTT
>dDocent_Contig_321
CTGTTGGGAAATCTGCACAGATAGGATCGCATACTTGGTCACCCGATGCTATGGAGGGTCCCACTCCTGTATCCGCTTTGATTCATGCAGAGA
>dDocent_Contig_323
CTGTTGGCTTTGCCTAGGCCCATTATCATCTTCAGTCTCTACATATTCTGCTTTGGGTATTGTAAATGGCCATGAAGTGCCACAACTTGGGCA
>dDocent_Contig_325
CTGTTGGCTCAGAGAAGGTTTTATCGGGGAAGGAATAAGAAAAAGCTTTGTTGACTGAAGAATAAAGAAATTATTTTCCATGGGAGGGGAAGC
>dDocent_Contig_327
CTGTTGGCCACTGATTCGAGCCAGGAGCATTAGGTCTTTGCCAAGTATTAGGATTAGGTCGAGTCCAGTGAGATTGAGCGGGAGCAGAGATCG
>dDocent_Contig_329
CTGTTGGCACCAGACTTGCCCTCCAATGGATCCTCGTTAAGGGATTTAGATTGTACTCATTCCAATTACCAGACTCAATGAGCCCGGTATTGT
>dDocent_Contig_334
CTGTTGGATTTACATTTTATTTTGATGGTCCGGCTTCTCCTCCCTGGGGGTTATATGTGAAGGCCCCACTTCGTCATTAAAAAAATTCCGGAT
>dDocent_Contig_336
CTGTTGGATGTTTCTCCACTGTCATTGGGGTTGGAAACTCTTGGTGGTGTGATGACCAAGATTATTCCAAGAAACACTACCCTTCCCACTTCA
>dDocent_Contig_338
CTGTTGGAGGGATATCCTCTGCTATTGACGATGCTGTTATTGGACTCGCTTGGCTCGGCTGGTCTCACTGGAACTCAGGGTTGGGGGAAGAAG
>dDocent_Contig_341
CTGTTGGAATATGGTAACATGCTTGTCCAAGAACAAGAGAATGTGAAGAGAGTCCAATTGGCAGACAAGTATTTGAGTGAGGCTGAGATCGGA
>dDocent_Contig_343
CTGTTGGAAGATCCTTCACTTCAGCTGTCTTTTCTTCCTCATTTTCTTCATGACTAGTATCTTCCTCCTTCTCATGGGCAGAGATCGGAAGAG
>dDocent_Contig_351
CTGTTGGAAGAAAGCTATAACTATAATTATAATAGTTGGGCTCGATCCCAGACTGAATAGCATTCAACGGAATAGAGGTTAGCGAAGAGGGAA
>dDocent_Contig_352
CTGTTGGAAAAGTTCTTCCCGAGCTAAATGGAAAACTCACTGGAATGGCCTTTCGTGTTCCTACTCCTAATGTTTCTGTCGTGGACTTAACCT
>dDocent_Contig_354
CTGTTGCTGGAGACACTCACCTCGGAGGAGAGGACTTTGACAACAGAATGATGAATCACTTCGTAGAGGAGATCCAAAGGAAGAACAAAGTAG
>dDocent_Contig_356
CTGTTGCTGAAATCATTGATTATTATGGATGGAAAGAAGTCATTGCTATTTATGTTGATGATGATTATGGAAGAAACGGGGTGTCTGCGTTA
>dDocent_Contig_357
CTGTTGCTGAAACATAGCCTGTAACTGTGGATTACGGCCTTGGAACTGTGTGGGGTCTTGTCTCTGAAGAAGCTGTTGTATTACCTGTTGCTG
>dDocent_Contig_359
CTGTTGCTCTTTTGGCAAACTTATCGACAATCCCAGAGGGTCGAATAGAAATTGTACGCGAAAGGGCAATCCCCTTACTGGTTGAACTTGTG
>dDocent_Contig_360
CTGTTGCTACAGATATTATAATTCATTTCTTCCCTTCTTGCTAGAAGCTTGCAACGATGAATGTTCAGATGTTCGACAGGTTCCCACCATTGG
>dDocent_Contig_362
CTGTTGCGATTCGGCATTCCCTCTGAATAGAAGAGGAGTTGAAGACTCCATCCTTTTTAAGTAGAAAAGAGATTCAGAGATTAGTTATTGTT
>dDocent_Contig_365
CTGTTGCAGGTTGGTTCTTGGAACATACCGAGCCATTGTTGAAAGTAACTATTATTCCTCGCGGAACAGCAG
>dDocent_Contig_367
CTGTTGCACCTTTACTAGTTACTAACTAGATGATTGTCTTGGCTTTGGGACAAGCTATCGGTTCACTAGTAGATTATGCTCTTATTTTTAATG
>dDocent_Contig_369
CTGTTGCACAAAGCCACGGAAACTCTGGTTCGAGTGTGAAATATTATCTGCGCTGGTAGAACACATGGGGACATTACTATTAACATTTGACGG
>dDocent_Contig_370
CTGTTGCAAATCAACCAATTTCTGTAGCCATTGATGCTAGTGGATCCGACTTTCAATTTTATAAAAGCGGTGTTTTTACTGGTTCATGTGGAA
>dDocent_Contig_372
CTGTTGATTTTCGACTTCCTTCCCTCGACAACTATTTTAATAATAGATCTTGACTACTGACCATGGGCGGGGTCGGTTAATTTTGTGATGTTT
>dDocent_Contig_374
CTGTTGATTATACTGTAGGAAGGAGCATCTCAACCGCAATTTCTGCCGGATCAGCATTGGCATTCACATCTGCAGTCCTTGATTTTGGGGGG
>dDocent_Contig_375
CTGTTGATCAATTTTAAGTGAATCAGGTTGAGATGCGCTTAATGACTCAGAATGCCCCTGACAGTTATGTTGCAATGTCGTCTGAATATTTGG
>dDocent_Contig_377
CTGTTGATATTCGGCATTGCCCCAACATTGTCGATTGACACTCCCCTTCCAATATAACCTTCTGGCAACGACCCTGAAACAGATCCAAATTGT
>dDocent_Contig_379
CTGTTGATAATTCGTTCAACAAGTTCCAGGTTCCTTCCCGTTGACAGAAGAGTCTTCAATGAAACTTCAGAAAAGATATACAACAATTCAGTG
>dDocent_Contig_381
CTGTTGATAAGCGGTTGTTTATTGATAAGCTCATCAAGCATATTGAGAATGATAATCTCAACTTGTTGCAGAAACTTAGAGAAAGGATGGAAA
>dDocent_Contig_383
CTGTTGATAAAAATTATATTAGAGGGGCCAATAAAAAGTTCTGATGAAGAAGCGGTCTCAGCTGTTAAGAAGCGGTGTACTTTCAGATCACAG
>dDocent_Contig_385
CTGTTGAGGAAAAACCTGTGGTAGAAGAGAATCCTGTTGTTGAGGATAAAGCTATTGATGTGAATCAAACAACATCAGAGGCTGAGATCGGAA
>dDocent_Contig_389
CTGTTGAGAATAGTAGAGCCGTGCCGTGGAAGTATGATAATGCTCACCGCAGTTACAGAAGGGCTGAAAGTCAGACGAGACCAGTGAATCAAA
>dDocent_Contig_390
CTGTTGAGAAAATCAATTTTCAACTTGTGGCTTAGAGCACAAATTAGCATTTTTATTAATTCATCCAACCTTGCATTTTTGGTTATTTCATCC
>dDocent_Contig_392
CTGTTGACTTTTTGTATGCTTTCTTTGCCATGATTTGTATCCCTTTGTGCATAAAATGATATAAATGCATGATTTGAATGTGGGCCCAATTGT
>dDocent_Contig_394
CTGTTGACTTTTTGTATGCTTTCTTTGCCATATTTTGACTTCTTTGGCTTATGAAATGACCATGATGCATGATATAAATGTGGGTCCAATTGT
>dDocent_Contig_396
CTGTTGACTTTTGTGTGCTTCTCTTGCCATGCTTTGCATTCATTTGTGTATGAAATGACCTTGATGCATGATGCAAGTTTGAATCCAATTGTA
>dDocent_Contig_397
CTGTTGACTTTTGTGTGCTTCTCTTGCCATGCTTTGCATCCTGTTGCATATGAAATGACCATGATGCATGATTTGGTTATGAATCCAATTGAG
>dDocent_Contig_437
CTGTTGACTTTTGTATGCTTCTCTTGCCATACTTTGCATTGTTTTGCATATGGAATGACCTTGATGCATGATATGAGTTTGAATCCAATTGTG
>dDocent_Contig_438
CTGTTGACTTTTGTATGCTTCTCTGGCCATGCTTTGCATCCTTTTGCATATGATTTGACCATGATGCATGATATAAGTTTGAATCCAATTGAG
>dDocent_Contig_443
CTGTTGACTTTTGTATGCCTCCTTTGCTATGCTTTGCATTCTTTGGCTTATGAAATGACCTTGATGCATGATATAAGTTTGAATCCAATTGTG
>dDocent_Contig_455
CTGTTGACCCTTGTCTTTCGGAGTCGAGGAAGCTTAGGTTCGGGAACGCGGTTCGGAACCGAAGCTACTCGGTTTGTCTCGTGGTGGAAGGG
>dDocent_Contig_456
CTGTTGACCCAGACGCATCTGCTTTCTGAAGAATTTCTTTTCGTTTCTTTTTCCCCTTTGATGTACCTTTTACCTTACTTGGCTCTAAAACTG
>dDocent_Contig_458
CTGTTGAATTGGAGCAGGCTGGAATTGAAACTGTGAAGAAAAAGGAAGAGGAATGGCAGAAAGAGCTTGAAAGTGTGAGGAACCAGCATGCCT
>dDocent_Contig_461
CTGTTGAAGAACGTGAAGCCATGAATCGAGAGTGCAGAGGAAGAAACCGACCTTGGAGAGATCGAGATTGGAATTGGAGAGTGAGATTTTGG
>dDocent_Contig_462
CTGTTGAACTTGGTAATCCATCTTAACATCTCCTATTAACTGGATGTACTGAAGGTTATTTGTATACAATCACATATCCTTGTAAACCTTCA
>dDocent_Contig_463
CTGTTGAACCATGACTCAGAGGTCTCGCCGATTCAATGTCAGGTTTGTTTTTTAAAACATTGGAACAATTATGAAATGGAAAACTGACTACCT
>dDocent_Contig_464
CTGTTGAACAAAATTCAACCACACTGGAATGGCTGGTACAAAGTCCTCCAGCTTTTCATACTTTTGGAGAACTTCCAGCTATCAAGGAGACGA
>dDocent_Contig_465
CTGTTCTTTATGATGATGATGAAGACGAAGGTGGTACTGGAGAATGGGGATATCTACGATCCTCCTCTAGCTTTGGTTCTGGAGAATTTAGCA
>dDocent_Contig_467
CTGTTCTTGTTTACGACTCTACTGCTATTGATTAATCCGCTGGGATTGGAATGCTTGACTTGCTTTCAAAGCCTTTCCTTTCTAGGCTAACTC
>dDocent_Contig_469
CTGTTCTTGCTACTCCCATAAACTAAATAAATTGGGTGGGTAGGATAAGGACTCTTATCATACAGCTCTTTTTCTTGCTCTTCTGGTGTCCTT
>dDocent_Contig_471
CTGTTCTTCTTGATTCAGGATTTGATTTGAACAAAGTTTGGAATATTATGACTTCGTTCTTGGACCCAATCATGAAATTCTCATCAAGTTTGC
>dDocent_Contig_473
CTGTTCTTATTTTACCAGAGGGTTTTGAATTGGCCCCTCCTCATCGTCTTTCGCCCCAGATTAAAGAAAAGATAGGTAATTTGTCTTTTCAAA
>dDocent_Contig_475
CTGTTCTTAATAAACCATTAGTAACACTAAGCATGGTGTTTGCAACATGGAGAGGTGTCACTTGAGCATGGCCGCGACGCTTTGCTAGGGTTA
>dDocent_Contig_476
CTGTTCTGTTTGTGAAAAAGAATGACATTTTTATATGCAAGGTGAAGCAAATGGAATGAAGCTCCCCTATCGTCAAAATATTTGAAACATGTA
>dDocent_Contig_478
CTGTTCTGAAACAGATGAAGTTTCAAAGAAAAAGCAAGTCTGGCAATAAGTTGGGACTTAGATGTTTCAAGCTAGAACCTCAATAGATGATTC
>dDocent_Contig_480
CTGTTCTCTTTGCAATTTAATTTTATGTGGGAATAACTGAAATAACCGTTGTTCAAATAGCCGTAAGCGGTGGTGGTGAAGTCAGTTAATCAG
>dDocent_Contig_482
CTGTTCTCTGCCGTAACGGCGTCGCCATCCCACTCTCCTTCGATCACAAGGTCATTTTCAAATTTATTTATTTTTTGAAATTTTTATCTCATT
>dDocent_Contig_484
CTGTTCTCGCAGGGAAAAGAAAGATGATTTACCAAGGGTATCCCTAAGTAAAGATGCCGAAGTCCAAGGTGTCGAAATTACACGGGAAAGCCC
>dDocent_Contig_486
CTGTTCTATTTTTAGCTAAAAGCCATGTTAATCCCATTAGTTCACAATCTTTGTTATGGATCTTTGTTGTTCTGTCTCCTGTTTTGCTTGAAT
>dDocent_Contig_489
CTGTTCTATATCTCCATGAATCTAGGAACTTTTGCTTGCATTGTGTTATTTGGTCTACGTACCGGAACTGATAACATTCGAGATTATGCAGGA
>dDocent_Contig_491
CTGTTCTATAATCTTCCGGTGCGAAGCAAAGAGTTTAAGCGGAACATTCGCAAGGAATATGGCAAGTTGGTTTCTCTCTTGAATGTGAGTGAT
>dDocent_Contig_493
CTGTTCTAGGACGACTATTGTGTTCCAGCTTAGGTAGCTCTATGTATGCACCAACTAAGATGATGGTTCAAGTCACTCTGAGATATAAGAAT
>dDocent_Contig_494
CTGTTCTAAGAGCGTGGTAAAGTCACCATTGAAGTTTGGGGAGGTGGATTTTTCGCGGGAAAGATTGGCCACGCCGGAAGCATGGATCACTGC
>dDocent_Contig_496
CTGTTCTAACAAATGGAGTTGACAACATTCAATTGATTAATGAAGATTTCTAACTTCTATTTGTAACTATTTTGATTCTATCACAATGGAAAC
>dDocent_Contig_498
CTGTTCTAACAAAAAGTGAGTATCAATGTTAACCTTAAGTTGCTGGCTCTTGGTTCTCCACAGTGATCCAAAGAATACACCAACTAAATCAGC
>dDocent_Contig_500
CTGTTCGTTCACCTTCTAGCTTCCTCATCCCTTAGCTTTGTGTCCATCTCCTTACTGGGAGGATATTTTGGAAGGTTAGAGGGTTCACAAGCA
>dDocent_Contig_501
CTGTTCGTCCCCCTTCTCGACGTTCCCGGAGGGTGGCTCTTCACTTGGTGTTCACTATTCTAGGGTCTTGGCACTAACAATGGCACAGACTTT
>dDocent_Contig_503
CTGTTCGGGTTCAAAAAAGCAAATGACTTACCTGTTGAGGTGGTATGGAAGCAACAGATGCCATTTGATGTATAATTGCTGAGATCGGAAGAG
>dDocent_Contig_504
CTGTTCGGGCTCTTTCACTCCTAAATTAAGGCAGTGAGCTTGCTTTGCCAAATAATATGTATTAAGCGGTTACTCCGATTAAACCACGGGGAA
>dDocent_Contig_506
CTGTTCGGAGTAGCCGCTGAGACTTGGTCTGATGGGGTCATCTTCTGGTAAACCGTCGTCAAAGAAGTGGAAAGTGAGAGAACCGTCGCCAAT
>dDocent_Contig_507
CTGTTCGCTTTTACAAGAAAAGCTCTTGTAGACACCAATTGCGAGTAGTTTCTGCCATTATTAAAAAAAAAACACTTCAAAATTCCATACACA
>dDocent_Contig_509
CTGTTCGCTGACTTTCTAAGGTCTAACCTAACCTTTCGCTCCCCTACTGAAAAGGGGCACAAAGCCGCTTTGCACCGCTGATAGACTACTTAA
>dDocent_Contig_511
CTGTTCGCCTTTCGGATTCGGAAAGGGCTCGCCTATTTGATTCAAAAGGCGCTACTAAACTACTCTAGTACAGCTAGTGTTAGTAGTACAACA
>dDocent_Contig_515
CTGTTCGCCCATTAAAGCGGTACGTGAGCTGGGTTCAGAACGTCGTGAGACAGTTCGGTCCATATCCGGTGTGGGCGTTAGAGCATTGAGAGG
>dDocent_Contig_519
CTGTTCGATTTTGACACCATAGGTATTTTTCTAATCTTCATATTACTTGGTTTCTCTTCTGACGTTCGCTATTGTTCATTTTTGGTTTCATTT
>dDocent_Contig_521
CTGTTCGATTAACTGATGCTGATTCAATCTCTCCGCCTTAAATCTCAAACACATGTAAGCAAGAATCTGTTCTTTTAACCTCGGAGGCAACCT
>dDocent_Contig_526
CTGTTCGAAATAGCTCTTGTGGACTGTAAGGTTTTGGGCATCGTACGAACCCTAGTCGAAGGTTCCTCTGCACGAAAGGCAATCGAGCTGAGA
>dDocent_Contig_528
CTGTTCGAAAATCATCCACAATGGTTGAGTGTCAAATTAAGGATAAACTACTACCAAAACTCAAACACCAAAAGGCTCTCACACATACATCAA
>dDocent_Contig_530
CTGTTCCTTACCGGCATCTCAAGAAAAAATCTTTCATGATCCATTCTTCCGGAATTGGATAGAGAATAGTTGGGATATTCCACTGGGAGGGAG
>dDocent_Contig_531
CTGTTCCGGTCATCGTAACATCAGTCGGCGATTCCATTCCTGTCGAAGGCTAAGTCCCTGGAATCTTCGACAGTAGGGTCAGAATCAACCTAG
>dDocent_Contig_536
CTGTTCCCATAGCGTTACGTAGGCTTAGCCTCTTTCTCTATCTACATTTATATATGATAATCTCACTAGTGGACAGCGAACAAAAAGATGCCA
>dDocent_Contig_538
CTGTTCCCAGTCGAAAGAGAAAAGCTATTCTTCTTAGCAGTTAAACAAGTGAATGGAATGATTTTCCCCCCGGGGGTGACTGAACTACCCGGA
>dDocent_Contig_541
CTGTTCCATTTGGAACAACTTCATTGACTAACTAAGGGAGTTAGGCTATCACCAGGTTAACTCCCGACATAAGGTCGACTAATATTTTTCATC
>dDocent_Contig_542
CTGTTCCATGTTGAGATGATGAATGGATGCGATGTTTGGATCACCCGTAGAACACCAGAGCTTGCGATGTGATATAACATGAAATTTCACCTG
>dDocent_Contig_545
CTGTTCCAAGAAGCTCCATCAATGGTGAAATCGGATTTTGAGCGATAGAAGCCAAGGCAAGTGGAGTTGAGCGCATCAATCACCTTCTCGATC
>dDocent_Contig_547
CTGTTCATTTTGAAGTACATTATCAATATCCGAAGATTTTAGACCCTGTGACGACATATCTTCGCCACAAGATATCATTGACATGGCTGAGAT
>dDocent_Contig_548
CTGTTCATTTTCTGTCGTAAGCTTATTAATCACTTCATTTTCAGTAAAACTAGCAGGAAGCTCCTCTTTAGTCTTCTTTTCCAATGAATTAAC
>dDocent_Contig_550
CTGTTCATTCTCAGCAAAGAAATTATCTATGTTCTTGTTCAAGACCATGCGACCTACGGGCTGAAGGGGTATGATGTCCTCGGGCCAAGTCTT
>dDocent_Contig_551
CTGTTCATGTTTGGCGCCCTTTTAAAAAGGCTTTTTAAGCCATCAAGGATAAGTTGGCGGCCAGGACCAAGTAACGTAAGCAAACACAAGGAT
>dDocent_Contig_552
CTGTTCATGGTTGCTTCAAAGAAGTTTCCTTGAAAATGGTACTTGGTGTTTTCACTTTCTGAAAAAATCTATAATTCTCTTGTTCCAAATTTG
>dDocent_Contig_553
CTGTTCATCGATAGACGAAGCTCTCTCTTTATCATATCGTGCCAGATGCAACAAAGGATGAGTCCTTCTTTTTCCTTCTCGCGAACCACGGGA
>dDocent_Contig_555
CTGTTCATAAACCAAGACACATTCTGGTTAACAACTAAAACAAAAGAAAAACTAGTTTTCAATAACTTCGTCTAGTTCTAATTTGATAAAGTT
>dDocent_Contig_557
CTGTTCATAAAACATAAAAAGAGTTGGTGTCTTGGTTTGCGCAATTGAAGAATAAAATTAAGGGCTTGTTCTCAGATGCCCATAAATTGCCCA
>dDocent_Contig_559
CTGTTCAGTTTGTCTCTTGTTTACTCATAGTTAACATATTTATCTCGGTACCTTCAGATATGGAGCTTTACCATGAAAGCTGAGATCGGAAG
>dDocent_Contig_560
CTGTTCAGTTTAGATGTTTTTGAGATTCAGATACACCACATTGTTGGTTCTGTTTGGGTGGTCTATTTGGTAGACATGCAAATGTTATCATCT
>dDocent_Contig_561
CTGTTCAGTGTATGACAGAAACAAAAAAACCCAAAAGAATGAATCATACTAAAACAAACTTCATTTTATCAAGTACCAGCAGAGGCAGAGCTG
>dDocent_Contig_564
CTGTTCAGGTTGCTGTGTACTACTGTTTTCACCAACGGATTGAGTCTGCAACAATTTGTGGTCTTCAGGTACTTCTGTACGCCTGCCCTTGTT
>dDocent_Contig_565
CTGTTCAGAGAAGAGAATCAAAGGTCAACGGCCAATGGAGGATTTATCCCTCCCCCGGATTCATCTTAAACCGACCGATATGCCGAGATGACA
>dDocent_Contig_566
CTGTTCAGACAATGAAGAGGCAATATCCAACTATCGAGCAAATCCATATGATGAGCAAGAGGAAGGGCGGTCAGTTCATAGAATCTCTAGTA
>dDocent_Contig_567
CTGTTCACTTTAATCAGAGCTTTCCCGGGTTTGGTAGACCTCAAGCGCCGTTATCTCCGTTGCCGCCGTTCCCCACCGTTCACGCTGAGATCG
>dDocent_Contig_570
CTGTTCACTTCCCTGGTTAAGACAGATTCCCTAGAGAGAATAACTTAGCTCTTTTTCTTCTGCCTCGATAGAACTTTTGAGTGACTACCCTAA
>dDocent_Contig_572
CTGTTCACGGACTAGCGGTACCCACCGTTTCTTTTTTGGGATCAATATCAGCAATGCAGTTCATCCAACGATAAACCTAATCCGAATTATAGA
>dDocent_Contig_576
CTGTTCACCTTGGAGACCTGATGCGGTTATGAGTACGACCGGGCATGGAAGGCACTCGGTCCTCCGGATTTTCAAGGGCCGCCAGGGGCGCAC
>dDocent_Contig_578
CTGTTCACCGTTGGATCTCGCCAATACAGCCCCCTATTGTTTTCGTTACCGAGATATCTTTTTTTAAATTGTTCCCAGGGATTTTTTGGGTAA
>dDocent_Contig_581
CTGTTCAATTTTGTGGCTTAGGATCATCGAAAGAAAACCAGATACAACATGATTTAGGACTGTAAAGTCTAGTTTGCCAACCATAGTTATGCA
>dDocent_Contig_585
CTGTTCAATTATTTCAGTGTCATTCTCGATCTAACAAGAATGGAATCACGCTCTGTAGGATTTGAACCTACGACATCGGGTTTTGGAGACCCG
>dDocent_Contig_587
CTGTTCAATTAGGGCATGCTTCAAGTAGGCTCTGAACCCAACCAACCAAACCACAGGTTTGTTGTTTAGTGCAGTCAGTCCGAACTCGAATTC
>dDocent_Contig_589
CTGTTCAATGGCTGTTTCCCGGAGTTCTTCTGAATTTCGAATAGTTCTCAAGATTCTCTGTTTTCGATTATCTAATAAATCACTTAATGAAAG
>dDocent_Contig_591
CTGTTCAATATGTAGGAATCTTTGTTTTGTCGTTCTGGTATAGATTAACTTGTTTGCTCCATGACCTATGTATTGTGGATTCTTTATCTTGCA
>dDocent_Contig_592
CTGTTCAATAATGGCCCATTTTAAAATTTATTATTATTTTAATGAAAAGTTCATTTTGTTATCGTTGCATACTGAAGCAATGGTTTGCCAAAG
>dDocent_Contig_594
CTGTTCAAGTTTTAGGAGAGACAAAGCTGTTTCAGCGAGAGAACAAATGAAACAAAACAAAAGCCCTATTTGGTCATCATCAACAATTTTAGT
>dDocent_Contig_597
CTGTTCAACTTTCTTCACTTTCTCAAAAACATCTCTTTCTTCATTCTTTCCTTCCAAAGAAAACCAATTACTATGGTGCCTCAAAAGCCTCCT
>dDocent_Contig_600
CTGTTCAACCACTAAAGACTAAAGTGGGTGAAGCATAGTTTCGTCCGTCCCTCTCGCTTTCAGCGCGGGATAGAGTTATCAGTACGTGCGACA
>dDocent_Contig_607
CTGTTCAAAATACCTAAAATGAAGGAACTGACCTCGGCCAATTTGAAAAGTTTTTCCCTTGTTTCAAGAGTGACCTGCTGAGATCGGAAGAGC
>dDocent_Contig_609
CTGTTCAAAAGCATTCCCTGTTCTTCCATCAAATATTCTGCTCTTTCCCGGATACTCGGGTTCAAATATCCATGGATTCGATGTTTGTTTACT
>dDocent_Contig_612
CTGTTATTTTTCCAAACACAGGTGAAATCTTGATATAAAATCACTTACCTTTCCAAACAATCGAGGTTGATAAAGATATGCATGTTGGCCAGG
>dDocent_Contig_613
CTGTTATTTTATATGTATCTGGTTACAATTATCTACGTTCCCAATGTGCCTATGATGTAGCACCAGGAGGACTATTAGCGAGTGTCTATCATC
>dDocent_Contig_615
CTGTTATGTTATTGTCCTTTTTTTTTACCTTAAAATGTGCCACTTCTTTGGTGGATTGGTCCACTTTTAAGATCCCATTAAAGCAATAATGA
>dDocent_Contig_616
CTGTTATGGTAGATACATGCCTCGCATGTCGGTAAGTACTGGGTCACTATTGAACTTTCTAAACAATGCCTTAACGGCTTTTTGTTGTGGACC
>dDocent_Contig_618
CTGTTATGGATTCTGAGTTTATAGCGGGTAGTATGGGATGCGTAGTGGGTGAGAAAATAACTCGGTTGATCGAATATGCTACCAATCTACTTT
>dDocent_Contig_621
CTGTTATGCAAATGGATCTAAGGGTAGTATGAGTTTGTGTGCACTGTCTTACAGTTTTCTACATTATTAGTAACTTGTTGCCCATACTTTAT
>dDocent_Contig_622
CTGTTATGAATCTTTGCTTAGTATGAATAAGACATAAGTTGCTTCTTGTTGTGTCTTGCTATTTATGCAGGTTCGTTGGTTGTTTCGCTTGTG
>dDocent_Contig_625
CTGTTATAGTTACTGATTCAATAACAGGGCAACCAAAAGGGTAAGAAGTTTCAGATGTTTTTGCACATTATATGTTTATGACTATGTTCAAGA
>dDocent_Contig_626
CTGTTATAGCAAGGATTGATTCTTTTAGGAGCTAGCTTAGCCGGACTTCCTAGAATAGCCGTATCTGTATAATAGAAGAATAGAGCGAGGGTT
>dDocent_Contig_628
CTGTTATAGATGCTATAACAAAACTTCGTAAGAAAATATCTCGAGAAATCGATGAAGATCCAATTAGTTATCAACGAGAGAATAGGTCTTTTA
>dDocent_Contig_630
CTGTTATACTTGGATCCAAAAGAAACACTGTATTTGAAGTCAATGCCAAAGCTGGAAAGATCCTTAGAAGTTATGGCGCTGAGATCGGAAGA
>dDocent_Contig_631
CTGTTATACTTAATAATCAACTCTATTCTTCCTTGTCTGCTGTGTCAGGTTATGGAGGAGACGAGTGTCAAAATTAAGAATGTTACGGGAAGA
>dDocent_Contig_633
CTGTTAGTGGAATGGGAGATGGAGCATGTATCCAAAGAAGGAACAAGGTTCATGAGATGAAACATCTATCTCCAGCTTTATCTGAAAATGCTT
>dDocent_Contig_635
CTGTTAGTCGTGAAATAAGGAAGATATTGACTGAAAGGGCATCACAATTTAACATTGCGTTGGATGATGTGTCAATCACAAGTTTGACATTTG
>dDocent_Contig_636
CTGTTAGTAAAAATAGCTTATGGCTATTTATTAGTATTACGTGGACTATTGACGGTGTTTTGATGTTATATTCTCCGATCCTCTGAAAATTTT
>dDocent_Contig_637
CTGTTAGGGAGGGTTGCGCTAGTGAAGAAGGCCTAGGGCATTCATTAAAAGAAGACAGTTAAGTTAGTCAAGATAGTGAGTAAGGTTACGGAG
>dDocent_Contig_639
CTGTTAGGAGAATCTATTGCCCTGTTACAGATTGTTATGGAATTCACTTTGTAAAACAAAATTAACTAAATTCTCCCATGGCTTATGTTATAG
>dDocent_Contig_641
CTGTTAGCAATTCGGTTAGAAGTTGTTGGGAATTTTTTGGAATTATGTTATGGGTTTGTTATGATTGGGTTCTAAGGTGGTTAGAATTCGGTT
>dDocent_Contig_644
CTGTTAGCAAAAGTTTTCTTATTCCTGTTGGTGCGATTGGTTATTTGTTTGTTTTGTTTTTGCAGGCTCGCAAGGTTATTGGAATGCTTAGT
>dDocent_Contig_645
CTGTTAGAGTTCTTCACGTCATCTTTTCTATTATAAGTTTGGAAATAAAATGAGACAAGGATGTGAATTGCTGACTTTGTCAATCACGTGGGC
>dDocent_Contig_646
CTGTTAGAGCATATCTTGGTGGCTATAAGGTCAAACTTTGTGGAATTATTCAATATGTTAATCTTTTTGGTGTTGCCATTGGATACACTATAG
>dDocent_Contig_647
CTGTTAGACATGTTAGGTCTGTTCTCGGTGATATTAGGGTTCTTGCAAACATGGATGACGACGAGGTTTTCACTTTCTCCAAGAAAATTGCTG
>dDocent_Contig_649
CTGTTAGAATTTTCGCCTTAATTGCGGTCCACCCCTAGTTGCCTTAATTGCGGTACTTTGGCTTGCCTTCATTGCAGAGATCGGAAGAGCGGT
>dDocent_Contig_651
CTGTTAGAATTCATACAGCATCCTGTCTTAAGTCATCATTTCCAGATTTTGCAAGTTGCCGATATCTGCAG
>dDocent_Contig_654
CTGTTAGAAGTTCGGCCCGGTTTTTTTTTGGTGTCGTAGGGGAGGGATTGACCTTTTTAACGCATATTCACTCGTACCGGCATGGCCCCACTG
>dDocent_Contig_655
CTGTTAGAAGACGTTTGAATAGGAAGAGGCTTACAAGTTTACAAGAACTCCGAATGTAACTAAAAACCTAACCATGCAGTTGCACACAGATAA
>dDocent_Contig_657
CTGTTAGAAAACTATGGGAGTTAGATCTCATGTATCTTACCTGGACTGAAGTCTCAGTGCATCCTGATGCCCCAATGGACTGGAATGCTGTAT
>dDocent_Contig_659
CTGTTACTGATACCAGACTTTGGTGTCGCGATGCTATTGATACGATTGTTGCGAGTATGAGACAGTTTCAGGTTGCGCTTCTTAGGCTGGCTT
>dDocent_Contig_661
CTGTTACGATGAAACGTGAGGATGAACTCTGAAGATGCAATCCAAAAAACGCAATGATTCGTGAAACCGAAGGTGCAAATCGCGTTGCTGAGA
>dDocent_Contig_663
CTGTTACGAATCCGAACCGTTACGGTGCGGCTGAGAAGAGAACCTCGATGGCCGCGATGAGGGAGATGATATTCCGAATAGCAGAGATCGGAA
>dDocent_Contig_665
CTGTTACCCCACCAGTAGTCGGAGATGTAAGTATCGCTACATAGAATAACTTTTGATTGATTTGATAATTATATAAAGCAGAAGAAATTTTAG
>dDocent_Contig_667
CTGTTACCAATCAAAAATGGAGAAGGAAGAAGCCATAACACGCAGTAAAGACCGGCATTACTTCATGAAGCAGACGGTTTCATCCCGTAACAA
>dDocent_Contig_669
CTGTTACACTTATATAAATACCCTTCAAACCCTAATATTTTCTCCACCACAGTCGCAATCGTTCAATTGTGTTCGCTGAGATCGGAAGAGCGG
>dDocent_Contig_672
CTGTTACAATAACATTTAATTGCCTAAAACTCCACATCATTGGTTTCATAGTCATTATCAGCATTTCAGTTAATCAATGCATACATGCATCCG
>dDocent_Contig_673
CTGTTACAAAGGCTTTGACAGGTTTTTGCTTTTTACTGTTTAGGTGAACTCCAAAATACTGTTTTTGAAATATATGCTCCCGTTTAGTAGTTG
>dDocent_Contig_675
CTGTTACAAAAGTAATTAGTATTTTCATCATGAAAAGATATTTTTGACTACTAATTATTCCAAAAAAAACTATCAATTCTGCAACAAAACCGC
>dDocent_Contig_677
CTGTTAATTTTATCTATTGTGTCTGACTGATCCTACAGATACTGTGATGGATGTTTTCGTCAAGACTATGGTTGAAGATGATGACAAGGAAGT
>dDocent_Contig_680
CTGTTAATGATGTTTTCTTTTTTTCGTTTTTGGTTTTCTGGGTACATTTTCTTGTGTTGTTGGTTGATCAGCTG
>dDocent_Contig_681
CTGTTAATCCTGCGGTGGAACAAGCTATTATTGCGAAAATTGGTGAATACAACCAACTATCATTAAGAATCTCATCCTTGGACCAAAAACAAG
>dDocent_Contig_683
CTGTTAATATAATATCAACATCAATAAATGATTACAGTTTTAGACTTAAGTATGAGAACAAGTCAAATAACCAACCAAAAATGTTCATGATTA
>dDocent_Contig_685
CTGTTAAGTTAGGATCAAGGTTTTAATAAACGAAAACCTCGCTTTCAGTGGTAATACCAATACAATTATTCTATTCTATTCTATGTTTTTATT
>dDocent_Contig_687
CTGTTAAGCAAAGGCTAAAGATAGTTTAAACTTTGTGGCTATTTTTTTCCGATTAGCCACAATCTATTGTTTCGAGTTATAATTTCTTATTAA
>dDocent_Contig_689
CTGTTAAGAATCTTTAAGGAGCAGGAAACTGAAAGCTTACCAAGGAGAAAAATGATAATCATTAGAGCAAGTGTAACTTTAAGAGAACGGCCG
>dDocent_Contig_690
CTGTTAACTGTTGTTCTGGGATCTGAATTCCCTTCTCAAGTCAATTTACTAACAGAGTATCTAAAGGTGAGTAAGTGTTTGTATTTATTTTGT
>dDocent_Contig_692
CTGTTAACTAAAACCAGGTATCTGGAACTGGAATGGTGTTCAAACAGAGATTCCACAGAAATCGAATCTGGAGAAGGAGAATCAGACATGGGA
>dDocent_Contig_694
CTGTTAAAGATTATTTAATAGGTACTTTAATTAGCAACTCTTTTTTGTTCAAGAGAGGAAAGATAAGGTTACATGTCTAGTGGGAGACACGTA
>dDocent_Contig_697
CTGTTAAACAGAAATATATGCTTGGAATTATCCAAAATCAGGATACTCTTTTTCTTCTTTTATTTCCCGATTGATATCGTATTTGAATTTTTT
>dDocent_Contig_699
CTGTTAAACAGAAAAGATAACTCTTTCCGGGGCCCCCGCCAACGTCTCCGGACTCCCTAACGTTGCCGTCAGCCACCACGTCCCGGTTCAGGA
>dDocent_Contig_701
CTGTTAAAATTTGTCCAGTTTTTATGTGGAATCATCATGCATTTCATTGTGATCTTTGCTATGAGGTTGTTATTGTGTGAAGAAAATTGAAAT
>dDocent_Contig_702
CTGTTAAAAAAATTGACTCACAATAGGTTTCCATCAGGAAGGCATCTCCTGAAAAATTCAAAACGAAAACAAAAAACAATATTAGCAAATCG
>dDocent_Contig_703
CTGTGTTTTTTTTTCACACTTCAATGTTTGTATTTCTCTAATTTGCGCCTTTTTCCCCCTCATCGCCTTTAATCTCTGTTTACACATGCAATG
>dDocent_Contig_705
CTGTGTTTTTCTGGACTTTCCTTTTGACCTTTTAAGAGAATTGCATGCTGAAAAATGGTTGTGTACAGTTTGTATATTTGAGTCTCGATTCA
>dDocent_Contig_706
CTGTGTTTTGTTCTTCAGTGGCTCTTGGTTTTTTGGCGCTTGGTAGAGCTGGGTTTGCGGTGAATCATATGGATGTTGCTCCGAGGTATGCT
>dDocent_Contig_707
CTGTGTTTTATTTACATTTACATTAGAGCTAGTTGAAACTGTTTCACTCAAAATTTCTAGCTTGGTGCTTCTTGATCTGGTGTCCGCGCTGAG
>dDocent_Contig_709
CTGTGTTTGTTTTCTTAAACTTGACTTTATCATTGAAATTTGTTGTTCAACTCACTTTTGCTTAAATATACTCAAACACAAATCACTTGTATT
>dDocent_Contig_712
CTGTGTTTGTGTATCCTTTGATTTCGTTTATGCTATCATTTTTCATTGAGCTTGTTGTTGTGCAACTGCCAGGTACTTTGGATGATACTGCTG
>dDocent_Contig_714
CTGTGTTTGGATTGGCTTATGAACAACAAATCTGAGTGACGAAGTTTCAAATAGTACTGATACACTCCAAAAGAACACCATTTCAAAAATAAA
>dDocent_Contig_716
CTGTGTTTGATTCTAGATTCTCTAGGGTATGTTTCCGGAGGAGTGTTGAATTGTCGAATGTTGCTTTGATGAGTCGCGTGTTGAATTGTCGAA
>dDocent_Contig_718
CTGTGTTTGAACCTTGGTTTGTAGTTCCGTTTGGTAGTTGCGGATCGATAGTGGTTTTGGAGATGCTTACGCTTAGGCTTTTCTGCTATGTTG
>dDocent_Contig_720
CTGTGTTTCCCTTTTTTCATACAGACTTTCACATTTGTCTAATCTAAACCTCTCTCATACTGCTACTGCTACTACTTCTGCTGAGATCGGAAG
>dDocent_Contig_722
CTGTGTTTCCATGAGTGAATGTCATCACAGTGACACTATTAAACTCATTTGGGGTCCACCAGGGACTGGCAAAACAAAGACAGTGGCCTCCTT
>dDocent_Contig_723
CTGTGTTTATATCTCTCTCTCTATCTCTTTCTTCACTCACACTGTTCCTTACAGACACACTCCTCGGTTGCAG
>dDocent_Contig_725
CTGTGTTGTTGTTGTTTCTCTTGCAAAGTCATGAGATAGGTAGTTTTCTTTTTAAAAATTTGTTTATTTATTTACTTTTGATGAAGATGTTAA
>dDocent_Contig_727
CTGTGTTGTGTGAATAATAGAAAAGACTTGCTTGTGTTTGTGTTGGAGAGGATTCTTCAGTTGAATATCGGTTTGTGTATGACCACTTTGCAT
>dDocent_Contig_729
CTGTGTTGTCTGTCAGCGAAAAGTGAATCTAAATATCTGAACTCCATGGTTGTAGGCATTACTCTTGGGACAAGATGCAAATTCTTCTAACGG
>dDocent_Contig_731
CTGTGTTGGCATTTTCTTATGATATTTTCTTTCAAGCTTTGGTAGTAATTTTCCTATTTGCTTTTGATGTTATATCTCACCCTTGCGTTCTTA
>dDocent_Contig_732
CTGTGTTGGATTGGTTTTGTTAGTGTGGTTAGGGAAAGTCTCTTATTGTTGTCTCAATTTGTGTGGGAAAGCTTTTTTGTTTTTGTTTTGACT
>dDocent_Contig_733
CTGTGTTGGACCATCTTATAACCAGGCACTTATTTTTCTCGTACACAGATCTGCCACCAGGACGTCTGACTGACCTTCGAGCTGAGATCGGA
>dDocent_Contig_735
CTGTGTTGGAAGCTTCGGCGTTACCGTTAATTACTCGGATGTTGCGATCTTCTGCTTCGCGTGCTGGGAAGGAACACTGTGCTTCGATTTTGT
>dDocent_Contig_736
CTGTGTTGGAAATTCCGCCTTAATGGCGGTCATCCCCTAGTCACCTAATTGTGAAGGAGTAATTTGGTCCCATGTTGCTTAGATATATGGCTT
>dDocent_Contig_737
CTGTGTTGCCATCTCTCACCGATGCTAAATACTTGCAGGATCATCACTTCGATGTTGTAACAAACGTGGTTGGACTAGTTGCAGAGATCGGAA
>dDocent_Contig_739
CTGTGTTGCATTTTTTAAAAGGATTAGTTCGAGATATATGTATCATCAAGGCCCATATTTATTTTTCTAGGAAAATTGTTTAGTTTCTTGTT
>dDocent_Contig_740
CTGTGTTGAGTTTGTCGCAATGTATGTCCGGAGTAGAATCAGAAACTTACAATTCAGCTAGATGTCATATAATTTCTTCTTTTGTGGTATGGC
>dDocent_Contig_744
CTGTGTTGAAAACCAAAACATCAGCTCCTCTCCATCTCGACGAACCGTGATCAATGGCATCAATCCGCAACGTTGGTCTTCGCTTCTGCCCT
>dDocent_Contig_745
CTGTGTTCGGGGGGTTATTGTCTATCGTTGGCCTCTATGGTAGAATCAGTCGGGGCCTGAGAGGCGGTGGTTTACCCTGTGGCGGATGTCAGC
>dDocent_Contig_747
CTGTGTTCGGGAAGGATGAATCGCTCCCGAAAAGGAATCTATTGATTCTCTCCCAATTGGATGGACCGTAGGTGCGATGATTTACTTCACGGG
>dDocent_Contig_791
CTGTGTTCCTTCAAAACCAGTACTACTCTAGGTGTGTTCATCATGGCTTTGTATGCACTGTCTCATCAACTAACATAAAGGTACAATGACAAT
>dDocent_Contig_792
CTGTGTTCCAAGAAGGATAGCTATACTGATTGCGTCTACTCGAAAGAGACCCTTGGTACTCCATTGACGATCGTAACACAAAAATTCAATTTC
>dDocent_Contig_794
CTGTGTTCATATCAATTAATATAATTGAATTTGAAATTATTGTATCCAAGATTTAAAACGCGCATAAATAAAGCCTTCTTTCGAGAAATACT
>dDocent_Contig_795
CTGTGTTCAGAGAGAGATTTCTGAGGAAGTATTTTCCCGAGGATGTCAGAGGAAAGAAGGAGATAGAGTTCTTGGAATTGAAGCAGGGTAACA
>dDocent_Contig_803
CTGTGTTATTTATCAGACTATATCCATCAGTTAACACCAAAATTTCATTGTTGGGAAATGACTAACACCAACGTAATGCAAATTCCAAACTTT
>dDocent_Contig_805
CTGTGTTATTTACCTTTGTATTTGAGTCAAATCTTGTTGTAATGGCGATCCAAAATGGATAACAGGCTTTACCAGCAGAGATCGGAAGAGCGG
>dDocent_Contig_807
CTGTGTTATTGCTACTTCTAAGCTTTTTACAGATAATCTCATAGATTTGTTGTTTGTATGCATAGATCCCATTAGCAGATATCATTCCCCCCA
>dDocent_Contig_809
CTGTGTTATTGACATTTCTGCCTGTTTCTTAGGGCCATAAAAAGGTCAAATTGTTACCACGAGAGTCATGGAAATGATCCATGTCATATGTCA
>dDocent_Contig_810
CTGTGTTATGTGTTTTAGCCATATCAGAAGTTGGTGTTTGTTATTTATGGTTTGGAAATAGTATTGAGGAACTACGAAATGCAAAACCCACAA
>dDocent_Contig_812
CTGTGTTATGGCATGGAAGAAGCTATTTTGAATGAAGTGTGAAAGGATGATTTAGTAAAGTACCTGGAAGGTTAAGTTCTTTCTGAGAAGCG
>dDocent_Contig_813
CTGTGTTATCTCATTTCCATCTCGTCTCCTCTGTTGTTAATGAACCGCATAAGTATATCTTTGAGTTGCCTGATGATTGACTTAGCCTGTATG
>dDocent_Contig_816
CTGTGTTATATCACATCATGCATAAGTAACTAGACCATATTTATGTTTGGTTGCATCATATTTACCAAGAGGAATTATAGCCAAGTGGTTGAC
>dDocent_Contig_817
CTGTGTTAGTTGAAGAAGCTTTATTTGACTTGGATGAAGACATAGTTTAGGTGCAGATTCGTCATATGCTGTTTATTTTCCTTCTGTTGAGCA
>dDocent_Contig_818
CTGTGTTAGTTCTTTCTTTCATGAATTCAAAACTCTGCAGAATTTAGTTTTCTTATTCATCCAGATGTTAGTTTACAATTGTATAATCTTGTG
>dDocent_Contig_820
CTGTGTTAGTTCTTACACTCCATACATTCTTTTTCTGTAGATAAAGAAGATGGCACTTTATGCCGCTGATGTTGCTGTTGCTGAAGCCAATGA
>dDocent_Contig_821
CTGTGTTAGTTATTCTGACAAAGTCTTTAGGAGAATCCCAAATCCTTCTGTGGTTCCCTATACTTCAATGATTGTGGGTGCTGAGATCGGAAG
>dDocent_Contig_826
CTGTGTTACAGGGACACAGCTATGGGGAGGAGACCTGCTAGGTGTCATAGACAGATCAAGAACAAGCCATACCCGAAGTCACTAAAATCAGAA
>dDocent_Contig_828
CTGTGTTACAAAAAAGGAACTTTTAAACCGATTAAAGCATGTATTCCTTTCTCAAAAGGGGTAGTTTGTTCATTATTCCAGAATCCAAATTAA
>dDocent_Contig_829
CTGTGTTAATTTTTTTAGAGTTGAGTTGAGTATGATTGCATGTACTTTGAGTATGTATTTTGTTTATGTACTGCATGTTTTTACAAGTACTGG
>dDocent_Contig_830
CTGTGTTAATTAGGACATGCTTAAATAAATCTGGTTCATATGCCGAATAGGTAAATCTTCTTCCATTTCGGCATTAGTCTGTTTCTGTTTTTT
>dDocent_Contig_832
CTGTGTTAAATCGTCTAATGATAGAATTAAACAAGATGGATAGTGATGTTCTTGTTGGACATAATATTTCTGGATTTGACCTGGATGTTCTTC
>dDocent_Contig_834
CTGTGTTAAAAGGAGTGAGTTTCTTATACTATTTGAATTCCTTTGCATACAATATCTGATGGCATTTTGTGAAATTGGAATATAAGTTAATGT
>dDocent_Contig_835
CTGTGTTAAAAATATCTTTTATGTTGCTTTGGTTTATGTGATTTTCAGGTACATATGCAAGCATGCTTGTAGTTACTTTCCCATTACGCTGAG
>dDocent_Contig_837
CTGTGTGTTTTTTGATCCAATCATCTCCTAAAATAGCTCCTAATTCACTATCTTGAGCCTTTTGAACAATGTACCTGCTGAGATCGGAAGAGC
>dDocent_Contig_839
CTGTGTGTTTTCTCCTTTACAGTGAGGTTCACATACACCCTCACATTCGCATGTGGGCGCAATAAAATGCTAAATATCTGCTTACCACTCCAG
>dDocent_Contig_842
CTGTGTGTTGTAAAAAAATAATGTAACTAAAGATGCTTTTATTAATTTAAAAGAGAATATTTCAATTGGATTATCATATCCAATCAAAGAAAC
>dDocent_Contig_844
CTGTGTGTTATTTCAATAAAATCATACTGAAAGTTGGGAGATTATTTGTAATTTATATGTATCCATTTAAATACATCAATTGATCAGAAGTTA
>dDocent_Contig_846
CTGTGTGTGTTTCATCATCCATCTTGTGGTCCACACACAAATACTACATTATAATCGAACCCTTGTTTCTTGCTTGCTGAGATCGGAAGAGCG
>dDocent_Contig_848
CTGTGTGTGCTCTAGAAGCTTTTAACTGAAATCACAAATGTTCGCAAGAGACATGGAAGATGCAATAAGCATCCTTGAAGACCAAGAATGATG
>dDocent_Contig_850
CTGTGTGTGAATCAATGGCTGTTTGATTGAATTTGATTGTTGTTTTGATTTTCTATATCGTTACTCGATTTGTTTTATTTTCAGATTCTGGAG
>dDocent_Contig_852
CTGTGTGTATTCCATATATGACGAATTTGACTTTCTTTTGTAAGTGTATTTATACTGTTTGTATGACTGAGAAAACTAAGAATTATTTTATTC
>dDocent_Contig_854
CTGTGTGTAAAATAATAAATTTGAATGTGGTTTTTGATTTTGTATTATTCGGTGGGTAATTGTGAGTTGGCAGTATATGTAGGATAGTAGGG
>dDocent_Contig_857
CTGTGTGGTTTAGTTTGAAGATTAGCATTGAATAGAGCGCCCACAAAAGCAAATCTGGTGAATTGAAATATGTTGTCACTATCAAAATGGAAA
>dDocent_Contig_858
CTGTGTGGTTATCCTAGGAAAGTGAGTAATATTCTTTGTACTCTTCTCATGCTCATCCTCGACCCCTCTTTTTTGGTGTAACTGCTAGTTGAG
>dDocent_Contig_860
CTGTGTGGGTTTGGTGACCAAATTACCAATTTGCCATTGTCTTTCTCACAGTTGATTGCATTTATTGTCATTTTCTTCTCATACAGAGATCGG
>dDocent_Contig_861
CTGTGTGGATTCTGAATCTATTGCAGGATCTGAAGATTAAAGTAAACAAACCTCTGAAGCTGATGATTGACAACAAGTCTGCAATCAATCTTG
>dDocent_Contig_863
CTGTGTGGATGCCTAATGAAGAAAAGACAGTGATGAATCTCACTCATGAATTGAACGGAAGGAATTTAAATATTTCTATACCGATTACTGATG
>dDocent_Contig_865
CTGTGTGGAGAGAGAGAGGAAGAACAAAAAGAAAAAAAATAAAGAAATAAGCGAAGTTGTGTTTACGGTTGCCGTGAATACCATGGAGATTGG
>dDocent_Contig_867
CTGTGTGGAATTTCCGTGGAGAACTTGTAACTTCTTTCGAGGATCACCTTCTGTGGCATCCTGACTGCAATACAAACAACATTTATATAACCA
>dDocent_Contig_868
CTGTGTGGAAGATAACGAGCAAGACCATAGAGAGTGTCGGAATCCAAATACCCCCCACTCCCATGAGGAATGGCTTTAACATACTTGCATTCT
>dDocent_Contig_870
CTGTGTGGAAATGTAACAGAAGCATTAAGACACCCATTGATGGACCTTGGGAAGATTGCATTGATCGTTATCCTGTTCATATTCCTGAGATTG
>dDocent_Contig_871
CTGTGTGCTTTGCTTTGCGACACATTGATTGTGTCGATTATTTCTTTATTATGTCGTTTTCAAACAAATATTCAGTTTAACTACCACGCGTTT
>dDocent_Contig_873
CTGTGTGCTATTTTGACATCTCATTACTACCTATCAAGTTAAACTTGCCTATGGTATACCCACCTATAGAGTGGCGGAATGCCCGCAATGATG
>dDocent_Contig_875
CTGTGTGCGTATTGCTCGCAACTGCTTGTGTTTGAAAATTTTAATTCAATTGAGATGACACTGCCTCCAGCAG
>dDocent_Contig_877
CTGTGTGCCATGGACCGCAAGCAACAAATGAAACTTGAAGGCCCTCTAATGAACCCTCAACTCTCTTTGGCATCCACTGACTAACATTAGAGC
>dDocent_Contig_879
CTGTGTGCATTCTGATGGATTCTAAGAATGGAAAAGATGTTGCTTTTGTTCAATGTTTCCAACAGTTTTATGATGGAATAAAAGATGACCCTT
>dDocent_Contig_882
CTGTGTGCACACTTGTAAATGCATGTTTTCAAGTTGTTCAACAATCTGTGAATAGAGGAGATTTGCTACAAAGAAGTGCAAGATACACAATGC
>dDocent_Contig_884
CTGTGTGCAAATGTTGATGAAATCGATTGAACTTCTTCTCTGAAAAGTAGTCCACATAAGAGGTGACAGTAGAGTGATTGATGAAAATCAGGA
>dDocent_Contig_889
CTGTGTGATTATGTGCAACCTTATGAATTGTGAACAATGTCTTATAAATAATGTACTGTGAACATTATTTATAGTGTTGTGTCAATGTGTAAA
>dDocent_Contig_890
CTGTGTGATGATGACATAGCGAACTATTCTTTCGCCTTTTACTAAAGAATACCGTGTTAGCGTCACAATTAGCAG
>dDocent_Contig_894
CTGTGTGAGTTTGGGGGCAATGTGCAAGCAACTTCATCCCCGAATGGTTTTTCCTTTCAACCTCGGCTTTATTTTGTTATTTCTGTGGCCGAC
>dDocent_Contig_896
CTGTGTGAGTATGACCTTTTAAAAAGGTCAAATAAGGTTCATCTAACCCTGACTAGTGACAATACAAGCATGATCCATTGGTCAATATATGAT
>dDocent_Contig_898
CTGTGTGAGATTTAAGAAATCAACGAAGGATCGAAACATGATCATTAGCTCATAGCCCACATATATCTTAGTCCAATGTTCTCTTATAAGTAC
>dDocent_Contig_899
CTGTGTGAGATGGGCTTCCCTTGGAGAATGCACAAACAATCCTGTGTATATGGTTGGATCTTCAGACCTTCCTGGATACTGTAGGAAGAGCT
>dDocent_Contig_900
CTGTGTGACTAGCTTCCATGAGCGGATAGGATCCTCTTCTAGGGCTCGTTTCGGAGTTAAACGAACGTTGTTCTTAAATAAATTATTCCCCGA
>dDocent_Contig_902
CTGTGTGAATCCACTGGCACTTTTAAATCTTTGTTGTAACCTTAGAACTGGATAATCTCGTACAGGTACTTCTTGGGATGGGTTCATCCCAAT
>dDocent_Contig_904
CTGTGTGAAGTTAACATACAAGTTATTTAATTAAAAACGTTAGATTTAATATATGAAAGTTTATGGGGTAAGTTATTTTGAAGGTTTTTTTGT
>dDocent_Contig_907
CTGTGTGAAGTCCACTAAAGAAGAAGTCATTTGCATCAACATGTTTAGGATCCTTGCAGACAGGACTACCTTGGCTTATTGGAGCTGAGATCG
>dDocent_Contig_909
CTGTGTGAACCGGAAGCTTTTACCTGCAAAGCAAAAATAATAGGCATGGACGTGTGATCAATATGTGAGTGTCATTTTATTGATGCATGCTTC
>dDocent_Contig_911
CTGTGTGAACACGCTGCAATGACATGGGAACAAGGCATACGATAGGCCTGAAATTGACCACAGTCGCACCAACGGTCTGGTATTAGGACCCTA
>dDocent_Contig_913
CTGTGTGAAATTTTCTGAAGCAAGTGCCTCTGTGTCCCCTGGAAACGATGGGATAAATCTGCTTGCTTCTGTGGCTGAGATCGGAAGAGCGGT
>dDocent_Contig_915
CTGTGTGAAAGATGGTTCGTCAATTTCATTGTGGCCAAATCGTCGATAACACACCAAGTCCACAACCACATCCGAATGGAAAGTTTGGCGCCA
>dDocent_Contig_918
CTGTGTGAAAATAAAGAAACGGTTATCTAACTTAATGCTTACGGCTGATTGCTCCCTTGAGTTTGATTTTTCTTGCTGAGATCGGAAGAGCGG
>dDocent_Contig_920
CTGTGTCTGCGTGGAAGAAGTTGAATCAGCTTCCGCTTTTTCCTCAGGTGGCTAACGTGGTTTTGCCAAAAGCTG
>dDocent_Contig_923
CTGTGTCTCCTCCATGGAATCTCTCCCAACTCATACTCTCTCTCATTTGCATGATTATAACATTTTCAATGCAAACACTTCACCTAAAATGTG
>dDocent_Contig_924
CTGTGTCTCCACAACTCTATGTTCCACTTTTGTTTTCAGTCATTATCTAGGTTGTCGATAGCGCGCTATAGCACTATAGCGTAGCAGTACGGG
>dDocent_Contig_925
CTGTGTCTCAAAACGTGGTTCCTGCATTAGAATCTGTGTTCTTTGATTTGAATTTCACGCCAAATGAGTTTGATAGCTTTGATGAAGTTCATG
>dDocent_Contig_927
CTGTGTCTATTGTGATAGTTGTTTGCCTTTAATTTGAATCCGATTTTGGACCGGATATTTGTTAGACTTAGATGTGGTTTTTGATTTATCAAA
>dDocent_Contig_930
CTGTGTCGAAACTTGGCAAAGAAACACCATTGTTCTCTTTCTTTTCGTGAAAGGTAAACAAAAGAAAAATTATTATTTTTCATTTCATCATCA
>dDocent_Contig_932
CTGTGTCGAAACGACAGACTTGACGCGATATCGGCCGACGGAGGAGACGTTGGCGGAGACGATTTCATCTGAACGTAGCGCGGGCCACCAGCG
>dDocent_Contig_933
CTGTGTCCTCTGATTCTCGATCTCCTGCCCAACTTTCGAACCTCTGGCCAACCAGGATAAATCATCGGTAAAAGTAGGGAGCTTGCAGTTTT
>dDocent_Contig_934
CTGTGTCCCACAAGTTGGGACGGCGCACGGCTAGCAAATGGACAGTGTTTGGACTTCCTTGAGGACAATCTTTGTCTGGCCTTGTCTAGGAGT
>dDocent_Contig_935
CTGTGTCCCAAAGTGATCAAATAGTACAAGAGTGGTTAATTCATCAATAATAAGATGTTTTGTATAGTTTCATTTTCTTTTTACATGAGTGAT
>dDocent_Contig_938
CTGTGTCATTTCTCCTCTCGAAAAATCAAAAACCTCTTCACTCAAAAGCTGAACAACCATTTTTTAGGTTAGTCATTGACATTGACATAAGAA
>dDocent_Contig_940
CTGTGTCATAAAGTTTATAATTTTACTGAAATATAGTAGCTTTCTTGACTATAGTGTTACACTCCTGCTAGGGCAGATAATAGGATTTTCTT
>dDocent_Contig_941
CTGTGTCAGTCAAAGCACAAAGCTACTATACTGAAACTGCTGGGGTTCAGAAGTGTTAGCAGACAGCAATGGAGGAAGCAGTATGAGAAGCAT
>dDocent_Contig_943
CTGTGTCAGTATATGTTTAGCAGAAAATTATGACAAACAATATTCCATTTCCATTGAAAAATAAATGGTTATTGTGTGGCAGAAGGTGAAGGC
>dDocent_Contig_949
CTGTGTCAACACGACGGAGAAATTTAGGTACACCCATCCAAATTGTTTCATGGAAGTAGCTCATCCCAGCTCTCATCTCATCTTGTGGGGTG
>dDocent_Contig_950
CTGTGTATTCAAGATTAGACCTTGTATAGAGACCAGGACCTGTAAAATTGTTGAAACACCTGGGAGCCACTTCTCATTCTTATTGCCAGACCA
>dDocent_Contig_952
CTGTGTATTCAAATGTTCTTTCTTCCTAACCAATATCACAAAGAAAAAATATAAGAAATCTACAAATCTCTTTTAGTTGCCATCAGGAACAT
>dDocent_Contig_953
CTGTGTATGTTTGCTAACGCAAATAGAAATTCTTCAATGGCACAGCCATTGGTCGAAAACTGTGTTGACAAACACACAGGAAGTGGTTTTCTA
>dDocent_Contig_956
CTGTGTATGTATTTATAGAAATTATTGGTCCTTACTTATAGAATTGATTGAGGGAAATGATAAGTATTTATTAGGAATTTCCTTTCCTAAATA
>dDocent_Contig_957
CTGTGTATGGAGAAACCTTATTGGGAGGGGAAAACCCGCCTTGTATGTCCAACAATTTTTCGACAGAGATTAGTCGCGGCTAAACGGCTGAGA
>dDocent_Contig_958
CTGTGTATGATATTTACCGCCACACAATTCAGATGAAATAGATAACCATTTTTCGTTCTCAGGGTCAGCAAGCAGATCTTCAACTTTTTGTCC
>dDocent_Contig_959
CTGTGTATCTTTTCAACCTCTATGCAAATTATTGTTTATCCTTCTTGATAGCACCATTGTTTTCAGATATTCTTCCTTCAGGGGACTTTGCTG
>dDocent_Contig_960
CTGTGTATCTAGTAAATACTGCTAGAATTTCTATGGAAAGTTGCAGGATCATGATTGTGTCTTGTTTTATGAATCTACCATCTTTAATGTACT
>dDocent_Contig_963
CTGTGTAGTTATTGTTGGATACCACGTTCAATTTAAGAGACTTTAAGACTTGACCTCCCCCCACTTTGTATTATAACATTCCATATCAGTATA
>dDocent_Contig_965
CTGTGTAGTGTTTACAACAAGCGGCAACCTTGAGTCGGTTACCCGCGCCGTTGCCTTGTAGACCTTGAACGTAGCTGGCCGCATATTTTGCGG
>dDocent_Contig_967
CTGTGTAGCCATAGTTTCATAGTCTTTGTTAGTTTATTGTTTGGTTGAGTTATTAGCACCCTTAACCTGCTACATACGACTGGAAGCAAGCGT
>dDocent_Contig_969
CTGTGTAGCATTTTTATTTTTCAACACATTAGTTAGTTTGTTGCATCTCTGACCATTGTGCATTTAAACAATCAAAATTCTTTGGTGCTGAGA
>dDocent_Contig_973
CTGTGTAGAGTCGAAGCCTATCCTCTCCCAAGGAAGAGCATCTTGACAATGGTCTCCTAGGTCTTATAAAAGACAATGAGTTCAATGTCAACC
>dDocent_Contig_975
CTGTGTAGAAGGATGAAGAAGAAGAAGACGAAAGTTGTGCATGAAGGAAGGAGACAAATGAAGAAGTTGAAAGATGTGTTCTGTTTGGAGGAA
>dDocent_Contig_977
CTGTGTAGAAATAGCAGAAGATGATGCAGAAGATTATTATAGTAAAAGTCATATTTCTATGCAAAGACCAAATGAAATTTGTGACGTTCTCT
>dDocent_Contig_978
CTGTGTAGAAAGTACTTAAAGAGATGGAATGGGACTGCCCCAGATTTCTCTGGCTCACGATAATATTTTCCTAGCACTGGCTTTGCTGAGAT
>dDocent_Contig_979
CTGTGTAGAAAAGCAATTGCATATATTGTTAATAATTCTGCTAAAAATTACACAAGCTGAATTTAAACGAGATTTCAACATCAAAATGCAAG
>dDocent_Contig_980
CTGTGTACTCAACTCTAAAGTCCTATCAGTTCTCACTCTTAATAAAATATGATGTTCTGCCTTAAGTTAAATGACCTAAGAAGTGGTTCAGGA
>dDocent_Contig_982
CTGTGTACTATACCAAATTCTCGTGAATCTCTTTAGTATGTATGTATGCTCTGTTAGCAACCCATTAGGCTTGCATTGTCTACTCCCTCAACT
>dDocent_Contig_984
CTGTGTACTAGATTAGGAAATTTAGGAATAAAATTGAAACTTTTAACGATGTTCACCGACATATATGCAGATGATGACTAAATATAGTTAGTG
>dDocent_Contig_986
CTGTGTACCATCAGCAGTTGTCATACTGCATTTCTCAGTTTGTTGAGAAGGATTTTAAGCTAGCGGATACTGTTATTAGGGGTTTGTTGAAA
>dDocent_Contig_987
CTGTGTACCACCAGAAGTAAAGTCAACCTTCTGGTTTTGTGGTTTCTTCTTCTCTTGCTCTTTCCTATCACTTTCCCGCCTCATATCAGCTTC
>dDocent_Contig_991
CTGTGTACAAGTTCCAAGGAATGGGGAAGGATCCTCCAGATAGAGAAAAGTGGGGCAAGATAACATTTTTGTCCCCTGATGCTGAGATCGGAA
>dDocent_Contig_994
CTGTGTAATTGGCCAAGGTGGCTTTGGAAAAGTGTACAAAGGAATTCTCTCGGATAACACAAAAGTCGCGGTGAAACGTCTCACTGATTATCA
>dDocent_Contig_996
CTGTGTAATTATGTATTATCTCCTATATGAACATAAATACAATATATATGTTGCTTTCTTCAAGTTTAATTTAACTATCTGTTTTCTACATTG
>dDocent_Contig_998
CTGTGTAATGTGCATTGCTGGTTCTTTCATTATTGTTATCCATGCTCCTAAGGAAGAACCTATCACATCGGTGCTGAGATCGGAAGAGCGGT
>dDocent_Contig_999
CTGTGTAATCACGGGAGGGTGATGGAAGCATGTGACTTTCTTGATAACATGGTTCAGCAAGGCTTCCTTCCCGATATAGTTTCGTATTCTGCA
>dDocent_Contig_1001
CTGTGTAATAAAATTTCAGTAGTGCAGTTTAAACACAGTTTCACCTAATGCCTCTTGTTTTCTCTCTTATTTTGTCTTTTTCAAGATGATATC
>dDocent_Contig_1003
CTGTGTAAGGATCTAATGAAACAGATACCTATGATTGTGGCGAAGTATACTCCTCTTCATATCTACCCCACAACAAACCATTTTTGTTAAAGA
>dDocent_Contig_1004
CTGTGTAAGCTCAACACCAGTAACAGAAGGATCTAAACACTTGGAAAAATGGTCAGATGAAGTTTGTGGCTCATCTGCTTTAGTGTGGGATAC
>dDocent_Contig_1006
CTGTGTAAGATCCCCAATCGATTGATCAATTATTGATAAACTTGTACATTGATCAATATCAAGATACTCAAGATTCGAGACCCCTGTAAACTC
>dDocent_Contig_1008
CTGTGTAACTTTGTTGATGAAAATTTGGAGCATCTGTTCTTTAAGTGTGCAATTGCCTTAATTGTTTGTCGAAAGATTATAGAATGGTTGGAT
>dDocent_Contig_1009
CTGTGTAACTCCTTTGGAAGATGCACAAGTCTTGAACCCTCAAGATTAAGCCGCTTAAGATTGTGAGGAAGCCCAATTGATAGGTCAAGTGTT
>dDocent_Contig_1012
CTGTGTAAATGAATTAAAGTTTTTAAGGTGAAGAGTAAAGTTTTTTTTAGTGGCCGTGAAGAGTAGAGATGCATAGTTTTTTCTGTGTTGTAT
>dDocent_Contig_1013
CTGTGTAAATAGAGCAATTGGCACACAAGCCAAAAGAGCAATAGGAATTGGAGCCCATTTAACTCTCTCCTTCACCAGCATAGACAGAGCTGA
>dDocent_Contig_1015
CTGTGTAAAGATTTCAAGATTGAACATCACAATTCTTCTCCTTACAGACCGAAGATGAATGGTGCTGTAGAAGCGGCGAACAAGAATATCAA
>dDocent_Contig_1016
CTGTGTAAAGAAGGCAGGATTTCAGATGCTTTAGAGATTGTTGAAATTATGAAGAGAAGGGACATTGTTGATGGGAACATTCACGGAATTATA
>dDocent_Contig_1018
CTGTGTAAAATAGTTCATTGGTCAACTAGAAAAACTTAACAGTTTATTGCCTACTGTGTACTATCTGTTATGCAGATTGTAATACATGTGTTA
>dDocent_Contig_1021
CTGTGGTTTTTTATAAACATAATTCAGGTGGCATTGTGAACAACACTTTGCGGCCTCTAGTTCCAGAATCTTGTGATCCAGAATGGAGAGTGG
>dDocent_Contig_1023
CTGTGGTTTCGCTGGATAGTAGACAGGGACAGTGGGAATCTCGTTAATCCATTCATGCGCGTCACTAATTAGATGACGAGGCATTTGGCTACC
>dDocent_Contig_1025
CTGTGGTTTATTTAGTGATCATGTTATTCTTTTGCCTCTGCTTATAGGAGCTGAAAGGTGATATTGTACGGGCTG
>dDocent_Contig_1026
CTGTGGTTGTTTCTGATGACGATTGTACCGGAGGTGAGCTCAAGATCGTTGACCAAGGGCGTGACGTAGATGGTAGCAAGGTAGATGTAATA
>dDocent_Contig_1027
CTGTGGTTCTTGCAGTTATGGCTTCCTGCTTACTTCCCCTCGGTCGGTTGTTTACAAATAGAATAGGGAAGAAGCATCGAATCGAATGCTGAG
>dDocent_Contig_1030
CTGTGGTGGTTTTGAGGACACTTCTCTTGTCTCCTTTCTTTACAAAGGATGTTGTTACAGATGGCAGAGACGAAGCAACAAATGGACTAATGT
>dDocent_Contig_1033
CTGTGGTGGAAGGATTCAGACTCTTCTGCTTTTCAAAGGTGTTTGATTTCCCATTTTGATTCTGATAAATCTGAAACCGCTATTTCAAAATGG
>dDocent_Contig_1035
CTGTGGTCAATCAATGCTTAAAAGAATTTGCAAATCTTTCTGGTCTTACTGCATATCCAAGAGTCAAATCGACTATGGAGATCTTTCTGATGC
>dDocent_Contig_1037
CTGTGGTATTAATCAATTGAGATGTGTTGCAGATACCAAACTGGAGCTCTGACCCCAATTATAAGATGGCTTTCACAAAATATGCAAAGAGCT
>dDocent_Contig_1039
CTGTGGTATATGGAGTTATAGTCTATGCCATGATCGGATTTGACTGGACCGCAGAGAAATTCTTTTGGTATCTGTTCTTTATGTACTTCACAT
>dDocent_Contig_1042
CTGTGGTAGTTTCTCCCCTTAACGAGAAAGTAATTGAAGTGGTTTTCCCAAATACAGAATCTGTGGAGAACAAAGAAGTGGAAACAACATCTA
>dDocent_Contig_1044
CTGTGGTACAAATTGATGATCCAAAATGGATGCATGTCTGAAACTCTTGTTGTGAGTCTTGTTAATTTGTTCTTTTGCTGAGATCGGAAGAGC
>dDocent_Contig_1047
CTGTGGGTTTTTCGGTGCGTGAAATTAGACCTAAAATGGTTCGGGATCTCCTAAAAGTTTCTTCAAAATCAATCAATCTTCGATCAGTTGACA
>dDocent_Contig_1049
CTGTGGGTTATCAACCTACCCTGGGTACTGAAATGGGTACTTTACAAGAAAGAATTACTTCTACCAAAGAAGGGTCTATAACTTCTATTCAAG
>dDocent_Contig_1051
CTGTGGGTATTAAAAACCATTTGTCAGCCAAGCCTAACAATAAAACTAAAGTGAAAACCAAATGCAATGTCATCAATGACTTATTAGTCGAGG
>dDocent_Contig_1053
CTGTGGGGCCCAGATCTTCTTGAATAAACTACAGTTTGCCCCTTGGAATGAAGCCTCTTAGGCTGTCTACCTTTGATTCAAGAGTCTCACCT
>dDocent_Contig_1055
CTGTGGGCTTGAAGGAAGAGAAGAATTCAAGGATAGCTTTGGTAACTATTTTCCCCACAATGCTCCAGCTGGATTGAAAGAATTCCGAAGTAA
>dDocent_Contig_1058
CTGTGGGCCTAGAAGAGAGCTTTCACTGGCTTTTTCTTAGGATGGATGTAGATATAAGTCGTCTCTTGGCCAGGGCATTGGCAGAGCAGAGAT
>dDocent_Contig_1059
CTGTGGGCCGAGGAGAAAGGCAACAAGAGGATTGTAACATCATAAAAGCAAGTAGATCAACGTCTTTCCAATATACAACATAGGTTTTGGCAA
>dDocent_Contig_1061
CTGTGGGCAATGCACACCATGCAGGGAGGGAACAGGATGGCTTTGGACGATCATGGAAAGAATGAAAGTTGGGAATGCTAAGCTAGAAGAAAT
>dDocent_Contig_1065
CTGTGGGATGTAAAAATGAATCGGTAGGGGAGCGTTCCGCCTTAGAAAGAAGTACCCGCGCGAGCAGGGTTGGACGAAGCGGAAGCGAGAATG
>dDocent_Contig_1069
CTGTGGGATATTGGCCATTAACAATATATTTTCCAACTCAGATGTATATTACCAAACAGAAGATTAAGAGACAAACATTAAAGTGGTTTGGAC
>dDocent_Contig_1070
CTGTGGGACTTGAGCTTGTGGCATATCGATAATATGAGTATGCATCGAGAAATATAACTTTCGATTTCATGTCCAGATGAAATGCAATTTCCA
>dDocent_Contig_1072
CTGTGGGAAATTATAGGGTGGAGAAGGAGCGTCCTAAAGGGCTGGCCAGCAATGTGGCTAATTCTTGGAAACCTGTGAAGGTGTTGGCTACTC
>dDocent_Contig_1074
CTGTGGGAAAAGCTGTCGTCTCCGGTGGTTTAATCACTTGAGGCCGGGACTGAAAAGGGGTCCATTTACTGCTGAAGAAGAACGCAAAATCCT
>dDocent_Contig_1076
CTGTGGCTGTAGCCCCGAAACAGAGTAATAAGGAGGCTGAGATGAGAAAAGAGAGACCTCACGGGTGAAACCAGTACGGCATAAGCCATAGGT
>dDocent_Contig_1078
CTGTGGCTCTTTCAATAAGATCTTGGACTGGGATACTAAGCAAGAGAGCCAAAGGGGCGAAACGAGATATAGATGACTGGATCAGTCTGGCTA
>dDocent_Contig_1081
CTGTGGCTAATACCCAAGGCATAAAAGAAGCATTTTCTACGGGATCCCGAAACCACCAGCCACCCCGACCTAATTCATGATGAGCCCACCAAC
>dDocent_Contig_1083
CTGTGGCTAATAAACCTTCCCTAGCTGGTGATGGTTGTATCTCTGATTGTGTAGTTTCTGAAATTGTAGGAACTAAAACACCCTATTCTGCAG
>dDocent_Contig_1085
CTGTGGCCTTATCAGGAGGACCAAAATACAGCGTTCCTACCGGAAGACGCGACGGATTAGTCTCCAACAGCAAAGATGTTAATTTACCAGGAC
>dDocent_Contig_1086
CTGTGGCCGTTCCAGAAATGTAGCGGTAGCTCGACCAAAGCCGGTCAATAAGACAGATCCGGATCCTAGTGCTTTCGAGATGGTTCGATCGCT
>dDocent_Contig_1087
CTGTGGCCATTTGCTCATCTAATTACTTATGGTGTAATACCAGTTGAGCAAAGACTTCTTTGGGTGGATATGATCGAGCTTATTTGGGTGACC
>dDocent_Contig_1088
CTGTGGCCACACCAACCCTTTCGTTCTTATCGCTCCGGGTTTCTATCTATATGACCTCCGGGCGGTACAAAGTAAACCTCTTCCGTAGAGGCA
>dDocent_Contig_1090
CTGTGGCAGGTAGGAAGAAAACAAGAAAAACACGATCAAAAGCTTTCCTTACCTAAGGAAGCCGGGCAAATATTTTGGCTGAGATCGGAAGAG
>dDocent_Contig_1092
CTGTGGCACCTACAAATTGGAAACGCAGTTATTAATGGAAAAAGAGTAAATTACTTATTTTTAAACAAAAATTAGTTGTCCATTTGTGTAGAG
>dDocent_Contig_1095
CTGTGGCACAATTCTACCCCTCTTCATCTGGAGGAATGTCTGGGGGGTTCAATCAACCTCCTTCCCCAGAGGGGGCTCTGAGATCGGAAGAGC
>dDocent_Contig_1097
CTGTGGCAATAGGCGCATGATTTTGTAATACCCCAATTTGTCCACTATTAGTAGATAAAATAATTTCTTTCACTTCGGAATCCCAAACAATTC
>dDocent_Contig_1099
CTGTGGCAATAGGAGGTTGGAGCGATGCATGATGGCCGGGAAAAGACGTAGCGCTTTAGAGACATCAGGATTACACCCTTATATCCCTGTCAC
>dDocent_Contig_1101
CTGTGGCAAGCAATATAGATCGCCCCTTACGCTCTCTCTAAAAAAAGCCCTTCTTAGTAAAGCTTCGGCCCTATGGAGAAAAGGGAAGTGCAG
>dDocent_Contig_1103
CTGTGGCAAATCTTTTATTGGATAGTGAAATTGCAGAGAAAGCTATTGTTGAGGAAGTTATTTTTCCTGCTACCAGAGTATTGCGTGATGGCA
>dDocent_Contig_1105
CTGTGGATGTTATTGGGTTGACCTACAAACGGCTTGACGGAAGCACACAGGTAGCAGAGAGGCAAACAATAGTTGACACATTCAATAATGATA
>dDocent_Contig_1106
CTGTGGATGGAAGTTTTGTCTTTAACAAAGCAAAGGTACATTTGTGTTTTTTTCCCCTTCTTTCACATGGATTGCATTGGATGTATTATGATG
>dDocent_Contig_1110
CTGTGGAGTTTTTCATGTACATGGGAGAAACTTCCCGGTAGAGATGAGATATGTTCCTTCTAATTATGCAGACCATTCTGGCCCCGCTGAGAT
>dDocent_Contig_1114
CTGTGGAGAATATGTACTGGTTAAGATGTCATCTGTTGAGCTAGACAACCAAGGTGGTAAACTACGATAAGGCCCCTGACTCCAATATGTTTT
>dDocent_Contig_1117
CTGTGGACTCAAAAATTGGACGTCTAAATCAGTTTATTGAGAAAGTGAAGGTCCCAATTCAGGTAAATTTGTTGGTAGTACAAATGTAGCTTA
>dDocent_Contig_1119
CTGTGGACATTTGTAACTTTTGCTGGAGAGGACCATACAAATTTTCAAACGCTCGTGGCTTTCTTGAATATGCTGAGCACATTGGTAAGGAAG
>dDocent_Contig_1120
CTGTGGACATTTCCTTCTTGGAAAATGCAACGCACCAAATAGCCAAAACATTGTGGAACAGGTTAACACCGATTTTATTTCATTCTTTTGTTT
>dDocent_Contig_1122
CTGTGGACAGAGAGAAATCAAGCGGTAGTGGAATAGATTTCTAGTAAGTGTCTTCTTTCCTTCTCTTCTAGTAAAGGCGCGCCGTCAGGTCTC
>dDocent_Contig_1124
CTGTGGACAAATGGGAGATGGAGGCATTTGATCAAACGACTTGCCCGCTACCTTCATTGATGTTACATATGGACTTTGTTTTGACATTGTCCC
>dDocent_Contig_1127
CTGTGGAAGTTGCACTTCGTAAGCGTGTGATGATCACCCCAGAAGAAATCATCGAAAGAAGCCTTGATCCTCTTGCTGAGATCGGAAGAGCGG
>dDocent_Contig_1128
CTGTGGAAGTAGGTCAACATTTCTATTGGCAAATAGGGGATTTTCAAGTGCATGCTCAAGTACTTATTACCTCTTGGGTTGTAATTGCTATCT
>dDocent_Contig_1131
CTGTGGAAGGAGATGCGGCACTTCCCATTTCATCCCTAGCCTTCGTCTCGTATAGGACATTAGTTCAGGTCAGCCCCTTGGTATGCAAAGATC
>dDocent_Contig_1133
CTGTGGAAGATGAGGAAGAAACCATGGAAGCTTTTTTCGTTGTTGGGGTTTAAGGGGTTAAGGGTTTGCAACGGCTGAGATCGGAAGAGCGGT
>dDocent_Contig_1137
CTGTGGAAAGTCTTCACCATCCATAGTAGTAAGCATCATGGCACCTCCTGAGAATACTCTTTTGACCACAAATGGTCCTTCATATGTAGGAGT
>dDocent_Contig_1139
CTGTGGAAAAACTTTTTCCCACGAATGGATTAAGGATTTTTGTTATGAGTCCTAATTATTAGCTATACCCCATTATGTTATGGGGTAGCAAGA
>dDocent_Contig_1141
CTGTGCTTTCCTCCGTATTCTTCTATAACTATCATGCAAGATCGCCTTGGAATCATCACTCAAGAACACATGAGCTGAGATCGGAAGAGCGGT
>dDocent_Contig_1144
CTGTGCTTGTTCAAGGGGACAACGACATGGGACAAAGAAACATTCCAAGTCTTGTATCGGTAAACATGAACAAGAAAACGATGATGACGTGAA
>dDocent_Contig_1147
CTGTGCTTGGTTGTTGACCAAAGAAAAAGCATGGAAAAAGAAAGATTCACAAACGAATAAGATCTCGACGCCTGGGAGTTGAACCTGGAATCA
>dDocent_Contig_1149
CTGTGCTTCCGAGAATGTCATGTTTGTATAACTGTTTATCGTAAGAGACGGATTCGGTGAACCGTTCAACGGTGTCGGTAACGGATTCTTGGA
>dDocent_Contig_1150
CTGTGCTTATTTAAAATATGTTGAGGGAAGATTGGGTGATAGGGTTCTTCATGCAGATGAGATCTTGAAAGATGGGTTTTGTTTGAATATGG
>dDocent_Contig_1151
CTGTGCTTACTCTTTAGTGGTAGAGTTTGCCAGAAAAGCAAAGCCTTAGAGTTCTAGCGGGGTTGCTCTATAATAAGCTCCTTAAGAATAGAG
>dDocent_Contig_1153
CTGTGCTTAATTTGGTATACAATAAATGGAAGTTTTGGTCCTCAAATTTTTGGTTGCACATGATGTCTAATCTCACTGTTTTCAGTGGCTCGA
>dDocent_Contig_1154
CTGTGCTTAACAAGTATCTGAATAGAATAAGCAAACTCGGGCAATCAGTTCTAGTCAGCCTCTCAAAACATCTACTGCTGAGATCGGAAGAGC
>dDocent_Contig_1155
CTGTGCTTAAAATCGGTGCCAACGAACCATCAGAGCACTCTATCCATGAGAATGCTTACGGATTGGCCCGTTATGCCGTCATATGCCAAGAGA
>dDocent_Contig_1157
CTGTGCTGTTCTTGATTGAGTATAACATTTAGTGGAAGCCATTTTTAAAAGATCGATTTGTATTTCAGAAAATATTTAAAAGCATTTTAAAAG
>dDocent_Contig_1159
CTGTGCTGTGGGTCAGTTTCGGGGCGGGGGGCGAAGAGAGACCACAAGAATGATTCATTTGGATCGACGAGCTTTTTCAGCCCCAAAACTAAG
>dDocent_Contig_1161
CTGTGCTGTCTTGTTGTTATACACTTGCTTTGTTGAATGGAAGGGGATATATACAGAGCAACCAACAGTTTACGTGCTCGAAGTTCAACACTA
>dDocent_Contig_1163
CTGTGCTGTCAGTAAGAAGGGAGCCGGCGCCTTTCGAATTCGAAGCACTTTCTAGTGTGCGCTGTTTTTTGATTGCAGAGATCGGAAGAGCGG
>dDocent_Contig_1167
CTGTGCTGGATATGGTAACAGACAGGTTATTCTCGTTCTTGGTCCCCTCACTCTCAGTTATAGTACATATGCAAGCCAAAGAAATATGTTAA
>dDocent_Contig_1171
CTGTGCTGAAGTATTGAAACTCTAAGGAATGAAATCTATCACACGTGGCTTTGGAATGGCTGAAAGTCCGATAATGGAGAAATACATAATTCA
>dDocent_Contig_1172
CTGTGCTGAAATTGGATATTAGGCTATCGAGTTAGTTATTAATTATGCTAGAGTAGTTAGTAGTTGAAGCTTTCGCAATATCTCTGCTAGATC
>dDocent_Contig_1174
CTGTGCTGAAATTGGATATTAGGCTATCGAGTTAGTTATTAATTATGCTAGAGTAGTTAGTAGTTGAAGCTTTCGCAAAAGGGGGACTCCAAA
>dDocent_Contig_1176
CTGTGCTGAAAAAATTAAAAGTTTGAGAGTAATATCCATGAGTTGTTTTAATTAATGAGAAAAGAAAAAGAGAGGAATAAGAAATAGTTACCA
>dDocent_Contig_1177
CTGTGCTCTTTCACCCACCTAGAAAGGAAATTGAACCAAAAGGGAAATATGGTGCCTTACAATCAAAATTAATTAATAAAGGAAATAAAAGAG
>dDocent_Contig_1179
CTGTGCTCTTCTTCATCTTCATCTTCTTCTTTAGCGAAATACCTGTATGAAACAACAAAGAGGTTGGAGTTGCTGGTTTTGAGGTTTAGGTGC
>dDocent_Contig_1181
CTGTGCTCTCTCTCTTCTGTCAAACCAAACATGGTATTCTAGAAACACAACATCACCAAGTGTGGAGATGAACAACTACTTGTTGAATTTCAA
>dDocent_Contig_1184
CTGTGCTCAATCTGAAGCGAAAACGTGCTTCTCGATATGCTACATGTCCAAATGGAGCTCTGCGATCAGTGTTACCTCAATGGACATCACTCA
>dDocent_Contig_1186
CTGTGCTCAATATTCTTATTCCTCTTATCCCCTGACCCTGATCCTCCTCCATCGTCATACCTTGAAGATCTTTCTTTCCCTTTCTCCCCTTTT
>dDocent_Contig_1188
CTGTGCTATTTCTTTGGATGCTCCTCTGTGAGCATCGCACCGTCGAGCTTATCCGACGTTAAACAAGCGCTTGTTGGGAGGCACCCCAACATT
>dDocent_Contig_1189
CTGTGCTATTTAATTTTATTTTGACTGGGTTGTTTATCAATATTGACAGTTCACTGAATTTGGAACCGTTGGATGCATTTTGCTGAGATCGGA
>dDocent_Contig_1192
CTGTGCTAGTGGTTTTACTTTCATCGCTACTTGGAACCGATAAACCGCACAGAGACGTTCTCGAACACTCTCTCTACGTCATTTTCAAGCGGG
>dDocent_Contig_1196
CTGTGCTAGAGACTAAAAAATAGACCAGAGAACAGGGACTGACATATAAAAGAGGTAATTGGAGAAAAAGAAAGGATGAAGATGCTGGGTCA
>dDocent_Contig_1197
CTGTGCTACTGCTATCTTAGTTATATTAAATTTGAACCAACGTACAGTGGAAAATTTGATTCTTGATTCTGGAAGTTATTTTTCCTGAAATA
>dDocent_Contig_1198
CTGTGCTACAAATTCCGAGACAGCGCTTGTGAAAGGCGAGAGGTTGAAGGTTGGAGCTCATTTGGATTTGGTGGGTTCTTTTAAGCCTTCAAT
>dDocent_Contig_1200
CTGTGCTAAGAGGTTAATTGAGGTCATTGCAGGTTAAAGGCTTTACACAGTTCTTCATTCTTGTTTCAGTTACTGTTTAGTCGAAGGAGCCTT
>dDocent_Contig_1202
CTGTGCTAACACAGTGTTGAAAATGATAGTGCATGCAAAAATGGGAATAACAGACAGTAATATTTTGGCTTGATCAACTTGTTCAACACTGCA
>dDocent_Contig_1204
CTGTGCTAAACATGTGTTCATGAATATGGTGCTTAATATTATTGGTAGCATTCGGACTAGGATTTTTGTTTCTTCTACTTGTGTCACTGTGCA
>dDocent_Contig_1205
CTGTGCTAAACATACTTAGTTTAATGTCTTTGTATTAGTATTGTGAAATCAAAAGCTTTGGATGGATACTTACATCCTGAGGGCTGAGATCGG
>dDocent_Contig_1210
CTGTGCGTGTTTCCCTTTCCTCCGTCCCTACAATGCTCACAAACTTGATTATCGGTCTAAGGAGTGTATTTTTCTAGGATACTCCACTGTTCA
>dDocent_Contig_1212
CTGTGCGTGTGTTTGCAAAGATGAGGAAAATAAAACTTTTACCTGATATGAGAACATATGAGCTTCTGTTTTCATTATTTGGTATTGTTAATG
>dDocent_Contig_1213
CTGTGCGTGCATTATCAATCACCTCTATATCACTGTTCTTTTGTTTCGGTTCCCAACTACCACCTACAAATTTAGGAGGAGCGCCCCAAAAG
>dDocent_Contig_1214
CTGTGCGTCATTGGCCTGAAAATAATCAAAAGAAAAACGCTCTGTCTCAGGCAACAAAACTTTTGTATAAAATAGCTGAGATCGGAAGAGCGG
>dDocent_Contig_1216
CTGTGCGTATCGACCCGTGCAACGCTGTAGCTAACGCGTTAAGTATCCCGCCTGGGGAGTACGTTCGCAAGAATGAAACTCAAAGGAATTGAC
>dDocent_Contig_1218
CTGTGCGGTTTTGGAGGCGATGGAACGGTGTGGATCGGAGAGTTCGGAACGGAGGCGACGGAGAGAGGATTGGAGGGAAGAAAGAGCGGATCG
>dDocent_Contig_1219
CTGTGCGGTTTGCGTGGCCTTGCTCCTGTGCGTATGTCCAATATTTCCGCGTTATTGTTAGCCACTTCCTTTCCGTGCGTATTTTGTGGGCCC
>dDocent_Contig_1221
CTGTGCGGTTCAAGTTACCGTGTAGTTCCACATTGGGGTTTGATTTTTCGTCGAATTTTTAACTGGCGATTGACAGGTTTATCTAGTAGGGAA
>dDocent_Contig_1223
CTGTGCGGTTACCAATGGAAACACCAAAATTAGAACCACGCGGATAGCCACCAATAAATGCTTCTGGAAACACAACAAGCTGGGAGCCATAGC
>dDocent_Contig_1225
CTGTGCGCTTAATTGACTTATTTAGCACTGGAAATGATTATACGGCAGAGGTGGAGGCAGTGGAGGCTG
>dDocent_Contig_1226
CTGTGCGCTGAAAGAATAGAGAAACTATCATTATTCATCATACAATTTTCAGAGAACATATCAAACTGAAAATCATCTAGAGAACCTACCGGT
>dDocent_Contig_1228
CTGTGCGCTAATTCTCATTGGATCTCGGTTGTTCTTAACAGCGATGGCTATTCATTTAAGTCTTCGGGTAGCACCATTAGATCTTCAACAAGG
>dDocent_Contig_1230
CTGTGCGCCTAAGTGCGAAAAGACAGTGCAAGCTTTGTTATGCCGAAACCTAAATGTTAAGTCAGCAACACTTCCAAATGCCACTTCTTCCCG
>dDocent_Contig_1233
CTGTGCGCAATCCAAAAACAACAATCCATAAGCTACGCCAAAACCTGCATAAGCCAAAGTGGTTCCAAATGAAGTAAACGGCAACATGAAATA
>dDocent_Contig_1236
CTGTGCGAGGAAAATATACCGGGAGGCCTAGTCTGATTAGGTGAATAACCGCGACGTCTTTGGAAAATACTCCGGCTCCAAAGTATAATCCGC
>dDocent_Contig_1238
CTGTGCGAGAAAGCATTACTCTTGAGAATTGGAGCTCATTCATTTTCTTATTTAGTGAATCTTTTAAAGCTTTGTTTTCTTCTTCCACAGCAT
>dDocent_Contig_1240
CTGTGCGACATATCTTCTAAGGAATTTGATAAGCTTGGGTCATATGATGCACATTACTATGCTGTAAGTTAATTCCATTCTTTTTTGACATTG
>dDocent_Contig_1242
CTGTGCGAATATGTGGTGGAATAGAGTTTTAGTATCAGTGTCCTATTTATAAAGCATATTAAAGAGCATAAATTTGCACATAATCTTATTTAG
>dDocent_Contig_1243
CTGTGCGAAGCTCGGCGCGTGATAAAACGCCGTCGTTGTTGAGATCGAGAGATGAAAACTGTTCGTTGACGCTG
>dDocent_Contig_1245
CTGTGCCTTGGAATTACGGCATCGAGGCTACTACCGAACAAGGGGAAAAGAGCCCGAGGTAGGTGGCAGAAATTGGAGGAATGACTCGTTCTG
>dDocent_Contig_1247
CTGTGCCGTTTGATCAGTACTTGAGGAGTGTGAGGGTGTTGTCGAGGGAACAATTCTTTCACCGGGCTACGGCTG
>dDocent_Contig_1249
CTGTGCCGTTCCGTCACATATGGGTGACTCGGCTGAAACGACCGCAATAATGGGATTGGATTCAAAACAATGCCGTATCAGGGCGGCTGAGAT
>dDocent_Contig_1250
CTGTGCCGTATGCTTCTCAATCACTTTAGCACTCTCATGAAGACCTCTTGCAAGGCCGCCATAAGCACGGGACTTTCTCAGCACAAGCTGAAC
>dDocent_Contig_1253
CTGTGCCGAGATGTGAGGTGCAGGTGGTGATGATCACCCCGGGGTATGCGCTAGCGCCCTTGACAGGCACTCCAGGACCCGCCAACGCTCATG
>dDocent_Contig_1255
CTGTGCCCGCTTTTCCCTCACAAAGCAAAGCATTTAACCGGCTTCCCTAAAGTCAAGTGAATTAATAGGCTAAACTCTCACATTTCTTTCTTC
>dDocent_Contig_1257
CTGTGCCCCTTTTGGGGATAAATTCCTCCCGGTCCGGATAAGCTAACTCTTCCTTTTGAGCCAGGGCCAACCGCTATGAGCTGAAAACCCAGC
>dDocent_Contig_1260
CTGTGCCCCTGCGCTATCAAGAAGAAGGAATACCCGGCAAAGTCCCTTCTACTCATAGCGGGTTATTTCACTCCTAAATTAAGGCAGAGATCG
>dDocent_Contig_1263
CTGTGCCATTTACAAGAGCAAGGCCTTCTTTCGGCTTCAACTCGAAGAAACCAGAACTCAAACCTGCTAAATGGAAAGCTTCCTTGGCATTA
>dDocent_Contig_1264
CTGTGCCATTGATTGAATTTCAATAGGCTCTTAGATGGGCTGGCTTGTTGAGATAGGTCAGAATGAAGCAACCCCAGTGGAAGGAATATGCCC
>dDocent_Contig_1267
CTGTGCCATTAAGTTCGCATCTCCCTTTCCATTTCGCTGGTGGCGGTGATATTCCTGCATCACTAAATGAAGGATGATCAGGGGTGATTCCTG
>dDocent_Contig_1271
CTGTGCCAGTACCTAGCTGGACTCTGGTTGGATAAAAAAACAAACTAAAAAAGAAAATCTAAAATTATAGATTTAGATTATCTATTTAGTATA
>dDocent_Contig_1274
CTGTGCCACAACAGTTACAGTACATCTACTATCAACATGGTGCTTGCTCGTCTTCACCAGATTTACAAAGCAGTGAATGCAGTGATTCTGCTG
>dDocent_Contig_1275
CTGTGCCAATCAGATTCTGTATCCACTCCCATAATATTAGATCCACTGTGCCTAGTCTGGAAAACCTGTTGTCCCTGCATGTAGCCACTTAC
>dDocent_Contig_1276
CTGTGCCAAGAAGTTATCAGAATGGTGGAAAAGCCCCTCGTCAACAAGCACCGGTGAAAGTTCAATAAATTGATTCTTTTTGTTGGTAATTGA
>dDocent_Contig_1278
CTGTGCCAACAATAGATTGTCAAAATATCTAAATTCCAAAATCTCCATTCAAATTATTAGGCTTAGTTAGTTGATTTGAAGTTCACACCTGCA
>dDocent_Contig_1281
CTGTGCCAAAATCACCTGGTGAGACTCATAGTGACCTGCCTATGAAACAGAAACCGAATGAGGATCCTGCTAATGCTGAGATCGGAAGAGCGG
>dDocent_Contig_1283
CTGTGCATTTTGCTACTTATGAGGCGGCAAAACGGGGATTGAATGAGGTTTCTCCGGAGAGTGCGGATGATGAACGGCTGATTGTTCATGCTA
>dDocent_Contig_1286
CTGTGCATTTTAATAAACAATTTTTTTCCTTCTTCATTTAGCATAATGTTTTCAGGTCTTGACACACTTTATGTCATCCTCATATTTATCTTA
>dDocent_Contig_1288
CTGTGCATTTGGCTATGGCGGCACTCGTCGGAGCCTCCATCGTAGCTGTATCGGCGTACTACATGCACCGCAAGACGCTGACGCAGAGATCGG
>dDocent_Contig_1292
CTGTGCATTTCTAGCTTACTTGAGTGTAGCATTGCTTATGAAAAAGTACATTTGGAGTACAACTATCTGTGGTTATTGAACCTTATATTAAT
>dDocent_Contig_1294
CTGTGCATTCTTAGATCAGTTATGCTTATGATCTCTGAACTTATAGTAACAGAAAGTCAAATATGAAGGTCCAATTAAAAGGATTTTCAGTAG
>dDocent_Contig_1296
CTGTGCATTCAAAGAATCATAGACATAAGAACTGTAACGATGTGGCTAGCTCTCTAGAATTGTCTACTTCCACTGAGCTAAGCAAATCTATAA
>dDocent_Contig_1298
CTGTGCATTAGTAGCATAACTTCACAGGGAACTTTTATATCTACCAAACATTTTACTTGATTCTTATTCTGGCAGTAGACTTCAGTGGGGGCA
>dDocent_Contig_1299
CTGTGCATTAATCACGACAACATGTTCTATCTGTGAGCAAATTTTTAATCTTGTATCGACATTCCTCATAATCAATTATATTGTTTTTGGGAT
>dDocent_Contig_1303
CTGTGCATCTTTGAACTCATCATAAAATCTAACAAGCAATATTAGCTCCAACCCAACTGGAGGCAGTGTCCTTGGATATTCCTCTCTGCTTCA
>dDocent_Contig_1306
CTGTGCATCTTATATTTTTTTGGTCTAGGTGGGAATTCGAACTTGGAAGAGTATTGAATAGTAGTTCGAAGCAGTTTGGTCGGACTAAGGCC
>dDocent_Contig_1307
CTGTGCATCTAAAAGGAGTTCCTTTAGAGGAGGATGCTAACATCATATGCCAGTTGATTGCTACTCTTACTGCTGGTCTTGTAGGTGCTGATC
>dDocent_Contig_1312
CTGTGCATATTCAGGAAATAAAATTTGATCCTAAAATCATGTGTGAACTTGTTGACAAGAAGTGCACTTTTCGTGATAATCAGGTATAAATTA
>dDocent_Contig_1314
CTGTGCATATCCAGAGATTATAGCAGTACAAGAAACTACATCTCTTTCTGGCAAGCATTCAAATACTGTTTGAGCTTCATGAATTTTTCCATC
>dDocent_Contig_1316
CTGTGCATAGTGATGCTAGCTGGGCATCTCAGGTGCGTGATTTCACCGATGATGAAAGTGATGTTCCTGTTGCGGATGTAGCAACTCCTTACT
>dDocent_Contig_1318
CTGTGCATACATAGCCCTCGACATCTTCACAGAAACACAAACCAACTCTTCCCCTCTCCCTTTCTCCAAGAATTTCTCCAACTTCGCTGAGAT
>dDocent_Contig_1320
CTGTGCATAATTGTTACTGGTTTGAAATGGATTTGTCATAAAATTGGATTGACCTATGCGCAAGTGTAACTAGTTAGTGCTAGGATCTGTTAT
>dDocent_Contig_1322
CTGTGCATAACATGCTAAATTTGTGTCACCAGGCTTCAATAGGTCGCTACCTAAAACGCTGACAAAGGAGTTATATCCATCCATCATACACAC
>dDocent_Contig_1324
CTGTGCATAAAGAAATGATATAGACATGTCAGATTGCAATGGTCTCACTATTTTAACAGAAATTGTTAGGCATAGTTCCTATTTCCCTTTGA
>dDocent_Contig_1325
CTGTGCAGTTTATGTGAGATTCTTACACTCTAGCTCTTTAGATGATGAAGAATTTTGTGAGCATTTTCCTAGATATATAAAGCATAGAAGTAA
>dDocent_Contig_1327
CTGTGCAGTGTGCTTCTCAATCACTTTAGCACCCTCGTGAAGACCTCGTGCAAGACCGCCATAAGCCCGCGACTTTCTAAGCACAAGTTGTAG
>dDocent_Contig_1328
CTGTGCAGTGTCCGGCTAGCTCGGCTATAATCGAGACGCTCTCGAATGTTTCTTCGTTTATGTCGAGAGTTGGGTCAATAGCAGAGATCGGAA
>dDocent_Contig_1329
CTGTGCAGTGGTTGAAGAAGACAAGAAGGAAGGCACTTTTTGCTTCGCTCGAGAAAATTAAAGAAGGTAATCAAGCATGATGTTCTTCATAAC
>dDocent_Contig_1331
CTGTGCAGTGGGAATAGTCGCCAAATAGACTGAATTAGTCTTAGTGCCGTAGTAGGATTGATTACCTTCGTCACCTTCCCTCTGTCCCTTAAC
>dDocent_Contig_1333
CTGTGCAGTGACAGTACCAATATCCACTAATCGTTGTTTCCAGATACGGTTGCCGGTTGACATCTCTTCTAATTCGTCGATACGAGAAGCAAA
>dDocent_Contig_1336
CTGTGCAGTATGTGCATTTTCTTCAGAAGAAGTATTCTCTTGGATCTTTCAACTTGTTAGGCCATACAGCACCAATACAGGCATCAAGTTTA
>dDocent_Contig_1337
CTGTGCAGTATCCTGCAATCTTCTCCAAATTCGGCATAATTATTTAAATCCATAGCATCAAGGTTACCAAATCTTGATTCTGACTGTGAATC
>dDocent_Contig_1338
CTGTGCAGTAGAGCTTCTTCCCGAGCTTTGGAAACAAGCCGGTTGCTACAACGAGGCAATAACTGCTTATAGGCACGCCCTTCTCAGTCAATG
>dDocent_Contig_1340
CTGTGCAGGTATCTCAAACATCACAGATTGGAAACAAAAAGTTGGTATGATTACTCCTTTAGATACTTCTTGTAATGGTGATATGAAATCTGA
>dDocent_Contig_1342
CTGTGCAGGTACATTAGTTTTCTTTTGATTTCCCTTGGTTCTTGTTAAATGTTATCTTCTCAATTAGAACTTAGAATAAAGTAAAGAATAATG
>dDocent_Contig_1343
CTGTGCAGGGGTTATTATTTGAAGAGAAAAACAGGTTAGGTTCGGCTCCACCTACATGTCACAACAAGTGTAACCAATGTCATCCATGCATGG
>dDocent_Contig_1344
CTGTGCAGGGAACCGGTGGAAAAAGTATCTATGGTTCTAGTTTTGAAGACGAGAGTTTTGCGTGTATGTCTTTGTTGCTGAGATCGGAAGAGC
>dDocent_Contig_1346
CTGTGCAGGATGTGCAGTTGTTGTTGGCTTCTGATCCTAATCATAAGGATGCTTTGGATATTTCTCAGAGATTGAGGGCTGAGATCGGAAGAG
>dDocent_Contig_1347
CTGTGCAGATTTATGCTAAGGAATCGAGTAAGCTTATGTTGGAGGTTTTGAAAAGAGGGCCGAGAGTGAAGGAGGATGAGGAGTTGATATCTG
>dDocent_Contig_1348
CTGTGCAGATTGTTTGCATACTTCACATGTTTGTGCAAGTAACTTTTCTCTTTGGGAACTTGTTTCCTTTTCTTTAGCCTTACAGATTAGTTA
>dDocent_Contig_1350
CTGTGCAGATTGTGGAACTATGGACAAAAAGAAACTTCAGGTGTGATTGTGGGAATTCAAAGTTTGGTGAATTCTACTGCAAGATTTTCCCA
>dDocent_Contig_1351
CTGTGCAGATGTTTCTCAACGTGGAAGGGAAAACGGAAATCTTGACTCCAGTGCTAGAGTGTCTCAAAGAGTTGCTCCCAAGAAATTAGGGAC
>dDocent_Contig_1353
CTGTGCAGAGAGTGTAGTAGCTTCAGTCTGCAGAGTCTGAACCTTGTGTTCTAGCTCTGAAATGTATCGCATCTTGCGTTCTTTCGAACGCGC
>dDocent_Contig_1357
CTGTGCAGAATCTGAGAATGGTTGCGACCAGTTAAGGGCCGGTATCCAGGGTATGATGGATGAGGGTTGTTTGCAATTCAGTAGGGCTGTAAA
>dDocent_Contig_1359
CTGTGCAGAATATAGAACTGTTTCTGGGGTTGCTGGACCATTGGTTATTCTCGAAAAAGTTAAGGTAATGACTATATATTATACTCTGTCTCT
>dDocent_Contig_1360
CTGTGCAGAACTTGCCAAATGCTGGTGGAGATGCTGGATCACGTAGCTTGGCGACTTTTCAAAGAGAGAATCCGCCGGTGTTTAAAGGGAAGC
>dDocent_Contig_1361
CTGTGCAGAAACAAAAGAGAAGATTTTGGCAAATTTAGCCAACTTCGCATATGATCCTTACAATTATAACTTCTTGCGCCAGGTATTATGACC
>dDocent_Contig_1363
CTGTGCAGAAAAAATCAGAACAAAGCTATGTCGTACGATGATGTAGAAATCGAAGACATGGAGTGGAACGAGGAGTTGCAGTCATACACGTAT
>dDocent_Contig_1366
CTGTGCACTTTCAGCCCATCACATCAAGGTGACAGGATTCGAACCTATGGCCCTCTGTACCCAAAACAGATGCGCTGAGATCGGAAGAGCGGT
>dDocent_Contig_1372
CTGTGCACTGTTTTGAGGCAATGCAAATCTCCCCCGGAAACAAACCAGACCAGGCTACATTTACTGCAGTACTTTCAGCTTGCAGAGATCGGA
>dDocent_Contig_1375
CTGTGCACTAATGCATCCTGCAATTACCAGCACAGGCAACAAACAACCTTCAATCTTTTTCGCTCTTCGGTGAGCTCAAAGGCCAATCACGTG
>dDocent_Contig_1377
CTGTGCACGTTTGATGGGACTCATGGTGTTAGGTAAGCCACAAAGATTTTGCTATTAACTTAAAGACCTTACTGTATCTAATGCTATGAAGCA
>dDocent_Contig_1379
CTGTGCACCTAATGCTGTTAACTGAGAAGATATTTTCCATAAAATCAACGAGGACCGGTAGATTCACTCTCTGGCGTTTTTGTTGTGTCAGTT
>dDocent_Contig_1381
CTGTGCACCATGTGTTGAATGTGATCTCCTAGGAGGTTTTGCATAACCATGTTGTTCATTTCTTGCACCAAAACTTTCCACCTTAAACTTTGT
>dDocent_Contig_1384
CTGTGCACATTCCTGGGACTGATCAGAAAGCAGACATTCCGACCAAACCTCTTCTAATGACAAGTTTCTTTCCTTCATGAGGGTGTGTGTTGA
>dDocent_Contig_1386
CTGTGCACATAAGAGAAGCAGAAAGGAAGAAAGCAGAGAAGAGAGGTGAAGAAGTGGCAAAATACATACTTCGATTAGTCATGACATCTTGAA
>dDocent_Contig_1388
CTGTGCACAATCAAAGAGGGGCGGCTACTTTCCAGCTTGCTGACTTCACTATGACCTTCCCCACCAAATCTTCCTCCACTCCATATAGGCAGG
>dDocent_Contig_1390
CTGTGCACAAGATCAAGATGATACTGGTATGGCTGGGTCTTGTCCTTCTTCAGGTTTACCAAATGATTTTTCTTTCTTGGATAAGCATTCTTC
>dDocent_Contig_1393
CTGTGCAATTTGAATGATTAAACAGATCCATTTTAACAAATTTCATTATTGAAAAAGAAAAGATACTGGATATTTTTCTGTTTGATCAAAAT
>dDocent_Contig_1394
CTGTGCAATTTCTGGTTCGGTTAACGGATCCTGCTGATGGAATGGTTGACAAGGCTGTTGCTCTTCTGTCAAACCTGTCGACGATTTCCGAAG
>dDocent_Contig_1396
CTGTGCAATTGCCGGATACTAGAAATGTGTTTGTGAACAAGAGCATGACGTTGTTCGAATGTGAAAAGATGTGTCTCGATGATTGTTCTTGCA
>dDocent_Contig_1400
CTGTGCAATTACTTTAATTTGCCTTTGTAGGTATTGTTATTTACTTCGAACATTTTAGTTTACCTCTGACACTTCAAACATTCAGTTTCCTTA
>dDocent_Contig_1401
CTGTGCAATTAAGGAAACATCGTTCTCATGCGCGTAGTTTTTTGTATTTGGAACATATTATTTTGAAGCATGGTGTTGCTGAGATCGGAAGAG
>dDocent_Contig_1404
CTGTGCAATGTCAAAAGGAATTTAGATCACTTAGTAACATTGTACTCTTTGAATTTGCAGGAGGTATACGGTGTGCAAAAAATGTAACAATTC
>dDocent_Contig_1406
CTGTGCAATCTTTTCCAGACACATCAGATGGTTTAAACTTAGGTTGCAGTTCTCTCGCCTCCAATTTGTTCCAATTGATTGTCCTGAACCACT
>dDocent_Contig_1408
CTGTGCAATAACCATAGAGTGGGAAGTTTCAGTTCATGAAATTTCCTCAATGATTGTGATTCGTTTATGATTTGCATGCTGAGATCGGAAGAG
>dDocent_Contig_1410
CTGTGCAAGTTGCATTCATGTTGATAACAGAATTTTTTTATTTTTTATTTTCAATGCATGCCAATGTCATTTGATTATTGTCATTATTTTCCG
>dDocent_Contig_1413
CTGTGCAAGTGAACAGTGGAATCGATATTCTCTTGAATACTAATTTTTATATTGCCAATCAAGATGTATTTTATTTGACTAGTAAATTTCAAC
>dDocent_Contig_1416
CTGTGCAAGTAAGTGATGTTAGATATTATGGGATTAAAGGAACTTCTGCTAGTGACTTGGCTATCAATTTGAAGTGTGAGAGCTGAGATCGGA
>dDocent_Contig_1419
CTGTGCAAGATAGGTAAATAATGGAATAAAGGATACATTATTATTACAAGCATTGATAAAACAACAAACTAAGTCGGACTAGCTCATGTATCA
>dDocent_Contig_1421
CTGTGCAAGAACAGTTTCTTAAACACAATCTTTCACATTCTTCAAGGTTTATGCTCTTGTTAAACCAAGATTTTGATGTATCTGGCAGAGATC
>dDocent_Contig_1423
CTGTGCAAGAAATTCTTTTCTGGCAGGTATGTGATTATCTAATATCAAAACTTATCGTAGAATTTTGGTTGGATCTAACTTAACCCCACAAAA
>dDocent_Contig_1425
CTGTGCAACATCGCTTGGCCAACAGAATGATATATCCCGAATCTTTGAAGTTCCTAATGTTGTATGGATTAGCTCTTTGTAGATCAATGGCTC
>dDocent_Contig_1427
CTGTGCAAATTTGGTGACATGGACAACTATGATATCCTGTTATGGGATGCATGGAAAGGGGGAGGAATCAGTTTTTCTGTTTGAGGAGATGAT
>dDocent_Contig_1429
CTGTGCAAAGTCAATGAGTTACTTTATCTCGTATGGACCATTAACATTCTTGAGGAAAACTCAAATCATGTTCAGGTTTTGAAGATTTGGGAT
>dDocent_Contig_1431
CTGTGCAAAGTACTACGAAGCCGGTGCACGATTTGCTAAATGGCGTGCTGTGCTTAAAATCGGTGCCAACGAACCATCAGAGCACTCTATCCA
>dDocent_Contig_1434
CTGTGCAAAGGCCTACTCATTTTTATATCTGGATTATTGAACTGTGGTCATAGACATAGTTGATGGAATGTGTTTTCTTGAATAATGTATTGC
>dDocent_Contig_1435
CTGTGCAAACTGCTTCTTAAGCTCTCGTGCAATTTACTTTGTAGGAAACTGCATTTTGGCGTCTTTACAAGGAAAACCAACCTCTCTGTGCCC
>dDocent_Contig_1439
CTGTGCAAAATTTCTATCATTTTTCATCTCTATAACTGCAAAAAAAGGGAGGGTGCAGAAATGGCAAATGGAAAAGGAAACAGTTTAAAAGGC
>dDocent_Contig_1441
CTGTGCAAAATCTGGTTGATGAGGAGTTTCAAGGCATTGTCCATCTGCGCACATCCTCGTTGCATAAAAAGATTTCTTCTGCTCGTCATGATT
>dDocent_Contig_1443
CTGTGCAAAATCATCCATCAAAGGGAATCTTTCAACTCACATTTTGGGATATGATGTTGATTCTCCCTATTAACAAGTTTTCCCGAGTCAATA
>dDocent_Contig_1445
CTGTGCAAAATCATCCACCAAAGGGAATGTTTGAACTCACTTTTGGGGATATGATGATGATTCTCCCTATTAAAATGTTTTCAGAGGCCAATG
>dDocent_Contig_1447
CTGTGCAAAACAGTTATTAAGTAATTATGTAAACAGACCCCACATTTTATATAGAATGAAATGAAAATTTGCTTACAGAATGCATTATGTATG
>dDocent_Contig_1449
CTGTGCAAAAATACTGTCTTTACACTTTCTCTCTGGCGGCGATTATAAAAAGTAGCCATACAGATATACCACACTATTGGTTTAATTCTCCCA
>dDocent_Contig_1451
CTGTGCAAAAAGTTGTACTTTTTCACACATGATCTTCATTTCGGAATTGATCTCTCCGTAGATGTTTCTAAAAGGAGAAGAAAGAAAGTTCCA
>dDocent_Contig_1452
CTGTGCAAAAACTCCTCAACAATGGCAAATTGGAATTGTGAGCTCTAGGATCCACATCAATTGAAGCAAGCATCTCTAATCATCTTCTCCATA
>dDocent_Contig_1454
CTGTGCAAAAAAAGAAAGCTAGCCAACGCAGTATCCAAGCGGCAAAGCCAACAGTAACACAGCAACAATCAAAACGCAGAGATCGGAAGAGCG
>dDocent_Contig_1456
CTGTGATGTTTTTCAGCTTTTAGAACAGAGAAGAGGTTGAAGAGCCTTGGTACTGGCAAGGTGTTTCAGAATATCTGTTTGAAATCACTATTG
>dDocent_Contig_1458
CTGTGATGTTATTTAATGATAAATTTGATTGGGTACAACAAATTGTGGCATGGTCCAACCCTAGTTGGTGTCGGCTGTTGTAATGTAAAACCT
>dDocent_Contig_1459
CTGTGATGTTAAAATGAAATGAGCTAGTAAAAATTTGGTTATTGGATGCAATAATAACCCCATATTACATATTCGGTTTTTTTCAATATGGT
>dDocent_Contig_1461
CTGTGATGATTCCTGCCCTTATGGCTCTGCCCTTGTTCCCTTGATATATGCATAAATTGAACAACGCTGTTGCTG
>dDocent_Contig_1462
CTGTGATGAAACCTGTTGTTTCTTTGATATAATGTACTAACTTTATTTATCATTCTAGTTTCTCTTTTCTCAGATTATGCTAAATCCCTAGTG
>dDocent_Contig_1463
CTGTGATCTTTTCTCTTGTTTCAGAAGCTGGGATTGGGCCGGCTTTCCTTTCTTAACCAGGCTCAAGGGAAGTTAGAAGTCAAAGAAGCCTTG
>dDocent_Contig_1465
CTGTGATCATTTACTTCTTTGAGAGAAATACTTATATTCTCTCCAATTACATTCTAACACGTGGAATATTAATAATTGGCACATACTGCATCT
>dDocent_Contig_1467
CTGTGATCATTAGTGAGGTGGAGAAGAATGTTTGGCCAGCAATAGCAGAAGGAAAGGTTAAGCCTGTGATCTACAAGACTTTCCCTCTTTCTG
>dDocent_Contig_1469
CTGTGATATTTTCTGCAAATCAATCCGTTAGTGGAATGCTTCCCAGTCCCTGATTTTGTGGGATTTCTCATTTGGTGCATATGGTGCATATTC
>dDocent_Contig_1471
CTGTGATATTTCTGCAAATCAATCCGTTAGTGAAATTCTTCTAAATTACAAATTTTGTGGGAGTTTTGTGGTGACTGAATTGATTGTGTGTAC
>dDocent_Contig_1473
CTGTGATAGTTTATTTATTAGGAATTATATGTAACCATGCTGTTGTAACTTGTAACCCTAATTTTTGTTCTTCATGTTGTAGGAACCATGGGA
>dDocent_Contig_1474
CTGTGAGTGTTTTTTCATTGTCATTTTCAATCTCAGAAAGTGGTTTATGAGTGTTTGGATCAATGCCACTTTGTCTCAACCTTTTCTTGAGAC
>dDocent_Contig_1476
CTGTGAGTGTGGGTCCGGTGGGATGGCCGGAGCGCGGATGGGACGGTAAGTTGGCGGTGGAGATATTTCTGAGAAGGCAGGTGAGACCGGCGG
>dDocent_Contig_1479
CTGTGAGGGATCAGGAAACGGAACTGTAGTAGTGTCTTTGGTTAAAAACTGAAACCATATTCTTTCTTGCTG
>dDocent_Contig_1481
CTGTGAGGATTTGAAACCAAGGAAGATGCTCAATGGATTTATCTTGGATTGTGTTATGGAATATCTAGAATCAAATTGTTGCCAATATTTTCA
>dDocent_Contig_1482
CTGTGAGGAGACAGGAGCTCTCGAGCTTAGAGAAGTTCCCTAGGCCAGACAGAGGTCTAGGGGGAGTCCGGATAGAGGACTCTTTAAACTAAA
>dDocent_Contig_1485
CTGTGAGGAATGATGAAGAGCTTGGAAAATTGCTTGCTGGTGTTACCATTGCTCGTGGTGGTGTTCTACCTAACATCAACCCAGTGCTTTTGC
>dDocent_Contig_1490
CTGTGAGATTAAGAATACAAGTCTCTATAGTGAGCTTTTATCTGAATTGTTTTTATTTAGCCACACTACATTGAAATTTGCAAGTTGTTGTAC
>dDocent_Contig_1492
CTGTGAGACGATGTTTTGATGGAAGCTTATTTGAGTATTGTGCTAAAATGCGTAATGGTGCAACTGGAAAGATGGCTTGACAACTTCTGCACT
>dDocent_Contig_1493
CTGTGAGAATTCGTTCAAGAGAATCAACTATCAAAACATTTCTCTCAAGAACAAGGACCAGGAAACCAAGAACAACCTCAACAAATACGTTAA
>dDocent_Contig_1495
CTGTGAGAATTCAATTTTTTTATGGCAATAGTTGAATCCACGTCTCTTTTTGATGTTGCTCTCTCCTTAAACAAACCCTTAAACAAACCCTT
>dDocent_Contig_1496
CTGTGAGAAGTCCAACAAAGGTGACATCATTGGGTTGGAAACCTAATTCTTGCATTTTATTGAATAGAATTATTGCTTCATTTGCATATCCAT
>dDocent_Contig_1498
CTGTGAGAAGATCCCTCACCGTGAAAACAGAGTTTGAAATCCTTGTTTAAAGTAAATGAAGCAAAAATTATGGGACAACTTGGGAATGGAAGC
>dDocent_Contig_1500
CTGTGAGAAGAGACATAGTACAAGATTGGAATTTTGATGAACTTGTATCTGCTTAGTCAACAACATGCTAGAGAAAGGCCAATGACTCCTCT
>dDocent_Contig_1501
CTGTGAGAAAGGGGAATAAGAGAGAAGTCGGGTATTGACCTGATTTTCGACTTTTACACCAGCATTAAAATATTAATTTGCACAGAGATCGGA
>dDocent_Contig_1502
CTGTGAGAAAACAATCACATAAAGGAGCGCATCCTAGGCCTAGTTATAGACTGTGCTCCATCAACAAATATAGTTGTTCCTGTCATGTAACAT
>dDocent_Contig_1504
CTGTGACTGATCTTCAGTAGCACAAAAATACTGCTTAAACCAAAAGATGGCCCCATAGATAAATTTTAAATTAGATAGACTGTGATGAAGTCA
>dDocent_Contig_1506
CTGTGACTACTGCCCGCCCTTCCTTACTATGTTATGCAAACTACTTTACTGCCTGCTCATACTTGTACCCTGCTGGACAAAATCAATAGAAAC
>dDocent_Contig_1508
CTGTGACGCGTTGTGTTTTGGAATTGTTGTATCCGTCGTTCAGTTGGCTTGTGTGCAATTTCAATTTCCTGCGTTTTGCTTACTGTTGTCACT
>dDocent_Contig_1514
CTGTGACAGAATTTTCTTCCCCGTGTTTGTATAAGTTCCCTTGTTACCGATATCGAAACTGAATCCTCGAAGTGTTTGTAATGAATCGACCTC
>dDocent_Contig_1516
CTGTGAATTTTGCGACGAAAAAAGATCGAAGAAAAGAGAATGGCGGCTACTGTATCTGCTTGGTCTAAGCCTGGTGCATGGGCACTCGATTCT
>dDocent_Contig_1517
CTGTGAATTGAAGTTGCAAGACCACAACTTTGTTGAAATCCTTCAACATGATAAACAAAAAACATGTAACAGAAGCAGAGATCGGAAGAGCGG
>dDocent_Contig_1519
CTGTGAATTATCATAACAATTACGTAACCAATAAGATGTAAAATGAAGGTACAAAGAAGTACCCTTTTATCACTAGGGACATAACGGGGCTC
>dDocent_Contig_1520
CTGTGAATGTAGACAGTGTTGTGAAGGGTGGTAGTGTGTCTGGTTGTATGGGTCTGATAAGAGATTCCAATGCTG
>dDocent_Contig_1522
CTGTGAATGACTTAGAGGTTAATGTTGTGGAGCTTAGGAGGAAAAATAAAGAACTTCAGTACGAGAAGCGAGAGTTAACTGTTAAACTCAATG
>dDocent_Contig_1524
CTGTGAATCTTTTCCAAAGTATGACGTGGCAGTCATGAGATCAACGAACGTAATGTTCATCAATGGTTTCTCAAACATTACAACTGCTGAGAT
>dDocent_Contig_1526
CTGTGAATAATTAAGAATTGGAACATTTTCACGTGAATATTATTTTTAGTATAAAAAATGGAGGAGAAGGTGAAAAGGTGCTACATAGAGCT
>dDocent_Contig_1527
CTGTGAAGTTTAGTAAAACATCAAGAATTGCCGGCACTTGTTCGTACGGAGGAGCACCAGAGGGTCCTCAATTGAGAGATATTGACCGCGGA
>dDocent_Contig_1528
CTGTGAAGTTCATAGAGTACGATACTGCTTTTGGCGAAGAGGAGAAGAAAAGTGCCAAGGCCTTGAAGGTTGCTTGTAATTTGAACGATGCAG
>dDocent_Contig_1530
CTGTGAAGGATAGTTTGTTGTGTTGGAATGATAGGCTTGCTATTCCATCTAAGAGCTCTTTAATTCCACAGGTTTTGCAGGAATACCATAACT
>dDocent_Contig_1531
CTGTGAAGGAACGTCACTTAATTAAGTTCTTGAATGATCCTATTAGGAAAGAGCTCATTCAAACTTACCTTAAGGGTTTTGCTGAGATCGGAA
>dDocent_Contig_1533
CTGTGAAGATTGGAATTGAGGAGATAAAGAAGAAGCTTGGTGTGTTTATGAAGAATGTTGAAGATTTAGGAGTTCAAGCTGATGTTTGTAGCA
>dDocent_Contig_1534
CTGTGAAGAGTCATACAGATTGAGCGAAAATGGAAATTTAGACATACCTTCGGAGAAAACTGATGTATTCTGTGAAGGACCATGTATGTCTGA
>dDocent_Contig_1535
CTGTGAACTTTCTTACTATTTCCGTCAGGCCGTAGTAGAAATGTGGGACCTCTTATTAGTAAACATTATGAGAGGCAGAGATCGGAAGAGCGG
>dDocent_Contig_1537
CTGTGAACAAAACAGACACCATAGTTGCTTTTGTTACCTTCACTCTATCTCCAACTACCAGCCATGTGCATACTCGTAGCAATATCTTTGTTA
>dDocent_Contig_1538
CTGTGAAATTTGTTGCGAAATTATGATCGCCGTCTTGATCCCTCCACTCGGCGTTTGTCTCCGCCATGGTTGCTG
>dDocent_Contig_1542
CTGTGAAAGATATGTTTCCTCGAATTTCCAACAGTGAATTGATGGCTCCTGTCGACAACGTAACAATTTCAACTGAGAAACTGAGAAATCGGC
>dDocent_Contig_1544
CTGTGAAAATTCCAGCCAAAGTAACAAAGTTTTCCTTTCCGAGAGTACTAGTAACTTGGGACAAGCTACACCTGCTTCCATTTTGAAGGGTGC
>dDocent_Contig_1545
CTGTGAAAAGTTGATATATCGTAGGTGTAACCGGTTAACCACTTTGGTTAACCGATTACCAACATGATATTTGGTTTTTTCTGTTATGGGGCT
>dDocent_Contig_1547
CTGTGAAAAGAACTCCTTTGCTTTATGAGCTACCTCTGCTTCCAAAATTGCTTCTTGAACTATGTCAGATCCTTTCACATCAGCTCCTAATAC
>dDocent_Contig_1549
CTGTGAAAAATTGTTTGTGTGTGCTTCGGCTATTAATTTTCATCAATGGATTGTATTTGGTCTTTGCAACATCTTATATTTTTACTATAAATT
>dDocent_Contig_1550
CTGTCTTTGATGCTGGTACGGCAATTGGACTAACACTCAAAATCTTACCATAATTGTTACTCCTGAAAGGTAGGGATGTATCAATGACAACCT
>dDocent_Contig_1552
CTGTCTTTCTTTGGTCCTGTTGCTTTTGCAATTGCTTCTACTAGCTCCTCTTCCCAGAATACCTGAAAAATGAAACACCCATTAGTAACAAAT
>dDocent_Contig_1555
CTGTCTTGTCTCGCAATGGCAGAAGAAAGATATATCATTGCCAATCGGGAGGAAAGGAAGAGTCATTTACCTCTTTCTCCCTATCGATGTTTG
>dDocent_Contig_1557
CTGTCTTGGATTCCGTGGGCAGAATTCTGGTTTAACACCACATTTCATGCGTCTACGGGGAGCACGCCTTTTGAACTAGTTTATGGAAGGAAA
>dDocent_Contig_1558
CTGTCTTGGATTAGATCTGTGTCTCAGTCAAATTGTTCAATCGCTCCTTATCACCATTCAAGGTTAAGTTATCAAACTCCGACTCTATTTTCT
>dDocent_Contig_1560
CTGTCTTGCATTAAATATCTGAAAAGAAAATTTCACTATTTGGTAAATCTATTTACATGCATTCGAAAAAGTGTATCCTACATTGCATATATC
>dDocent_Contig_1562
CTGTCTTGATCCAACGGCGCTGATCTTATTACTGCGGTGCGCAGGGAATATGGATTTGGAATTCGGATATTCAATATCAAGTACAGTCTATAT
>dDocent_Contig_1565
CTGTCTTCAAACAACAAGTGTTCATGGGTTTGAGGCAAGTGGGGAGCACGGGGGAGTACCGAGGGAGTCAAACCAACCAGGGGTGACAACGAC
>dDocent_Contig_1567
CTGTCTTATAACGATTAGATTATATATACGCCTAGTTCGTCCCCCTCACCCTTTTTTGAATTGAATCTCTATTTTTTGTTTAATTCCCTGGTA
>dDocent_Contig_1575
CTGTCTTAGATTGAACGTCGACTTATCTTATTGCCGTTCAATCTCTAAGGCGGGTTTACGCTGAGATCGGAAGAGCGGGTCAGCAGGAATGC
>dDocent_Contig_1576
CTGTCTTAGATTGAACGTCGACTTATCTTATTGCCGTTCAATCTCTAAGGCGGGTTTACGCTGAGAACGGAATAGTGTTCGTGTCGGTGAACA
>dDocent_Contig_1579
CTGTCTTACATGTCCCCAAAAGCTAAAGGGCTCCTTTCCTTCTTGATATCGCTGATGCGCCTTTAAGAGTTCTCGTTCTACTTCCTGTTAGCT
>dDocent_Contig_1582
CTGTCTTAATCGACCAACACCCTTTGTGGGGTCTAGGTTAGCGCGCAGTTGGGCACCGTAACCCAGCTTCCGGTTCATCCCGCATCGCCAGTT
>dDocent_Contig_1584
CTGTCTTAAGTACACTTGATCTTGTGTTTAGTTGTCGTTTTTAGTGATATACTACTCTTAAATTGCTCCTGGTGTTGTGCTGAGATCGGAAG
>dDocent_Contig_1585
CTGTCTTAACTCACTCTATCAAAGTGTGGCCGATCTTAGCAAAAGATATTTCTTAACAAAGACACATAAAAAAATGTTATTGCAACCAATAAA
>dDocent_Contig_1587
CTGTCTTAAACGACATTGGCGCGGTACTCTGATCTGATCTACTCATATCAGAGTACGCCACTCGTGGTCAGAGGAGAGCCTGGAGGAGAATGG
>dDocent_Contig_1593
CTGTCTGGAACATTGGATGGCTTTGTTGTACACTCCATCTCATCGGGATCGATCTCTATGTGAATACCAATCCATTTCATAAGGTGGTTAGCA
>dDocent_Contig_1595
CTGTCTGCTTTTCTTCTTGTGAACAAGCACCTTTAGTAAACATAAATTAACGGTGCTTTACTTTCAGGTTCAAATCTTCATTATAAATCAGTT
>dDocent_Contig_1598
CTGTCTGATTTTGTTCTTTTGTTAGTGCAGTTGGGTATTTTGAATGTCATTCAAGCCATGGAGCTTGACCCCGAGCTTGTTTATCCTTTATAT
>dDocent_Contig_1601
CTGTCTGATACGAAGAGACCAACAACATGTCCTCCCCGGAAAATACAACATAGTAAATTTGATTCCCTAAATTGACAGAGTTTGTCGTCTCGA
>dDocent_Contig_1603
CTGTCTGAGTTCCCGCTCTTGGTGCAATAAAAGCTGTTCGGGCTCTTTCACTCCTAAATTAAGGCAGTGAGCTTGCTTTGCCAAATAATATGT
>dDocent_Contig_1607
CTGTCTGAGAATTTAAGCTAACCTTGGGTGCACCAATTCCTTCCTTCCTAGCTTCTATCACATTACCATTAGCATCAATTCTTTGTTTCATTA
>dDocent_Contig_1615
CTGTCTCTTTTTCTTACCGGCAAGCGGCTTGAAAAAAAAGTGAAGATATCTCCATCCGGTGGGAGTTGCTATCCATATAGTTCAATGGCAGTT
>dDocent_Contig_1617
CTGTCTCTTTTAAAATGAACATGGAAATGAAAGTTCTTTTGAAATAAGTGATGTTTGATTCTTTATTTTTCTATTTGAAGCAATTCTAAATAA
>dDocent_Contig_1619
CTGTCTCTGTTTCATCATCAGAGCCTGTTTATGGCATTCCGGTTCGGACAGACAGATCATCAATATGTCAATTTCAATTTGCTGAGATCGGAA
>dDocent_Contig_1621
CTGTCTCCTTCAAATTTTGGTTTGAACAAGTATCAGCAATCTCTAGTGTCTCAAATGCATTAGAACTGCTTATTGAGTTAAGCAAGAATCTTT
>dDocent_Contig_1622
CTGTCTCAAAAGAGCATCAAATCCTGAAAGCAGGACTTAAAGTCCATGTGTTGCGCATGATTAGGGATTAGACTTAGGGCAAGAAGGGCTTTA
>dDocent_Contig_1624
CTGTCTATTTTTTCGCAGTTATATGAAGGCATTAAGAGACGGTTGGGAGAGCCAATTTCAGTGGGTGTGGACGATCAACAGACTTTGATGCTG
>dDocent_Contig_1628
CTGTCTATGTTTTCAAACATTTCATCGGTGTCGACATTTTCTTCATCTCAGCCAGTGTAGGCTTGCTCCGCACACAAAGGCTACATCTGGGCC
>dDocent_Contig_1630
CTGTCTATGGTCTTGAAATGTGCATGACTGGTTTAGATAAGGAAAAGGCATCTGTGTTTTTCAAGACAAGCACATCTTCAGCAGAGATCGGA
>dDocent_Contig_1632
CTGTCTATCATTGTTTACTCTAGCCTCAGCAACGTCCCAACATCCCTTTTCTGCTAAGCTCTTTAGTGAGCTG
>dDocent_Contig_1633
CTGTCTATATTCAGCGGGGCACACAAAATTAATAAATGGTTCAGGTAATTATCAGTTGAATCTTAATTTAAAATTAAATTTTATAGTGTGATA
>dDocent_Contig_1634
CTGTCTAGGATGAGAATGAGAACATCCCTGTATAACGTCGTACAACGAAGGCTCAAGACTCTCAGTTTCGGAACAAATGCAGAGATCGGAAGA
>dDocent_Contig_1637
CTGTCTAGCAACTTCAACAGCCTTAATCACGTTTGGAACAATATCTTTCCCTCCTTTTGTTCTTACAGGACTCTCTTCATCAATAAAATCTTT
>dDocent_Contig_1638
CTGTCTACTTCTCTTCACTGCCCCGTTCTGTAACTTCCCTTCTTTAGTCCGTCCACGAGGCTGTAAAAAGAGAGAGGGGCGGCTATATAGCGG
>dDocent_Contig_1640
CTGTCTACCTTTGATTCAAGAGTCTCACCTTGGCGATCTACTGAGAAGGTCGTATCCATGGTCTCGACTCGCTCATACCCGGCCCACCTCTCT
>dDocent_Contig_1642
CTGTCTAATTTCCACATCAAAGAAACTAAGCCACTGTCGTTTTTGGGTCAAGATATGCTTGATCATTTGACTAAAAGTAAAAAGGAAAAGAAT
>dDocent_Contig_1644
CTGTCTAATGAGAGACTGTTGCTTTGCCAAAAATATCGTTGGTACAAAATCCATTTTGAACTTCTTGTAATATCTTTCCATTTCTTCATATGG
>dDocent_Contig_1645
CTGTCTAATCATTGCCACATGATTCACAATTCTGTTTGGTACGGGTACACAGGTAAGCTATAGGTGAAGAATTCAATTTACAACAGAATAGAT
>dDocent_Contig_1648
CTGTCTAAGAAAAACTCCATAACTTCTAGGAAATAGTTCTCAAAACAAAAACAGAAATAGTTCTCAAAACAAAATTGTAACGCAAGCAAATAA
>dDocent_Contig_1650
CTGTCTAACATGACATCTACGCCGTAAATTGCCCTTGATGTTGGATTGTGCATCTCAGGATGTGCAACCGCAGCTGAGATCGGAAGAGCGGT
>dDocent_Contig_1652
CTGTCGTTCAAGAGAAATTTAGGTCAGACTTTAGTTGTGTTTGACGAGGTTACTCGCGGTGATATGGGTATAAACATAAGGAATTGCAGTCTT
>dDocent_Contig_1654
CTGTCGTTAAACCCGGCAAAATACTTTATGAAATGGGAGGGGTCCCAGAAAATATCGCTAGAAAGGCAATTTCAATAGCGGCATCCAAAATGC
>dDocent_Contig_1658
CTGTCGTCAGCTCGTGCCGTGAGGTGTTGGGTTAAGTCCCGCAACGAGCGCAACCCTCGTGTTTAGTTGCCAACGTTTAGTTTGGAACTCTGA
>dDocent_Contig_1660
CTGTCGTATAAGCGGTAGCTTCCCCCGACCTACTAAACAAAAATACAACAGTCGCGACCTACTTTGATTCAAAACAAAAGAAAGGCGAAGGGT
>dDocent_Contig_1662
CTGTCGTAATTTTTAATTCCCCACCCCCCCAACATCTTTCCCTCTATAGGGATAAAAAAAATAAGCCTATAGGAGATAGACTCATCCCCAGAA
>dDocent_Contig_1664
CTGTCGGGTTTTGGTTAATTCTATGATTAGTCTGACTGACAAGCATGAAATGATAACCTTACTATTAAATAGAATAATTTGACAAATTAATTA
>dDocent_Contig_1665
CTGTCGGAGAACTTTCGCTCGCATGCTCCACCTGATTGGGAGGTTCTGATGCAAGATTTTCAACTGTATTTTGATGGATTAAACCCGTACTAA
>dDocent_Contig_1668
CTGTCGGAAAAATGAGGATTTTCTTTGAGTAATAGATCTGAATCAGAAGGTTTTTTATTAACGGGTTCACATGATTTGGTCCGGGAAATGGTC
>dDocent_Contig_1670
CTGTCGCAGTAAAGGATCGTCAACAAGGGCGTTCAAAATATGGAGCCAAAAAGCCAAAATAAATTTTTTTAGCCCCCATAAGTTATAAAAAAA
>dDocent_Contig_1672
CTGTCGAGTGAGGATTGCTCCATCTATGAAGAAAGGACGCAGGGGGCCTCTCTTATTATAAAGGGGGTTACTCTCTTCTCTGATGTGCGCTAT
>dDocent_Contig_1674
CTGTCGAAAAAAGATCAGTAGGATGATATAGGAGCATACCACAATAAGGATATTTTTGTACGCCTAGGCAGTGACTCTTCCATGTCAAATAGT
>dDocent_Contig_1678
CTGTCCTGAAAGTGTTCCAATGAAAGCAACCCCATTTACCGCCGCTGATACATTCGGAGGCAATGTTCCCGGCTTTGCTGAGATCGGAAGAGC
>dDocent_Contig_1681
CTGTCCTGAAAAACAGCAATGAAGGTGAAACCATCCGGATCTGCAACGGCGGTTGAGCGGTGCACGACGGCTG
>dDocent_Contig_1683
CTGTCCTCGTTCTCCTCTTTTCATTGCCCTATTGAGTAAGGGTCGGTGTTTGCAAAAATGTCGAGCCGACGGGGTCAGGTACCAGTAGTGACA
>dDocent_Contig_1685
CTGTCCTATCATTTATTGGAGTGGAAGGCCTTCCCATCCTCATTCCGAAACAAAGAGAGTAAGGCCACTTGTGACCTATCTTCTTGGTCCAAC
>dDocent_Contig_1687
CTGTCCTACCTGTTGAAGTGGAGATTCCTTCTCTGAGAGTTTTATTGGATGTCAAGCTGGACGAAGCCGAGTGGATTCGAACAAGGTTTAACG
>dDocent_Contig_1689
CTGTCCGTAGAGGAGGTAGGATGGGAAGTTGGTCAGATCTAGTATGGATCATACATGGACGGTAGTTAGAGTCGGTGGCTCTCCTAGGGTTTC
>dDocent_Contig_1697
CTGTCCCTCTACAGAGAAATGCTTCACAGCCAAGTGTTCTTCCCAGTCATTAGTGAGGCTCTTGTAGAATGCAG
>dDocent_Contig_1701
CTGTCCCGGTTCATGCGCGGCAAAAGTGAACTCGAATCCGATGAATCCCCAGCATGATGCTCCTTCTGCTCATCCGACGGCTCGTCATTGGA
>dDocent_Contig_1703
CTGTCCCAGTTTAATCAACGTAAACTTATAACTTATCAACTTCTTTTACCACCAAATTTAATAAATTGTAAGTTGATTATTTGCCGGTCAAAA
>dDocent_Contig_1707
CTGTCCATTTATTATTCATTCAGGGCGCTCGGCCGGTGCTCCTTTTTTAAACCAGAACAACTCTGAACGTTAGAGAAGAGAAGATAAGGGAAG
>dDocent_Contig_1709
CTGTCCATATATTAGTTACACATTAGGCAGAAATAGATGTTGATATAATGTTAACTTGTTAAGCACGACAACAATACGAACGATGTGAGCAGA
>dDocent_Contig_1710
CTGTCCATATACTGATAAGGGATGTATGAATTCTCGAGAAGAGAGGAGCCGTGGTGGTCCCCCCCCGGACCGCCCGGATCCCACGAGTGAATA
>dDocent_Contig_1712
CTGTCCATAGTTTGACTTTAAATGTTAAGAAGATTTTTCAGGATCTGGATCCCGATCTGTATAAAGAATGCTTACAAAAGTTTGAGCAAGACT
>dDocent_Contig_1714
CTGTCCATAAATCTTCATGTCCATGTTGTTTTGCTGTTATGCTATTAACCATATTGCAAATTGATGATGAATATATGAGCTACCATGCTGATT
>dDocent_Contig_1716
CTGTCCAGATCAACACAAGTGGTGCCTTTGAATCTATAATTCTAAACTTTATGCTACTATGCGTTCAAAAATAGCTACTGATGAAACTGGCAG
>dDocent_Contig_1719
CTGTCCACTTAATCCGGTAGCCCACGGTTTAACGGTCGCCACCTTGTTGGTTTTCCAGAGATATACGACAATGATTGAAACGATAATAAATGC
>dDocent_Contig_1721
CTGTCCACTAGTGAGATTATCATATATAAATGTAGATAGAGAAAGAGGCTAAGCCTACGTAACGCTATGGGAACAGCTTTTTTTGTCCGCTTT
>dDocent_Contig_1726
CTGTCCACGTTTCATTCTGATCAATTTTGGTTCTGACTTACAGGTCGTGTTTCACTACTATTATGTTCCACTATTTTGTCATCTTTCCAGCAC
>dDocent_Contig_1727
CTGTCCACCTAAACCGGAAGCTGTTATAGATGCTATAACAAAACTTCGTAAGAAAATATCTCGAGAAATCGATGAAGATCCAATTAGTTATCA
>dDocent_Contig_1729
CTGTCCACAATCCATTAACCAGGATCCCTCTTCTATAATAAAAATGGCATGATAAAGTGTGCAATGTAAAGACAAACTGGAATGCCATTTTCA
>dDocent_Contig_1731
CTGTCCACAAAATACAATTACCTAATTGATTTTGTAATTTTGAATATACAATTTCTCTTGGAACATCCATTACCTTTTATGTAATATTTAGTA
>dDocent_Contig_1733
CTGTCCAATTTCCAACACAAGACTCTGATTTACTGAATGCAATAACAGTGTTGTTTTCTTTATCACAGCATATTCAAATTCTAAACCATGAAT
>dDocent_Contig_1737
CTGTCCAAGAAATTACTGAGAAACTGTTGAGTTGATATCAGCACTATGCACTAAACATGGGATATGCAAATCCAAACTGCAAAGAGCTGAGAT
>dDocent_Contig_1740
CTGTCCAAATTTTATCCTCATTACACTGGTGCTGGTGCTGAATTTTCAAAGTGCATCAAGTTTGAGAACGGATTGCGCTCTGAAATTAAGAAG
>dDocent_Contig_1751
CTGTCCAAAATAAGTGTAGCTAATGTTGGCACAAATAACATCCACCTGAAACTTCTCGAAGTATATTATTCTCTTGAAAAGCAACTAATGGTA
>dDocent_Contig_1753
CTGTCATTCTTCATCGAATCACATGAATAGATTTATCAATAATGGAATTTCTGTTCTTTTTACTTTACTGAATCACATGAAATTTTACCTAAC
>dDocent_Contig_1755
CTGTCATGTGACACATGGTGAGAAAAATAGGATACTTAAACCCATAATTGCTGAGCAAGTACTTGTTCAATAGAAGAACACCAATGTTGGAAG
>dDocent_Contig_1756
CTGTCATGAAATCTGTCAAAGATGAAGTGATAAGAACAAAAAGAAGCTACTTAGAGGAATACAAGTACTTTGGTGCGATACAATGTTTGAAA
>dDocent_Contig_1757
CTGTCATATTTCTTACTTGGGACAGTCATTGAGACATACACATGAAAGGAGAAATAAAATAAAATGGAAACATTAGGTTGCATGACTTTTAGA
>dDocent_Contig_1760
CTGTCATAAAAGAATTTGCTAAATTATACATTATAAGCGCTAAATGATAAGCACCTTAAAGTGTAAAGTGTCATCATGATTAACCCTCTGATT
>dDocent_Contig_1762
CTGTCATAAAACGATGAACTTGCGTAGGAAAGAGCAACGTCGCTATGATTATTGGGATTGTTGTCGCAATTGTTGTTGCTGTGGTGCTTCTC
>dDocent_Contig_1768
CTGTCAGGTTATAGAACCATTTGAAGATATTTGTTACACTTTCCTCTAGATTTTCTAGCATATTGAAAATTTACCCATCAAAAGCATTAAGA
>dDocent_Contig_1769
CTGTCAGGACATTATACAGTACTTTAGTGGAAGTATAATGGTGGCAGGACAGTGGTTTTATCGTCCTGAAGAAGCTGAAAAAAAAGGCGGTGG
>dDocent_Contig_1775
CTGTCACATTTTATGCTTCATATTCTGTTGAACAATGCAGGCAAAGTTTCATATAATACAGGAGCTACTAGGTAAGTTGCATGCAACTGAAGC
>dDocent_Contig_1777
CTGTCAATTTTTGGAAGATCTAGAGATGCTAAGTGCTGTACATGATGAAAATACACCAAGTTTCAAAGAGGAAGCGAGCCCAGATGATCATCA
>dDocent_Contig_1779
CTGTCAATCTTTTGCGTTAGTCATAAATGTTCAAACATACACTTCAATAGGAACTGAATTTCACTGAAATGTTTTTCTTTGCTTTAAGAGTTA
>dDocent_Contig_1781
CTGTCAATATTCCATCCTCGCAGTAATCTCCAATGATTGATAAGAAATTTAAGCTTGGGGGAAGTGCTG
>dDocent_Contig_1784
CTGTCAAGGAAGAAAGTGCATTGATTGAAGAAAGAGCAAGCGATGTGAAGTGGAGTAGAAACGGAGCTG
>dDocent_Contig_1787
CTGTCAAGAAAACTGTTTCAGGAAGGAAGAGATAAGAACATGACGATATGATCATTTGAAAATTGAAAAATTGCTTATAGTTTTTGTTAATTT
>dDocent_Contig_1789
CTGTCAACGACCGAGTTGGAATCGTTGAGGGTCCTATGACCATTGTCCACTCCATCATGGCTACTTAGAAGACCATTGATGGTCCATCAAGCA
>dDocent_Contig_1790
CTGTCAACACAGAAGTTAATGTCACTGGGTCCGGCTGAATTCCTCTATCTAGCATCTGATCAAACAGACCAAGTGCCAAACTAGCATCTCCAT
>dDocent_Contig_1791
CTGTCAACAATCTCTAGTTCACTAGATGAAACTTTTTATGACGTAGAAAATAAACAAACTGATAAAGAAATTACAAATGAGATGGAAGCAACT
>dDocent_Contig_1792
CTGTCAAATTTCTGCCATTTACACGGGGGGTCTTCTTGCAACGATCTTCGTTTCTTCAGGAATGGTGTCGGTCAATTGGTGTATAGGCCATCT
>dDocent_Contig_1793
CTGTCAAATCGCCAATTATACCCTTACATACATGGTTACCAGATACCCACGGAGAGGCACATTACAGCACTTGTATGCTTTTAGCCGGCATAT
>dDocent_Contig_1796
CTGTCAAATACCAGGGCTCAACCCTGGACAGGTGGTGAAAACTACTAAGCTAGAGTACGGTAGGGGCAGAGGGAATTTCCGGTGGAGCGATGA
>dDocent_Contig_1798
CTGTCAAAGGTGGTTTATGTGCCTGCTATTAGGATTGGTTTGACAGAAAATCATGGTCAAAGTCTGCTGTCTTGTGGTAAAAGCATGGCTTAT
>dDocent_Contig_1802
CTGTCAAAGAGAACAAAGGAAAAAATTAGTCTCCAAGGAGTACAAATCAAGTGAAAAATTAGTCTCCGATCGGTCTTACCGGAAAGTTTATGT
>dDocent_Contig_1803
CTGTCAAAGAAGCATCATCCATGGTGAAATGATGAATTCGCGCGCTAGAAGCTCTTGCAATCGCATCTAACCGTTCCATTTGTCTTCCTCATC
>dDocent_Contig_1806
CTGTCAAACTTTAGCATCTCTGATACTGGAGGAACGGAAAGTAGAACACTAAGGAGTTTAGGTGAGGAGAATGGTATGATGCAGAGATCGGAA
>dDocent_Contig_1808
CTGTCAAACAAATGATAAAATAAAAAATATTTAATATAACCACTAGTAGGGATATGGATGGAGTCTCGCTCAGTAAAGAGAGTTGTAGATTCC
>dDocent_Contig_1810
CTGTCAAAATTGGTTAGAAATTCAGTAATTTGTTAGAGTAAATGTTAAATCAAAATTGAGTTCTTTTTGTCAACTGGTTTTTTTTGCTGTTAA
>dDocent_Contig_1812
CTGTCAAAAGTTGGCTCTGACAGTGTTGCTGATCCTGCTTTGTACAGGTCAGTGGTTGGGGCACTGCAGTATGCCACCTTAACAAGACCAGAA
>dDocent_Contig_1813
CTGTCAAAAGTAGGGGAAAGTGTCTGATCCTTTCAATCAAGCGATAGAGGCAGAGGCTTTACTTCTTCAGCCTACGCTAGGACGGAGCTGAGA
>dDocent_Contig_1815
CTGTCAAAAATACACTTCAACACTATTGATCTACCAATAAAAAAATATAACGATTACTGAGAGGCGTATTGCTTCTCTGTTTTGAATATTTTT
>dDocent_Contig_1817
CTGTCAAAAATAATAACGGAATTGGCCTATTGCTTCTTTCAGATATTTATGGCTTCGAGGATTCCTTCACAAGAGATTTCGCATATCGGGTAG
>dDocent_Contig_1821
CTGTATTTGCTAGAGAATTGGGCGTTCCTATCGTAATGCATGACTACTTAACAGGTGGATTCACTGCAAATACTACCCTGTCTCACTATTGCC
>dDocent_Contig_1825
CTGTATTTAAATTTTCTTCTTCTATAAACATTAGTGTAATTTTGTGGCAAAGATTTTTTAGAATGTGAGGCTCAGACGAAAGAATTTTGGAAC
>dDocent_Contig_1827
CTGTATTGTTTTATATTCTCGAAACCGGTCGTGTTGATGTTAACCAAGGGTGCGGATCGGATAGGGCTACTGCTCTTCATTGTGCCGTTTCTG
>dDocent_Contig_1830
CTGTATTGTTTACTGAATCAGAAATCCATTTTGATGTACTTGCAATTTTCTTTTATGGTATAAACAACTGCTCACACGATTCATGGAGTTGCT
>dDocent_Contig_1831
CTGTATTGTTAAAACCAGTTAGATATGCGGGGGAATTTGTTTGGGGTGCTGGCGGCACATCCATTATCTCCTCTGTGTTCCCTTCATCACTTG
>dDocent_Contig_1833
CTGTATTGTATTACTTAGGTACCCCTGCCATGACTTCAAGAGGGTGTGTGGAGGCCGATTTTGAGACAATGGCTGATTTTCTCTTTAGAGCTG
>dDocent_Contig_1835
CTGTATTGGTTCAGAAGGAGCCAAGGACTAGGTTGGATGCTGGCACTTGGGGGACTATGGGAGTTGGTCTTGGTTATTGCATTGCTGAGATCG
>dDocent_Contig_1836
CTGTATTGGCGAGATCCAACGGTGAACAGCTGTCCAAAAGAAAAACCGCCTGGAAGTCCGAGGACCTTTAGTACCGTACCCTACCCCCGAACC
>dDocent_Contig_1839
CTGTATTGATAATTTTGAGTGTGTACTGAAATGTCAATAAGTTCATGTTTCTTTATGCCAACATATGCTAGCTTTTTGAGAAGGATAAAATCT
>dDocent_Contig_1840
CTGTATTGAAATTCTATAACCAATTTGCTTTAAAAGCTGTATTGCAGTTCTCTATTGCCCATACTGTTGTATTTGAAATTTGTACTGAAGAA
>dDocent_Contig_1841
CTGTATTGAAATTCACTCTAAACAGGGAACAATTTCCCTTACAATCTGAAATATTTATGAGCACGAAATGGAGCGAAATTCCTTGCATACCAA
>dDocent_Contig_1843
CTGTATTCTATTTCTTTCATTCACATGCAATCTTGATCTTTTGTTGCTTGCCATGCGTCTAGAAAAAGTGTTGAGTAAAGTCTGAGTTATGTT
>dDocent_Contig_1844
CTGTATTCCATCTGAGAGAGACTTCTTCTTCTACCACAACTTCAATGAATTCAAGGTCCCTATCGATGAAATCGCGCGTGAATCACAGTCGAT
>dDocent_Contig_1845
CTGTATTCATGCCTGTTAGAAATGCAAATCATAGTATCCATTCTTATGTGAATGGAAATCAAAAACAAGAGATACTATTTCTGGAAATATGG
>dDocent_Contig_1849
CTGTATTATTTTGTAATTTAAAGGGATTTTCCCTATTTTCATTTATGTATCGGTTGGTTTCTATCCGAATGGTAATGGCAAGGATCAATCTCT
>dDocent_Contig_1851
CTGTATTATTTTGAGCGGTAAAATACAAAGGAAATGCTATTCAAGTCCTCTAGAAGTACAATTGCACACATTTGCAAGAATTCGATTCATACC
>dDocent_Contig_1853
CTGTATTATTTTCATTTTTCTTCAATTTAAACTCAGTCGGAACAAATGCTCTGACTTTGACTTTCTTACTTCTTTATTTTGCTGAGATCGGAA
>dDocent_Contig_1854
CTGTATTATTTTAACTATATGTCTCCGCCTAGAAAATTCGGCATGGGATGAGCTATGCTATAATCTGGGATCTAGATTGAGAAAGCTTCTAGC
>dDocent_Contig_1856
CTGTATTATTTGAACAATTGTTCCTTTTTTTATGATGCTAGTGATGGGTTGGTTCATTTTCCCAATACAACACTCACCAATTATTTAGAGAAA
>dDocent_Contig_1858
CTGTATTATTAACGTCTGAGAAGGCTGATCTAGCGGTTTCAGATGGGAAATCTTTTTGCATATCTCACGTTAATGTTGGCCTGGATGTTGCAG
>dDocent_Contig_1862
CTGTATTATCCACCAAAACGTCGATGTGAGGTAATGGGAAATCATCTTTAGGGCTAGCTCTGTTCAGATCCCGGTAGTCGACACACATCCGTA
>dDocent_Contig_1864
CTGTATTATCATCATTATCTGTAGCGATACTATATCATTTCTGAACCATTTGATTGCTAAAATCCTTTAGGGCTTATCATGTAGCCTTTCGAA
>dDocent_Contig_1867
CTGTATTACTAGCTATACATTACAATTTACAAACCTCGTCAAAATACTTCACGTGCACCACATCATATAAGTTAGGTTGCTGAGATCGGAAGA
>dDocent_Contig_1869
CTGTATTACTACAGTTGGTATCAGATCTGCATCCAGTAATACAGCAATTATTGTCTGCTTGGTTATCTTTAGGAAAGTCTTTGGCAGAGATCG
>dDocent_Contig_1871
CTGTATTAAAAACCTATTCAGCAACTGTAGAACTGTGTGACATTTATTTGAACCATAGTTTGAGAACGAGTTACTATCATAAGATACCTTGAA
>dDocent_Contig_1873
CTGTATGTTTTTCATCTATGAGAAGATCTTCGAACCGCGTTTCGGCTTCCATGGGAAGATCAAAGACCATAGGTGTCTCTGTTGATTATTTTA
>dDocent_Contig_1875
CTGTATGTTGAGAACTGGGATGAATATGTAGAGGAGCAAATCGAACTCTTAGATTTTTTAACTGATTAGCTTTGAAGTTTTTTTTGTTTAGTT
>dDocent_Contig_1877
CTGTATGTTATTATATAATGTATTTAACAAATCGCTAAAACTCTATTTTTCGTTAATATCTACATCTTTCAAGTGTAACACTCTAAGTAAGCT
>dDocent_Contig_1879
CTGTATGTCAAAATAAATAACTAAAAGAAACCAATACCAACCAAGAAAGCATTCTACCTTGAAAGGTTCATTATTTGTTCGAAATTCAATACC
>dDocent_Contig_1882
CTGTATGTATTCTTGTTGTTATGTCCATCATTGTGATGGTATGTATATTTGACGCCATCTTTGAATTTGGCGATGAAGTCAATAGCTGAGATC
>dDocent_Contig_1884
CTGTATGTATTATCCAACTGTAAGGTGTTTCGATATGGGGACATATTTTGATGATTGGCATGACATATATTCATGCCAAAATCGTTTTTTGTT
>dDocent_Contig_1885
CTGTATGTACTCTGATATAACACCTTAATCGATTGTGTATTACTTATAAGGTTCTATTTTTCTCAATTAAGATTTTGGAAAAATTGAAGCGAC
>dDocent_Contig_1887
CTGTATGGGAGATGGATGATTCAGATTCTCAATTAAACAATGATCGTGTGAATGTAAAAGACGGCGAGTTGTCTTCTGAAATTAGAACGACGG
>dDocent_Contig_1888
CTGTATGGGAAATACAAAGGATCGTTACTGATGGCGGTCGCACAAGATGGCAATTCAAATATTTTCCCAATAGCCTTTGCATTGGTGGAAGGA
>dDocent_Contig_1891
CTGTATGGCTTTTTTGTCACTCTGTTTTCTTTTTTGTTTCGAATCTAAATTAATCTTTTTATATAGATTTCTGAACTGTTTTGTTGTTATTGA
>dDocent_Contig_1893
CTGTATGGATATAAACTATAGGAAACTATGTGAGCTATATCTTCTGCTTCTACCTTCTAGAATCCCTTTTTTCTAATAGTAATTTTCAACTT
>dDocent_Contig_1894
CTGTATGGAGATCTCTCACGACTAAAGGGCGATCGGCGCACTGGAGTGCGATCTCTATGATCATAATACCTACTTCGGTCACGTGGGGACCAC
>dDocent_Contig_1895
CTGTATGGACACTGGAAGTCAGGTAAGAGTACTTCTTAACCTGTTTTTACTTTCATACAAGTGCACTTAAATTCAAAATTTGCTGTAATTTGG
>dDocent_Contig_1896
CTGTATGGAAACAAACCTGTAGCTTCTACAGACCCATCGTGCTAAAGCATGAGCTTCTGGAGAACCAGGAAGTGATTTTGGACCAAGCTGGGG
>dDocent_Contig_1897
CTGTATGCTAATCAAAATTTGGTTATAGAGAGTGAAATAAGTTCTTTAAAGGAAGACCTTCGTCAGCGAAGAGATGATGTGGAGGCTGTGAAT
>dDocent_Contig_1899
CTGTATGCGTCACCCAAACTTGGTGCTTCTTCTAGGAGCATGTCCAGAGTATGGCATATTGGTTTATGAATATATGGCGAATGGAAGCTTAGA
>dDocent_Contig_1903
CTGTATGCATTATATGGACAGAAAGTAAACGGCCGGGATCATTTAATACAACGGTATGAACACGATACCAAGGCAAACCCATGAAAATACCCC
>dDocent_Contig_1905
CTGTATGCATACCATTGTTGAAGGTCTAGGGTTGTTTGACGATTCCTGCTTCAATCCTGGGGCGTGCAG
>dDocent_Contig_1907
CTGTATGATTATGCACGCATACGCAAGGTAACTTATAGAAAGTGCAACATGATTTTTCTAAATATAAATAAACTGTCCTCAAAATTTGTTGTT
>dDocent_Contig_1909
CTGTATGATGTTTCAATAATTTTTTTTTTACATGCTAGCTATCTTATTGGCTGTGACAACGAGCTTGCGAAATTACATACTAGTCATCCTGAG
>dDocent_Contig_1910
CTGTATGATGTTGGTCTTTGTTGATAGAAAAATGGGCAGGTGTCCTAATAAGTTTGGACTATTCCAAAGTTGGTTGGCAGAGATCGGAAGAGC
>dDocent_Contig_1912
CTGTATGATCTGCATAGACAAGTTTTCGTCTTCCAAACGGAGAATCAAACTCTGCATCGTTACCTATGATTTGTGACTGAATCCAACACAGA
>dDocent_Contig_1913
CTGTATGATATTTCCAAACACGTTAGTAATTCACTTGCCATGTTGAAGAAAGTCCCTGGAGTGAAATCCAAAACTTCCAACTCCGAGGCTTTC
>dDocent_Contig_1915
CTGTATGATAAGAGTCCTTATCCTACCCACCCAATTTATTTAGTTTATGGGAGTAGCAAGAACAGCTCCATTTAAAAGGTTAGCCGCGTACCA
>dDocent_Contig_1917
CTGTATGAGTCTTCCTTAAACGAGTGAAACGCTCTAAAGAGTAGCCTACGGGAGATAGCTATATCTTTTCTATCTTCTTAATAACAAGCACAG
>dDocent_Contig_1919
CTGTATGAGTCACAGTCTATTCAACAAAAATGTGGAATGGTCATAGTCCAACTGAGATAGAAACAGACTGATAGATAGATGTCATAATCTAAG
>dDocent_Contig_1920
CTGTATGACGAGGTAACTTTACGTGCAGTTATATGTAACATGTAAATACACTATTCTTCTCTTAATTTTTCCGTGGTCTTGCTGAGATCGGAA
>dDocent_Contig_1923
CTGTATGAATATCGCATTACTTGTTATCGCCTGCTATCGTTATTGGTGATATTGAGCACAGGATTGGCAATACTATGGTGAGTTGGAATGAT
>dDocent_Contig_1924
CTGTATGAATAAACAAAAACACTGTACCAAGGGCATCTCGTCTATGTCAGGAGTATTCTCATGGTTTTCTATCCAAGTTACAGCAGAGATCGG
>dDocent_Contig_1926
CTGTATGAAGTGCATTTGGGGTTTTCCAATTTGTTTTTATTATGATTTTTTCCCTTCTTTTTTATTTATTTATTTTGGAGACACCAATTTTCT
>dDocent_Contig_1928
CTGTATGAAGAGCTGAGGAGGTCGATTCCTCATCTGGCAAATTTGTTGCAAAAAACAGAGGAGGACAAGACCAAGGCAAATGCAGAGATCGGA
>dDocent_Contig_1930
CTGTATGAAATAAAATTGACTGATTATCATTACCTTCACATGTATAAAACTATAACCTAGATTCTAATGAAGTGACCTTTGCCTACCGTAAAA
>dDocent_Contig_1934
CTGTATGAAAGTGGTAAAATGACCCCTGGTCATGCTAGCTTGGGGAAGGTAATTAGTAATAAACTAATAACTTATTAGCAGAGATCGGAAGAG
>dDocent_Contig_1936
CTGTATGAAAGAAACTTCATGGAAGTAAAAATATGAAGAAATAGAATATATATGCCTAGATACTTTTTTCTATGGATAAAAGATCTAATTGAT
>dDocent_Contig_1952
CTGTATCTGATTCTGGTGCATTTTCTGATGCAAATTTTCAAGAAACACAAGGTGATGACAGCAATGCTTCTCAACTGTCAACAAGTCCAGGC
>dDocent_Contig_1953
CTGTATCTAATTTTACGTGATAGGTGTGTACATGTAACTGACGAAGGGGTTATAGCCATTTCACAGAGTTGCACCTCTCTTGAATTTCTAAGG
>dDocent_Contig_1957
CTGTATCGGTCTAGAGTTCCTTGACCATCATGAAGTCATTTGCAAAAAACCCGCTATGCATTTTGCTCTGCAG
>dDocent_Contig_1959
CTGTATCCGAAACATTTTTTAACTGCCGGCCCGACAACCAAGCCTATAACCGGCAATAAGAGGTCAAGTTGAGACATACAAAGGCGCCAGTGA
>dDocent_Contig_1963
CTGTATCATATCCCATGTAACACAGATAGTTTAAGTAGTCCATGGTGCTGGTTTCATAAACTAGCCCAGGATGGAATGATTCATTCATTGTAA
>dDocent_Contig_1966
CTGTATCAGTTTCATACAACAACTTAACTAGTGAATCTTCCCATGCATCTAGTTCCAAAGACAAAATGTTAGATATAATGTTGTTTTCTCCGA
>dDocent_Contig_1968
CTGTATCAGTATTGTGGTTGATGGTGTCTGTGATTTCTGATTTTGTTTGCTCCTTGCTATCTTTTGCAGGAACATTAGGTTTTTATTTGATGA
>dDocent_Contig_1970
CTGTATCAGATTTTATTTGGCAAAGTTGATGAGACTTTCTGGCTATGATGCCAGTGTTTGTACATCTAAATGGCAGAGATCGGAAGAGCGGT
>dDocent_Contig_1971
CTGTATCAGATCACTTATCAGTTGCAGTTACCAGAAGCATCTAGGATCCACCCTATTTTTCACGTGTCTTAGTTGAAGAAGGCTATAGAAGAC
>dDocent_Contig_1973
CTGTATCACAAAGCTTGTACTATTATTTTGTAAGGACATGGAATGGTGTGGAACCCACGGGCCACCGCAACTTTCAAGCTCCAATCATTATCT
>dDocent_Contig_1975
CTGTATCAACATCCTAAGAGTAATAATGTCCTCTTCCTCTTCAACCTTATCCAGATCCACAAGCTCTGGGTTGCACCGAGACTGGAATGTTCC
>dDocent_Contig_1977
CTGTATCAAATACTGATTGTGTTTAGACTAAAAGCAAGTGTTCACTGTTCAGTGAGCACTGTTTCATTCCATGGTTACCTTACCATATTATTA
>dDocent_Contig_1979
CTGTATATGTACTGTTGCAGAATATGTATGCTCAGTTATTGCCACTTGCTTTGCCCGCACCACCAATGCCTGGAATGGGAGGTGGCTTTGCCC
>dDocent_Contig_1980
CTGTATATGAATCACTTACATATTCCTCTGAATTATATATATCCGCGGGATTAATTTGGAAAAACAGTCGGGATATCCAAGAACAAATTATTT
>dDocent_Contig_1982
CTGTATATCTTTTTTCAGTCTACTCAAGTCCAAACCATTAGGACCTCTTAGAGGTTCTAACCAGGGAGCACGCAGATCCCAAAAACGCATAGT
>dDocent_Contig_1986
CTGTATAGGTTTTTTCTGCCTTCAAATAAGCTATTATCCAAACATGCATCAAGAACTAGGTATGTTCATAAGCATATTAACAGTGATAGAAAA
>dDocent_Contig_1988
CTGTATAGGGATGTTTCAGGGGTATAAAGTGTGCATATTTAGATAATCTATCCACTACTACCAATATAGCTTCAAACTGTTTGGACTTAGGCA
>dDocent_Contig_1990
CTGTATAGATAGAGACTTTTCTTTCCTTCATTCATTCATTCATCCATTTTCTCTTATCTTTGCCATGGGAAATTGTCAAGCTGTGGATGCTGA
>dDocent_Contig_1992
CTGTATAGAGAAAGAAATGCCACCATCAACAGACGGAAAAAGCGATCTGTCATATCATCCCCCTTAAGCAG
>dDocent_Contig_1994
CTGTATAGAATTGATTGTGCGTCAAGTGGGGAAGTGGTTTATATAATCCATGTGATGGAATTGATTGCTTAGCTG
>dDocent_Contig_1998
CTGTATAGAAAATTTAGCAAGTTTCTGATAGAGACAAGTCCAATTTATGTGTAGGATTTCAATGCAAAGCTTTCGGATTTCGGGCTGGCAAGA
>dDocent_Contig_2000
CTGTATACTTTTCAGTTGGTAAATGATTTGAGGCTTAATTATGCCAGATTACCTGGTGTTTGAACTCAATTGGCTCAACTTGATTTTAACCGC
>dDocent_Contig_2003
CTGTATACCATATGCCTACAACGGAGAATGATATGCCCTCTGGAAGCATCCCCTTGGCTCTGCAAAGTTTGTTTTACAAGCTCCAGTATAGTG
>dDocent_Contig_2005
CTGTATAATTTGGTTCATTTACTTAACCACAACCACCACTTCACATCTTCTATGCTTCTTTGCCGGGAGAATTAACTCCAAAGGAATTTCTTC
>dDocent_Contig_2008
CTGTATAATTTGGAAATGGATTAAAATGAGAAGAATTCAACCAAGGATTTGCAAATTCAGTTCCTGGAAAATGAATTGATCCATCTACATGTC
>dDocent_Contig_2012
CTGTATAATGTTAGACATACTGATTAAAAAAATCATTTAGCTTATCTCAAACTAAACATTGCTAGATAGAATTATAATTCATGAACATACCAT
>dDocent_Contig_2014
CTGTATAATCGGAATGACATTAACAGGATTCTTGGTCCTAAGGCCAATTGTATCTCGTTTAAGGATTCTGCATGTCGCTGAGATCGGAAGAGC
>dDocent_Contig_2016
CTGTATAATATTACTTTTTCCTTTCAGTCTGTATAGATACTCAATCTCTTGACAAAATCCATATGCAGTGGCATAATCACGACCCTTTAGTTT
>dDocent_Contig_2017
CTGTATAATATCGTTATCATGATTTTGAATATGGTTTTGCTTGTTATTATTATTTGAGCTAAGTAGCTTTGGTTGTTGATGGATGGAATGGAG
>dDocent_Contig_2020
CTGTATAAGATCGTCCACACCCTCTAAAATATCAGGATTAGCCGGTAGGAGATCTATTCTAGCCACTTTCAAAATCTGCAGAGATCGGAAGAG
>dDocent_Contig_2022
CTGTATAACAACAAATTCAAAAGTAAGATTTTAACTTTATGTTGGGAAAGAGAGAGGGGTAACATTACCTCGGTTGGTGAAGTACCATGCAG
>dDocent_Contig_2027
CTGTATAAACTTAAAACCATATGAGAGTACCTTAAACTCATCTTTTTGTGCTAAATTAAAATCACCATGATCAGTCTCTGCCACCTCTAACGT
>dDocent_Contig_2029
CTGTATAAACAGTTTATAAGGAATTAGCTGGGTATTATTAGCATATTCTTTATTGTAGTTATACTTGTGGTTTCACTCAGTGAGTGATGCTT
>dDocent_Contig_2030
CTGTATAAACAGGAAAGAGAATTCAATTAACACTAGTAATTTGAACGACAACCAAGCATTGTGCCCACCCCAAGCAAACATGAAGGAGGTGGC
>dDocent_Contig_2031
CTGTATAAAATGGCATGGTCATGGTGTCCTCAGTCAGAGTTATGATTACTTTTTGCCCCCTATTGAGAAAGACTTCTGCTGAGATCGGAAGAG
>dDocent_Contig_2036
CTGTAGTTTTTGTATGAGTGAGGTGTTTTTGTTTGTGTATTAGTTATGTCATTAAGCCTATGTTTGGTAACATGGCGGGCCACTGCTGAGATC
>dDocent_Contig_2038
CTGTAGTTAAATTTAAACTTGGTCATATGCAATAACTGTATACTGTTTCAGGCCAAAGCCTCGGGAAGAACTTCTGCAGAATTTCGTGAAATG
>dDocent_Contig_2040
CTGTAGTGGTTTTTGTATAGTCTATTCATTTCTAGATGTTGATTCCTAATTTGGTTTTGTTGGATGACAGTGATACAAATGAGTGTTGTGACA
>dDocent_Contig_2041
CTGTAGTCGGACGTTAATCAGTAAACGGTGTGATGTTAGCAATTGAATGCGTATCAGCTGTGATCTTTTCTTCTGTGATTGAATCAGTAAGCG
>dDocent_Contig_2044
CTGTAGTATTTTCTCTTGCCAAAAGCATGCCAAGCCGCAGATAAGTGTGAGCAAACTGTGTATGTACCTCATTCCTTAAGCTGAGATCGGAAG
>dDocent_Contig_2046
CTGTAGTAGGTTCCAAGGGTTGGGCTGTTCGCCCATTAAAGCGGTACGTGAGCTGGGTTCAGAACGTCGTGAGACAGTTCGGTCCATATCCGG
>dDocent_Contig_2049
CTGTAGTAAGAAGAACCGGTGAAACTCAGGATGGATAGCGCCAATTACGACCATAACTAAGTACGGTAACAATGGCGCTATCCCTCCTGAGCT
>dDocent_Contig_2052
CTGTAGGTATTGCTGAGACTGACCTAGCGGAAAGGGATATTTTTCTGGTCTCACCTGAGAATGCTGTAGCGGCACTGGTTGAACCTGCTCTCG
>dDocent_Contig_2054
CTGTAGGGTCTGGAAGTATAGGCCAAAGTGCTACAACAGAAACAGGGCAGAGTGATGAGCTTCTGTCTATCATTCGGCCAATGCTTGTATACA
>dDocent_Contig_2056
CTGTAGGGATTATTGCTGGTCAATCTATTGGAGAACCGGGAACTCAACTAACATTAAGAACTTTTCATACTGGTGGAGTATTCACAGGGGGTA
>dDocent_Contig_2058
CTGTAGGGATCAAGCTGTACTCTTCCCATTTAGTCATACCCCAAACTAAATCATCTTTCTTATAATCTGGATCTCTAGATTCTACAACTTTAG
>dDocent_Contig_2059
CTGTAGGCCATAAGAAGAGTTCCTGACCTTTTCGTTTCTTTGATACTGGAGGAGATGAATAGCCGTAGGAACCAATAGCTCCAGTTATAGCAG
>dDocent_Contig_2060
CTGTAGGCCAAACTGGTATAAAAGTCTATTGATAGGGATCACCCTTCTTCGCCTGAGCCCTATATTCATTCAACAGAAGCAATAATAAAGAAA
>dDocent_Contig_2062
CTGTAGGCATCCACTTTATGATTGTAATGCTTCTTCTCACCTTGTCTTAGAGTAACGGTGCTGTAAAGCTG
>dDocent_Contig_2064
CTGTAGGCATAGAGCTATGGGAATGCTTTCATAGGCTAGGGGGGGGATAACTCTTAATTAAGTAACTAAGCCCCAAGGCTAGCGAAGGAAAAG
>dDocent_Contig_2066
CTGTAGGAGTAGGACTAGTTTAGGTTTAGGCGAGGGAAGAAGCAACGGCTAACGAGATAGGGGCGACAAAGCGAGGGGATTGAGCCTTTCTCC
>dDocent_Contig_2070
CTGTAGGACATTCTCTAAGAGCAAGATTGAACCATTTATCTCTGGGACGAACGCTGGAGGATGATGATGAAGAGGTTGAAGATGGTGAAGAGA
>dDocent_Contig_2073
CTGTAGCTTTTCGTCATACCCAAAGGCTACTTAGTGCCTCCACCAACCCAACTGGGAAGCTAGAGTATGAGTCAAAAAGCCCACATACACCTC
>dDocent_Contig_2075
CTGTAGCTTATGGGGTGGTCGTGGTATAGCCTTTATAGAATATCCTCTCCCCCAGGAAAGCTAACTCAATAGGAATTCTCTCTCTCGCCGATG
>dDocent_Contig_2078
CTGTAGCTGATATGAAATTCTCATATGTTGTATCATGCCAACAATATGGGATTGACAAGCGATCTGGTGCTG
>dDocent_Contig_2100
CTGTAGCTATGAGTGCTACAGATGGTCTAAAGAGAGGAATGGAAGTGATTGACACGGGAGCTGAGATCGGAAGAGCGGGTCAGCAGGAATGCC
>dDocent_Contig_2112
CTGTAGCTAACGCGTTAAGTATCCCGCCTGGGGAGTACGTTCGCAAGAATGAAACTCAAAGGAATTGACGGGGGCCCGCACAAGCGGTGGAGC
>dDocent_Contig_2115
CTGTAGCCCTTTCAAACTAACCCTATCCCGTCGCTTTCTCATATGAGATAAAAGCACTCTCTCATTATTGCTAATTAAGTGGCTCTCTCACTT
>dDocent_Contig_2117
CTGTAGCATTAGAAACATTATTATTACTCTTGCTTCCGTCGGGATAAATCTGACCCCTTCCCCTGTTCCCGCCTACGTATAGAGGATATTTTA
>dDocent_Contig_2118
CTGTAGCATCACACTGTGGATCGCTTGAGACCTTGTCTTTGGATTCTGAGTTTATCCACAATCAAGGGGTGCTTGCTGTGGCTAAAGGATGTC
>dDocent_Contig_2119
CTGTAGCATAATATCTTAGGTACAAATTACAAACCTTTTTAATTGTTTTCTGAAAGCATGTTTTGTGTTCATCCATAGAAGCATGAATAAACT
>dDocent_Contig_2121
CTGTAGCATAAATGAGCCCAGGTTTTGTCATGGGAATGGAAGATGACATTCCAATTGAGGAGCCATCCCTGTCCATTCTCAACCCCGGAAAAC
>dDocent_Contig_2124
CTGTAGCAATTCGTATTAACTACAAAGGAATACGTTTGATGTTCATCTCCTGTCACCTCTCTGGTAACTATATAAAGATATTTCAGTTTTGGT
>dDocent_Contig_2129
CTGTAGATGTTAAATGTGTGTAAGTTCATATGTTGATATGAAATTATGAATTTCCTAGGGTAGCAAGTATGTGAATATAAGTTGGATAAGTTT
>dDocent_Contig_2130
CTGTAGATAATTTGTAGGTTAAAGTAGATAGAAAATTTCAGGGTTTTCTTTTACTTTGTATGCTTTTAGAATTTTGATTGAAGAATGCTAGG
>dDocent_Contig_2131
CTGTAGATAAAGGATCTTACCCTATAGATCCATTGTAGTCTTGATATTATACAATCATGGAAACAGCAACCCTAATTGCCATCTCTATATCC
>dDocent_Contig_2132
CTGTAGATAAAAAGCCAGGTCAGAACCTTTCCTAAGTGTAAGTGCATGAGCCTCCGCCATGTCCACCGAAGAAAGAGTCATTTTCTTTTCTTT
>dDocent_Contig_2134
CTGTAGAGTTTTACAGCCACACTTGGCATTTCTCAGAAAAAAACAACTCCAGTTTTGAATTTTGGATTTGGATATTTGAATAATAATAATAT
>dDocent_Contig_2135
CTGTAGAGTTTCAATGTGGTAGTTTGTTATTCACAAGTATGTATTTGTCATATCCAATTATTAGTGGTTTTAAATTTTTACTTCAAAGTACAC
>dDocent_Contig_2137
CTGTAGAGTTCAAGGTGAAGGAAAGCGTAGCAAACCGTTAGTACAGCTGGCATTGCGACACGTGACATGCGTGGAAGATGCTGAGATCGGAAG
>dDocent_Contig_2141
CTGTAGAGGAACGAGATGTCGAGAAGGATGATAGTGAAAATGAAATGGATATTGATGGGCCAAAGGAGAAGATGCCCGTTGCTATCAACATCA
>dDocent_Contig_2142
CTGTAGAGACATTTGTAGACCCAGAGAACGGAGAGCCCGGTGTTGAGACAATCAATGCACCAGAGAAAGTGAAGCATACCGATGTGGAAACAT
>dDocent_Contig_2145
CTGTAGACATGACAGAAAGCCCTGGACTCACAAATTTAAAAGCAACCCCACTTGAAGTTGTTCTAACACCGCATCTAGATGCCAACCTTTATG
>dDocent_Contig_2146
CTGTAGAATTTTCCAAATTCACCACCACCAGGCTTGGGGAGACTAGTCAAGTTTCCCTTGAAAGGATTTTCACCAGCTGAGATCGGAAGAGCG
>dDocent_Contig_2148
CTGTAGAAGCTGAAGAAGCCCCAGTTCTCACACCAGAGTGTGTAACTTCAGAGCCAGATAATGTTCTACATTTCTTAATCAAAAAGCGAAATT
>dDocent_Contig_2149
CTGTAGAACTATGCTTGAGACCATATAAGGCTTTTCGTAACTTTACAAACAAAGCCACAAGACTCCCCCCGAGCAATGAACCCTGGCGGTTGC
>dDocent_Contig_2151
CTGTAGAACTAATATTGGGCGGCTCTAAACGATGAACTACTTTAGCGACTGGGGGGGCCGGTTCCCTAAACCAAGCCTTTCCTTCTCTTCTTA
>dDocent_Contig_2153
CTGTAGAAAGTTCTTGCATGTGGTTTCTGTAGTGTCATATTTTTGGTGGTTCTCTATTTGATTTCCATAAGCTTGTTTGATTAGGAAAGGTG
>dDocent_Contig_2154
CTGTAGAAAATGCTTCAGGCTCTTGTGATCTGTATAAACTACAAACTCCCTGCCCAACAAGTAATGTCTCCAATGTTGAATGCATAAGACTAA
>dDocent_Contig_2155
CTGTACTTTTTTGTGCTTCTCCACAAGGGTTGTTCGAGTCTGGTTCTTACAATTCTCAGCTTGGGTGGTTGTGCTTAAGTACTCATATGAGCA
>dDocent_Contig_2156
CTGTACTTCTTGGGTACGAAACTTTTGTTTCAGCTATCATTCGATCTCGAAAGAGTGCCTTTTGGCTTTATCTTGGGTCTGGGCTAATTCTTG
>dDocent_Contig_2157
CTGTACTTCAAAAACAATTAAAATTTAATTTTGTTAGATGGAAATAGATTCAGTCAAAGATATGTCTGCACATTAATTAATTGAGAGATATAA
>dDocent_Contig_2158
CTGTACTGGAATTTCAGACAAGACTCATAGAGGGAATTTCCACGCGTTTCGCTCTGGTACAGTGGCAGGGACTGTCGTCTGATGATACATCAT
>dDocent_Contig_2159
CTGTACTATTTTCATGTTTTATCAATATTAAGTCATCTTCGTTGTCTTACTAAATTGGACGTGCTAAGTATTAATTATTGTAGTTTATCAAT
>dDocent_Contig_2160
CTGTACTATTGTATAAATTAGTTCCAAGGACAATGCTTTTGGTCACTGCGTTTCCAAATTAAGCAGGGCTG
>dDocent_Contig_2161
CTGTACTAGCAGGAACTGACTTATTATTTGTTTCATTGCATGGAGGAGCAGATAAAGCAGAATCAGAACCCTGTTTTAGTTTCTTCTTACCCG
>dDocent_Contig_2164
CTGTACTAATAAACTTTACTACTAGTATTTTGAAGTTTTAACTTTTGACATTCAACGAAGAATTAGAGGTTGGTGAATAGTCAGATGCGCAGA
>dDocent_Contig_2165
CTGTACGTTTTGGAATGGAACTCCTATATTGCGTAGATAGAGGTACCGTCCCACCCCAGAGAAAGGAGCGCATTAGCTGTTCTACTTGTTGTT
>dDocent_Contig_2167
CTGTACGTTTTGGAATGGAACTCCTATATTGCGTAGATAGAGGTACCGTCCCACCCCAGAGAAAGGAGCGCATTAGCTGAGATCGGAAGAGCG
>dDocent_Contig_2168
CTGTACGTTCTGCCCGTAAAGTTATCAGTGCCAGAACAACGGATTCGTCTGTTAACGAATCCGCGTTCAGGTTTGCTCTGTTCAAGTTCGTCA
>dDocent_Contig_2169
CTGTACGTTCCTTTAGCTATAGGCGTGTCCAATCCGAGAATAGTCCGTTCCACATAGTGCAAGGAAGCTCAGTGGGGTTTCATACGAGGGTCC
>dDocent_Contig_2170
CTGTACGTAAACACAAACTAGCTAAAAAAGTGTGCGCATATTACACACCACTATACATACCTATGTGTCACGTGACTACTGAAAGAACAAAAA
>dDocent_Contig_2172
CTGTACGCTACTTAATGAGGTTTCCAACTGAATACACATGCAATTTAATGAATAAGGCCCGTCACGCCGCATTCGGAAAATTAGCCGCAAAAA
>dDocent_Contig_2174
CTGTACGAGTAGGATAAACGCAGTCATACATGTCAGCACCCAAAGCACTACAAACAACAATGTCAAGTGGATAACCAACTCCCTGAAAAAAG
>dDocent_Contig_2175
CTGTACGAGGTAGATGGGGAAAGAAGACAAAAATTAGGAAGAGATTGCAGAGTTTGGAATTGAGAAAAGATCAAGGGTGCAGAGATCGGAAGA
>dDocent_Contig_2177
CTGTACGAATGGCAGTTCTAATGGTGGTTAGTGCATCGGGGCATGTAGTGTCGTAAAATGTAGAAGACAACTGTGCATCACATATTGTGGCTA
>dDocent_Contig_2179
CTGTACGAACATCAGATGCTGGATATCTTACACGTCGACTTGTTGAAGTGGTTCAACACATTGTTGTACGGCGAACAGATTGCGGTACCATCC
>dDocent_Contig_2181
CTGTACCTAAGAAAACAGTGAAACTTGTTTTTGGCGATGATATAAGATGGGCTCAATTGCCAGTTAATTGCAG
>dDocent_Contig_2183
CTGTACCCCCGGAAAAGTCCCTCTATATGGGTAATCTCAATCTCTTGCACCGGCCTCTGAGAAATGGCAAATGGGCAGTTACTTATGAGGTAC
>dDocent_Contig_2186
CTGTACATGAAGGTACGGTATCCGCAGTTGGTGTTATAGAAGTGGCGGTCTTGAATAAGCAAGCGGTGCTATTTCTGTTACAGTAAGAGCTGA
>dDocent_Contig_2189
CTGTACATATAAACGTTTCTCATTCATCAAAGCTCTATCCACACAAGTACAACTTATATAATTGGTTTAATTCATTATTTTCATATTTCATAT
>dDocent_Contig_2191
CTGTACATAACTAACACTAGTCGATAAATTAATATACGCCAATTCAAATTGAATGGCCGAAATTCACCTGCAGACCACACAACATGCAGTCAA
>dDocent_Contig_2194
CTGTACAGGAAAAGGAAAGTCTACTTACGAGATTGACCGACTTGCTTCCAAGCCGAGTTCCTTCCTTCGGTAGAGGAGATAGGGCTGAGATCG
>dDocent_Contig_2196
CTGTACAGCCAACGAGAGCCACACGGACAAGGAGAAGGGTAAGGATTGAGAAAGATAGTTCTGATTCTGAGGACGATGAAGAAGTTTTACCTG
>dDocent_Contig_2197
CTGTACAGCATTGGTCTCTCCTTCTCTACGGCGAGGTGCCCCAGAGAAGGGTTTCTTTAATGAAGACGAGGAACCAGCATCATGGATCCTACC
>dDocent_Contig_2199
CTGTACACTTTTCAGTTTGAAGCTCACTTTTATTACTCTTCATCTCTAAAGTAAGACTCATTTTCACCATAACCCATTTCCATTTTCATCTGC
>dDocent_Contig_2201
CTGTACACGGTTTAGTTAAACTGGTGAAAGACATGGCTAAGGAAATCGAAACAGAAAAGCCATTAGTTGGACAATGTCTTCTCCTATGGAAC
>dDocent_Contig_2202
CTGTACACCTTATTGAACATGTCATTGTGTTTTTTGGCTTTATTCTTTTCCGAATCCCTCCTTTTGTTTATAAAATGCTACTACATTGCGTAA
>dDocent_Contig_2206
CTGTACACATCGGCCTTATAGGAAACTCCGCCAATATTTTTGTAGAACAGTTCTGGAGCCATGTAACCAATTGTTCCTCTAGCTGAGATCGGA
>dDocent_Contig_2207
CTGTACAATTTAACACGAAATGTATAAAGTGGAGACGGATGAAAATATATTACTCGTCGTCGTCTTCATCTTCGAAACCTTCAGCAGAGATCG
>dDocent_Contig_2209
CTGTACAAGATGGAGTAGATATCATATCACTCTCTATTGGACCAAATGGACCAACACAAGATACATTAACATTTCTCAGCGTCTTTGATATTT
>dDocent_Contig_2211
CTGTACAAGATGATGGTGGGACATTGTATATTGTGGTTTTGACCCAGATACCGGGATAGTCAAACTTAAAATGCAAGGAGCGTGTAGTGGCTG
>dDocent_Contig_2214
CTGTACAAATTAATTAAATAATAAATATGGTTGACAACAAACAAATTTGTCTGCGTTGTTGAATACTAATCACATGTTTTGTAAGAAACTAAG
>dDocent_Contig_2215
CTGTACAAAGCCAAAGCTGATAGGTTGAACTTGGCTCATCAACTCAGAGGAGTGCGAGAAGAAGATGCTAGCAGACTGAGAAGCAAGAAGAGA
>dDocent_Contig_2217
CTGTACAAAGATCAAAATCATTCAAGCAAGTCACATTTCTAAGATGAGAATTTCAAAATGAAATATCCTGAATTCTAGTTACTAAATAATCAG
>dDocent_Contig_2219
CTGTACAAACAATTCAAAAATGTCACATCGACAACATATTCAGTGAAAGTAAATTCCTGCAGGCTGAATCCTTATTGCAGAGATCGGAAGAGC
>dDocent_Contig_2220
CTGTACAAAATTCAAATAAAAAGTAGGGAAGAAGAAGAAGAAAATGGTAAAGTGTGTGGTTTGTGCCACTCTGGCATTTGTTATTACCCACAA
>dDocent_Contig_2221
CTGTACAAAAATAATTCCTTAATTAAGGGAATAAATATGGACAAAGTCGATCCTATTAAAACAATTGTATACAAAGAAAAAAAGCAGTGAGAT
>dDocent_Contig_2222
CTGTACAAAAATAAACCTTGAAGATCTGTTATATTTAACTTGTGTAAAATATAAATGGCTTATTGTTTGATTATTCTTTATCTTGACATACTA
>dDocent_Contig_2225
CTGTAATGTGCCTCTCCGTGGGTATCTGGTAACCATGTATGTAAGGGTATAATTGGCGATTTGACAGCAAAAGAAATCAGAAATGCCGTATAG
>dDocent_Contig_2227
CTGTAATGGATGTTTCTGGAGGCTCTTCCTTGACTGAGGAGATGGTAGATGACACAACTGACTTGAACAGTGATGAATGTTGCCTTTGCAAGA
>dDocent_Contig_2229
CTGTAATCGAATCCGTAAAATATCTTTCATAAGATAGTTTCTCACATAAATGAGTCCTCCCCTTTCTGCACTTGCTGAGATCGGAAGAGCGGT
>dDocent_Contig_2230
CTGTAATCAAAAAAGCAGTGCCAAATTCATCTTTAGAAAGATCTCAAGTCATCAGAGCTGTAATTGTACGTACTTGTAAAGAACTAAAACGTC
>dDocent_Contig_2232
CTGTAATATTTTCCTTATCATATCACTTCTTGTATTTGTTTTTTTTAAAGCTGGAGGATTTTTATTGTGTGCTTGACTTCATTGTTATTAATA
>dDocent_Contig_2234
CTGTAATATGAACCGACCGATTTAAAATAGATCGCCAATGTGGAAATGCGTGATTGAGAAATGAATTATTAGTGGAATGAGTGAGTTACCAGG
>dDocent_Contig_2236
CTGTAATAATTCGAGAATAATTTACATCATCAGTTTCATAGCAACATTCAACAACAAAAGCCAGCGCTACAAATTGTAATTCTGAAAATTTAA
>dDocent_Contig_2237
CTGTAATAATATCTTCAGGTTTACAACGATAACTTGGTATATCTACTATACGACCATTAACTAAAACATGTCTGTGGTTAACTAATTGACGGG
>dDocent_Contig_2241
CTGTAATAAAATAATATGATTTCCACTCTCAAATGCAGGTTGGATGGGCTTGCCCATAAGGTACTTCAGTGGTATTTATGTAGAATGGAGGGC
>dDocent_Contig_2242
CTGTAAGTGAGGCTCTAATGACAGAAAAGTTGCTGCATAATGCTGTCCTTTTGAGGTACAAGGCAAGGCATGGACAAGTATGGTTAAATGGTA
>dDocent_Contig_2244
CTGTAAGGCATCGATTTCCGGCCGATTGCCTTCTGCAAAGGTCTCTCTTTGACAGATTCTCTATAAAGAGTACGGTACGGATGAGAAGAACAG
>dDocent_Contig_2246
CTGTAAGGAAATGGGCATGCGAAGTGGCGTCGGTGGTGCGCCGGAAGGGGTCTCAGGGACGGGCGGTGGTTGTCGCGCCGGTAATGGCATTG
>dDocent_Contig_2247
CTGTAAGAAATGCGGTTACTACACTCTGATTTATCTGATTCTCGTTCGCCCACTTTACTTCTTCCTTCTTTGGCGCTGAGATCGGAAGAGCGG
>dDocent_Contig_2249
CTGTAAGAAAGCTAACTGAATGCGTATCCATCCGCTCAAAGATGAAAATAGTAAAAGTAAAGATCTTATAGAAATGCCAAAAACATATTTTTT
>dDocent_Contig_2251
CTGTAACGTTTGTTTAACTCTTTGCGCAGTTTCATAATGTTCTTCACCGACGATACGAGGTTGGAGCATGGTTGACGTTGAATCTAAAGGATC
>dDocent_Contig_2253
CTGTAACATCCTGGGAACAATAAACACAGAGCAACAAGATAAGTGTTACAAACTAGAATTAAAAGTTAATGATGAATGACCCAATAATCAAAG
>dDocent_Contig_2255
CTGTAAAGTAAAAGGAGACACATCTCTTGTCTTTATCTGAAAAGGACCAAGCCTGAACCGATGCCATGATACATTATTAAATTGCATGCAAAT
>dDocent_Contig_2256
CTGTAAAGATTCTCCGCATGCCATGTCTGTGCTTTACTGCCTGACTTTACTCTAAAAAGCTCTTTCTTTGCAAGTGGCAAGCAAGCTATAGCT
>dDocent_Contig_2258
CTGTAAAGAGTAGCTTGAACCTTTCTGAGTTACATAGCTGACTGCGAGAAGGAAGGTAGGAGGCATCCCCCGGGCCTTACCGAGGAAAGAAAT
>dDocent_Contig_2261
CTGTAAAGAATCAAATTCCTTCCCCCCTTTCTTCCCCTGTTCCGGAGATCGATAGAGCCCTCTCGAAACCTAGCTGAGATCGGAAGAGCGGT
>dDocent_Contig_2262
CTGTAAACAAAGCAAACAAAAGATTCGTGGTTGTACCAATCCCATCGGTCGTAGTTCATACTCTACCAGCTAACAGGAAGTAGAACGAGAACT
>dDocent_Contig_2263
CTGTAAACAAAACCAACACATTAATTGGTGACAAATTCTTGGAGCCAATAAGGTTTTAATGACATCTCATACTTGATGCATGTTCATGTTCTT
>dDocent_Contig_2265
CTGTAAAACAAAGATGGATCTTTTATATTCATTACTTGTCTCAAATAAGAGAAAGAAATCAAACAAAACTATACTATTCATAGATATTTACGA
>dDocent_Contig_2267
CTGTAAAAAACATGATGTAAGGCATTAGTAGAATACGGATATGTTAAGACTTAGAAATAAAGATTAGGAGATTACCGTTGGAATGATAAATTT
>dDocent_Contig_2277
CTGCTTTTTTTTAATCTTATCGTGCAGTTAGATCAGTTGGTTTAGCGGTTATGATCCGATCTGGCCCGGTTTAATTTTCCGTGTTTGCTTCGT
>dDocent_Contig_2279
CTGCTTTTTTTCTTTCTTTCCAAGAGGTATGGACTATTTCATCACAACCTGAGTTGAACAAACAAACAAACAAACAATGGATTCAATAACTGA
>dDocent_Contig_2281
CTGCTTTTTTTCTACCAGCTATCTTTGCAAGCTTGCTTTGGTATTCCTTGTAGTATTTTAACTGTTGCGAAAACGGAATCGCATGCTGAGATC
>dDocent_Contig_2283
CTGCTTTTTTTCGAAGTACACCTCGCTTGCGATGTAGTGCCACATTTAAGTTGTGCATATGGTCTAGTTCTTGAATTATTCATATATGTTGTG
>dDocent_Contig_2284
CTGCTTTTTTTCCTAGTTCTCGTCTTCTATTATGTGGTTATACATACCATTGTGATTTGTTTTTGATTTTTTTTAAAGAGATGGAACCTTTGA
>dDocent_Contig_2287
CTGCTTTTTTTAAAAGCTAGTGTCCACTAATCTGAGAAAATCACCTTATATAGATACCACCAGTGCTTCCATCTTTTTAATTAGTATGTGTTG
>dDocent_Contig_2289
CTGCTTTTTTGTGTTACTTACCAGTTTTGGTGCCACTACCAGCATCCATTGCTTATGGATCTTCCTCCAATAACCTTTTACCTGCAGGGTATG
>dDocent_Contig_2291
CTGCTTTTTTGCCTGTTTTTGAAGAGAACTGTAGGGTTGCTTTGAGTGAGAAGATGGAGTTTATGAAGCCGGATGTTGCTGAGATCGGAAGAG
>dDocent_Contig_2293
CTGCTTTTTTGCAGGTTTATGCAGATGACTTGTGCGTTTCATGTTGCCACGCTTTGGAGCTTGTAGCTG
>dDocent_Contig_2295
CTGCTTTTTTGATTACAGCAACAACAATGTCACCAATATAAGCATACCGTCGATTACTAGCTCCTATGATTCGAATACACATCAATTCGCGCG
>dDocent_Contig_2297
CTGCTTTTTTCTTTTAGTTTTGATTTGACCAAAAATCTTCTCTCCATCTCTTTGCTTTATCGAATAAATTATATATTTTCTTGCTCTCTACTT
>dDocent_Contig_2299
CTGCTTTTTTCTTTAAGACGCTCAATTCTCTCTTTCAGCTCCTGTTCAAAGTTGCAGATGAAATTCAGGAAAGTAACAGAACTGTGTTGGCAG
>dDocent_Contig_2301
CTGCTTTTTTCGGCAGAGAAGAAGGCTTTTGCTCCTCCTCAATGGTATTATTCTCTTGCAACTTATTCGAAGTCGATGTAGAACTCTTTTTCG
>dDocent_Contig_2303
CTGCTTTTTTCAGTTTCCTAATGATACAAAGCTCCCTTTATGAATCTTCTAGGGAAGGGTTGGATTGATTTTGAAGTTCTGAATTCTGATGTT
>dDocent_Contig_2305
CTGCTTTTTTATTTTTGCTTCTCTTTTTCAACTAGATATGGAGATATGCCAGCTCACAATTTGCTATGGAGGGAATGTGAGAAATCATCAGAC
>dDocent_Contig_2306
CTGCTTTTTTATGAATGATCAACAGTACTGATTACGTTGTGCAAGGAATGCTTGGCAAAAGCTGGGGAACATGAGTCCAGACGTTGCAATGGA
>dDocent_Contig_2307
CTGCTTTTTTACTCCTATATTATCCATCTCACGAAGTTTCTCCTCTGAGTTGAATAAATTGAGCAATCTTTTGAAAGACGAAAATGGAGTCAA
>dDocent_Contig_2309
CTGCTTTTTTAATGTCCTGATGATCACCATTATAGGGAGGAGCTTTAAATATGTTGGGGGAATTTTACTCTAATGCATAAGGCGTTGCTGTTA
>dDocent_Contig_2313
CTGCTTTTTGTTATTTTGATGTCGTTTTCGTTTTCATTGTCGTTCACCGCTTGCGATGCCATTTCTGTCTTGGCTTGCATTTGCTCGGCGTGT
>dDocent_Contig_2315
CTGCTTTTTGTGAGAACATGGGTGGTGAAATCCTTCCTTTTCTAGATCCGTTAATGGGAAGACTGTTAGCATCTCTCCAAAACAGTTCTCGCA
>dDocent_Contig_2317
CTGCTTTTTGTCGGAAGACACTTACTTCCACAGATAAGTTTGAGATGTGGGGAGATGGATTGCAGACACGATCCTTCACGTTTATTGACGAGT
>dDocent_Contig_2318
CTGCTTTTTGGTTTTGTATGTATAAAGCTCAAGAACAAAGCATTTTTCAGTGTGATGATTGTACTGATTATTTACCTGTCTATTTTATGTTAT
>dDocent_Contig_2320
CTGCTTTTTGGTGCTTAAATTGTGTATCGTGACAGGTCCGCTGAAGGTAAAACTTGATTGGGAAACACGGATGAGGATTGCTGTTGGAGCTGA
>dDocent_Contig_2322
CTGCTTTTTGGGTCGTTTTGATTGCCTTAGCTATGATTGCTGGAGGGGGATTCCTTGTGTATAAATATAGAATTAGGGTAAGCTTTGCTGAGA
>dDocent_Contig_2324
CTGCTTTTTGGATAGGTAGCCAGGTAACAGAAGAAGGCCTTAAGTGGCTACTGGATAGAGGATATAAAACTATTGTGGATCTCAGAGAAGAGA
>dDocent_Contig_2328
CTGCTTTTTGATTTAAGGATTTAGTTAATGGAGAATTTTAACTTCTGTTTCTGATTTTGGTGTATAAAGAACGAGAAGCTGTGTTTTTCTGGA
>dDocent_Contig_2330
CTGCTTTTTGACCTCCCCAAGTTTATCAGACTTCTCCCAAAGATATTCTGACCTTCCAAGTGAGACTTGAACTTCAAGCTTTTTGAAGTATC
>dDocent_Contig_2331
CTGCTTTTTCTGTTTGATGTGTAGTTTGATGTGTTGCTGGATGTGGAAATCTCAAATCTCGGTTTAGATGAAGTTTGACCTGAAGATGATCCA
>dDocent_Contig_2334
CTGCTTTTTCGGCCTTCTCTTCTCTTCTAGCTTCTCTCTTTACCTCCTTCCTAGGCAATGTCGTTATTTTCTCCCTGTAAAACAACAACAACC
>dDocent_Contig_2336
CTGCTTTTTCGCGTTCTTCATTTAGGCTTTTCCGAGCACTGATCAAAGCATCATCTTTGATCTCCAACTCCTTCATCAGTTGAATGATCTCC
>dDocent_Contig_2337
CTGCTTTTTCCTTTCACAACCTTTTGTTTCTTGCTATCTTTCTTAACAGTGTTCATGAGGTGAATATACTTTCTCCTAAACTCCATCGCCGGA
>dDocent_Contig_2339
CTGCTTTTTCCTGGAAGATTTCCTAGAATGGACTCTTGTGTCAAGTCCGGAAGGATCAACACCATTTTCTTGAACATTTCTATCTTTCATGCC
>dDocent_Contig_2340
CTGCTTTTTCCTCTTTAGGTACTGTAAAATTCGATCCAATAAAAAGCTCATCATAAACAAGACAAGTCATTAAGTATATCAAAGCAATTAAAA
>dDocent_Contig_2342
CTGCTTTTTCCATTCATTCCTTTCTGGATCAGTCGTGGTCTTACAAACCCTACCGATGGTAGGGATGAACCAATTAGTTCATAGAAATGTGTA
>dDocent_Contig_2345
CTGCTTTTTCCAGACACAATGCGCAAACTAGGCTTCAAAAATTCTTGCATATCATATTTTGACCTGCAG
>dDocent_Contig_2347
CTGCTTTTTCCAAGGCCATATTCAAACTAGATAGTTAAACATTTGGAATAATATTATTATTTCAATGCTAGGTAGTTAATAACTTCCCTGCCA
>dDocent_Contig_2349
CTGCTTTTTCCAACAATAGTTGTCTGATTGGAATTTCTGTCATTTAGTGGCAACTTCTGTCTGGAGATGGCTATTTTTTATTTTGTTGGAAGT
>dDocent_Contig_2350
CTGCTTTTTCATCTTCTTTCCTTTGTCATCAGATTCATTGCTTTTGTCCTCCTTATAATCCTTTTGTTTGCTTTCTTCACTCCTATTCTTCTG
>dDocent_Contig_2352
CTGCTTTTTCATCTTCTTTCCTTGGTCATCATGTTCAGATTCATTGCTTTTGTCCTCCTTATAATCCTTTTGTTCGCTTTCTTCACTCAGTTT
>dDocent_Contig_2354
CTGCTTTTTCAAGCTCCATGATGGACTTATACATAGGAGACAAATTTATATCATTATTTGAAATCTCATTCTCCAGTTCCTCCATGTTAAGCT
>dDocent_Contig_2356
CTGCTTTTTATTACCATTAGCCTTATCGTTATTATTAACGTTCCAGAATTTGGAATAGCTTAAGTGCTTTCCTCTAACTTCGCTGAAACCGGC
>dDocent_Contig_2357
CTGCTTTTTAGTTATTGCCTCTGATGGGAGTTACCTAGTATGTTGGTTGGCTTGTCATCATTTCCAGCTCCATGTTTTTTTGGTCTTAGTAGT
>dDocent_Contig_2359
CTGCTTTTTAGTGTAACCAAGAGATTAAACTTTGTAAGATTATATAGCTTCTAGGAACTCAAACAATAAGGGCCCTGTACAAAATGTCAAAAG
>dDocent_Contig_2360
CTGCTTTTTAGGCTGATTTGTTATACTTAAAAGCCTAAGCCTAAAGTCTAGACCATAGTTCTAAATTACGATTGCAGTTATGGTTGTAAATAT
>dDocent_Contig_2363
CTGCTTTTTACTTTCTAACTGAGATCGGGTGTAGCCAATGTCATCAAACATCCTAGTAACATCTGATTAATGGTGTATTATAATACAAGCAAA
>dDocent_Contig_2365
CTGCTTTTTAATTCCTCTGATAGACTGAGTTATTCTGAGATAATGACTCAGTTAAATTTATTGGATGAAGATGTCATTAGGCTGAGATCGGAA
>dDocent_Contig_2367
CTGCTTTTTAATCTTTAGTTTAATATTCTTAATTTCTCTCTGGGCTGTAATAATTGAAGTACACGTGATGTCGAGATATTTTTCATTTTAATT
>dDocent_Contig_2369
CTGCTTTTGTTTTTGGTTTTGGTTTTGGGGTCGTCTTCTTCCTGAACTGTTTCCGGGGAATTGAGTTCTTCATCCCTATAAAAAATAGCAATG
>dDocent_Contig_2370
CTGCTTTTGTTTTGGCCATGGCGTTACTCGTGCAAAGAGGAAATGCCCGTTTTGCACAGCTAACCAGTGCCATCTTTGGGCTATTTTATTGTG
>dDocent_Contig_2372
CTGCTTTTGTTTGTTTTAATTGCATTGAACCATTATCACTTACTATGCTAGATGCCTGCTGCTGTTGTGCTGCCATTAGCTGATAAGAAAATC
>dDocent_Contig_2374
CTGCTTTTGTTTAACTGATCTGCAGTATAAATGCAGAAATCACCTTAAAAGGTGTCTATACTCTATATTAGCTCTATATTAATGGCAATTACA
>dDocent_Contig_2376
CTGCTTTTGTTAGCCAGCGTCTCATTTTTCATCAGTCTCGTTGGATTGGCGATAATGACACCACTTTTTATCCTTTTCAGTCCGATTTTAGTT
>dDocent_Contig_2378
CTGCTTTTGTGTTTTCCACAATTTATCTTGACCATAATCATCAACTTGGTTGAAAGAAGACAATTTATATCCAGTCATTTCCAAAACATCTTC
>dDocent_Contig_2380
CTGCTTTTGTGGTCTTGAAAACTGAAGATGAGATCCGCAAATAGGCACTCGGGAATGTTGTAGAATTTGAATCCGTCGCTTAAAGCTTGACCA
>dDocent_Contig_2382
CTGCTTTTGTCCTGCTCCATTTAAGCTGTTCCTGGAAGCAGTTACGAACATGAAATTTGATGAGGAGCCAAATTATTCCAAGCTCATATCACT
>dDocent_Contig_2384
CTGCTTTTGTCCACCACTTAAAAGATCATCATCAACAAGTGTTTCATAACCATTAGGAAGTGCCGAGATAAAGTCATGAGCATAGGCCTGCTT
>dDocent_Contig_2386
CTGCTTTTGTATGCAATTGTAAAGATCTTTCTAACGTTATATCGAATGAGATTTAGTTGTCGTTCCGGCTTTTCTGGAAGAGATCGTTGTATT
>dDocent_Contig_2388
CTGCTTTTGTATATTATATCTAACTATAAAGGCATTGACATTTTGCAGAGCTGGTCGATATGAAGTGGACGGATATGTGTATAATGCTGAGAT
>dDocent_Contig_2390
CTGCTTTTGTATACGAAGGATTTTAACTAAAGCTTCATCAGATTTGAGTATAGTGGACTTTGATATACCGTATTCCATCACCTTTGTATTATG
>dDocent_Contig_2391
CTGCTTTTGTACCATTTCAGAAGAATTAGTAACCCTCATGCCATGAACAATTGCTGGATGATCCAAGCTAATCTTCTGATGATCCGCAGGGGC
>dDocent_Contig_2393
CTGCTTTTGGTCTTTTGTTCTTTACATGTTGTAGAGCTTCAGATAAGCTCATTCCACGATACTTCATCAGATATGCCACAATGATGGTCACAC
>dDocent_Contig_2395
CTGCTTTTGGTAAATGCATCAAAAGTGAAGCTTGAGAAATGTGAAGTTGATTAGAGGCTGCTGCTACTGGTTTATTTTGATGGCAGGAAATGC
>dDocent_Contig_2396
CTGCTTTTGGGGAATATTAGTCATTTTTATACAATTGAATGAGGTCTTGCTTTGAAATTTGATCATTAAATTTGTTGTTTCTGATATTATAAT
>dDocent_Contig_2398
CTGCTTTTGGCAGAGGTGGAGGCCGTGGATTTGACTATGACTCACAGAGGTTAGCTTATATATTTGTTAGTTTATTTTCCTCTCTGCTGAAAG
>dDocent_Contig_2401
CTGCTTTTGGATTTACGTTTTGCAATGCGTTTCAATTCATTTCCGCTTCTGCGTTTCACTTGCGCATGGTCTTGCTGAGATCGGAAGAGCGGT
>dDocent_Contig_2403
CTGCTTTTGGATTCATATTTAAGACTCTGCAAGGCTTATTATTGTCATGGTTAAACTCGGTTTCCGGAGCACCTATCGATGAACACTCTTCAA
>dDocent_Contig_2405
CTGCTTTTGGATATAAATGATTCTGGATATGGTGGTGGTCCCTGCTCTGCAGGAGCTACCGCTGTATTAGATTTCATTGCAGAAGTCCTTTCT
>dDocent_Contig_2407
CTGCTTTTGGAGCGCATTTGGCCTACGTGTTTGCATCACCTGATGCAGTTTAGCTTTGTAGGCTTTTCGCTTTTCATTTCGTAGCAGTACTTG
>dDocent_Contig_2408
CTGCTTTTGGAGACGCAGTACCAGGTAACCTGCTCGCTGGATTTGGTGTCTCGAAAGCATATATTATTGTAGATATGGCTAATGCTGAGATCG
>dDocent_Contig_2410
CTGCTTTTGGAAAATAAGCGCTTTTCTCCTATTTTTTTCCTCAACTTAGGTGCTTGGACTCGGTTCCTGCTCTTGGATACCTTGGTTGTTTGT
>dDocent_Contig_2414
CTGCTTTTGCCTTTCAATTCTTTCCAATTTAAAATACTATATGAATTATGTTGAAAATGCTTTTGATTTTGACTTAGAGTTGGTAGTCATTGT
>dDocent_Contig_2416
CTGCTTTTGCCTTATAGTGCACATCTTTCCTCATACAACACCTTCGTAAATGCATGAGCTGTCTAACCGCAAGTGTTAATCTCAGTACTTTTA
>dDocent_Contig_2418
CTGCTTTTGCCCGCTCGCAACTGAGCCAATTTATTATTATGATCCTGAAATGCTTTAGTCATGTTATAAACTCCTTGATGATCCACCCTGAAG
>dDocent_Contig_2420
CTGCTTTTGCCCATTTAAAACCTGTCTGCATTGCATAGTTTGCATAGGGACAGGGACAGTCCTATATTGCAG
>dDocent_Contig_2421
CTGCTTTTGCAGGCAGTTCCTCTATATCTCTCTGAAATGGCACTGCCAAGATTTAGAGGGGCGATAAATAATGGTTTCCAATTAAGCATTGGT
>dDocent_Contig_2423
CTGCTTTTGCAGATTTTTTATTGCAAGAAATAATTTTCTCATATAAATTGTCCTCAGTTCTAGAATGTAAGCTTGCACTTTTCTTAGCACCCA
>dDocent_Contig_2425
CTGCTTTTGCAGATGGATCTATGGCTTGGTAATAGAAAGAGAATTATGGTTTTAAATAGAGAAGACATGATATCAACTGCAGATCGAAATGCT
>dDocent_Contig_2426
CTGCTTTTGCAAGGTCAAGAACCCATTTTATATTTGGAAGAGCATCATCTTCACACCTAGTTTGAACAATCAAGTAGTGCAGAGATCGGAAGA
>dDocent_Contig_2427
CTGCTTTTGCAAGATTGAGTTAGGACGTGGAAGGGTGTGTTAAAGTCCAGCATCAAACAATATTTAGTATGACATAACATAATATTATAATTT
>dDocent_Contig_2428
CTGCTTTTGCAACTGTGCTTTTAATTGGCTATTAGAATCAACATTTCTACATACACTTTCCTTCTCAGCCAATAGTCTCAACCTCCTCGCTTC
>dDocent_Contig_2430
CTGCTTTTGCAAATAACTATGCTAATCAACGCAAGGATTGTCAGTTGGTCCACTCCGGTTCTGACCGTTACGGAGAAAATATCGCGATGAGCG
>dDocent_Contig_2432
CTGCTTTTGATTTGAGGTCTGCTTCACTGCACCTTTCACAATATATTGAAACTAGCAGTTTGTATGAAAACACGAAGACATTGCTGAGATCGG
>dDocent_Contig_2434
CTGCTTTTGATGGTTTCTAGATCGAAGAATCACTTGAAGAGCTTGCACCTGCTTGCACCTTGGAGCTACTGAGCATGCCAAATACCCCTGAAA
>dDocent_Contig_2435
CTGCTTTTGATGAAGCCATTGCTGATGGTGTCAACCTCATATCAGTGTCTATTGGTGGTCCCTCGCGTCGGTTTTTCTCTGACCCAATTGCTA
>dDocent_Contig_2437
CTGCTTTTGATGAAAAGAGGAGGACAAATAATATACAGTGGTCCCCTTGGTCAACAATCTCAGAAGCTTGTTAAGTACTTCGAGGTAAGTGTG
>dDocent_Contig_2439
CTGCTTTTGATCGTACTACTCTTTCTGCATTCTAACTATGCCACACTTAGAAATAGGTATGATTAGTAACCTTTCCTGTGCTTGTATTTATGT
>dDocent_Contig_2441
CTGCTTTTGATATTTTTCTCTTTTTTCAGAAGAGATTGGCTTAGACTTGTTTGAGAGGGTAAGAATATTAGAAACTTCACAATAACATTTACT
>dDocent_Contig_2443
CTGCTTTTGATAAAGCATGGTGCTCGTATTTGAATTGTTTTGTGGTCTGGAAAGTTAAGGATGCTCGTTCTTTGGAGGAAGATTTGGTTAGAG
>dDocent_Contig_2445
CTGCTTTTGATAAACTGTCACCAAAATGAATCCCGCAAGACTGCAATAAGCAAGCATAATGTGACAGCAAGAAAAAACATATATCAAAGCAAA
>dDocent_Contig_2446
CTGCTTTTGAGTTCTGCAAAATGATTTGGTTAAGATGGTTATGAACTTTGTTTATATTTTCATGTGACAGAATTTTGCTTTGCCTTTTATGAG
>dDocent_Contig_2448
CTGCTTTTGAGCTTTTGTGTTCCTAATATCCGCAACAAAGATGTACAATTTTTAAGAACAAAACTATAAGGGAAGAGAACTATTCGTTCATTG
>dDocent_Contig_2450
CTGCTTTTGAGCGTGCCAATACAAGGCCAATGTTCCACCATCTATCTGTTGCTCTTTGTCCTCTGCCTATTCCCTTGCCTTTTCCATCAATCT
>dDocent_Contig_2451
CTGCTTTTGAGCCTTTTCAGATAACATCCTCATCATCTGAACTGGGTCGCTAAGACTCTGCTCTTGCCCATGGGTAACAAAGGGAGCCGATCT
>dDocent_Contig_2453
CTGCTTTTGAGCCTTCTCGGATAACATCCGCATCATCTGAACTGGTGGAGTTTCGGTAGGCGGATGATTAGATGAACTAGAAGCTTGCTGAGA
>dDocent_Contig_2455
CTGCTTTTGAGCATCAGCACTGATTGGCATTAAGGAAACCAAAAAGGAAGATATCATGGGAACAACAAGGGAGTTGGAACTAAAAATTAGAAC
>dDocent_Contig_2456
CTGCTTTTGAGAAAGAAATAGAAGGGATGCCATCTACACGTTCTGTTGGGGATCTGCCACCTGAGCTCCACTGTCCCTTGTGCAGAGATCGGA
>dDocent_Contig_2458
CTGCTTTTGACTTGAGCATGATGGCATTCGTCAAATATTAAAAGTGCGATCATCTCCATCTTCATGAAACAATGAGATAAGTTGTGAAGTAAT
>dDocent_Contig_2459
CTGCTTTTGACTCGAATCCGAAGCTGTGGTATGGGTGTCCCGTGGATGCGCCTGCGAGTGAAGCAATGAGAATTGTTGATTCATTTTACACAT
>dDocent_Contig_2461
CTGCTTTTGAATGTGGTTGGGCTACTATTGGAGTTGATGATCATGATGATTTTGATGAAGGTGAAGTTCACAAGCAACACTACGTTGACATTG
>dDocent_Contig_2464
CTGCTTTTGAATGAACTGGCTCTCATTGAAAAACTGCAGATACATGATATGTCATTGGCTAATGCTATACAGTTGTATTCACCGAGTTCTGAG
>dDocent_Contig_2470
CTGCTTTTGAAAGCTTGTCTGGGCAAGCTTCGGTGAATACTGGAGATGGTTTAGACGCATCAAAAGTTTGCAGGGAGAAAATAACTAGAGAAA
>dDocent_Contig_2472
CTGCTTTTGAAAGCTTCACAAAGACAAGAAGGAGCACTTTTCAAGACAGTTTTCAAGCCAGAACAGCATGTTCCTTCTGGTTTGGTTGTGGTA
>dDocent_Contig_2475
CTGCTTTTCTTTGCTAAAAAAAGTTTCAGATATTATTAACAAATCACTTATTATATAAAAGTTTCATGTGATCATTTCAACCCTGGATTAATT
>dDocent_Contig_2479
CTGCTTTTCTTGATGCACTCAATTCTTATAATCAGTTTGGTAGGGCTGGTTCTTCCGATGACTCCAAACGCGAAGTTGCAGCTGAGATCGGAA
>dDocent_Contig_2480
CTGCTTTTCTTGAGGAGCTTCTAAGAGCTGGTTTGGATCCTGATATTGGTGACTCAAAAGGGAAAACTCCTTTGGTATGTATGCTCATGTCTA
>dDocent_Contig_2482
CTGCTTTTCTTCGGTTCAAATATTGGCTTATTTTCCATTAATTTTACCCCCATCCCATTGTTTAAAAATCAGGAAGTTGTTGTGACAGACTTT
>dDocent_Contig_2483
CTGCTTTTCTGTGCCAGTGACTGCATCATGGTGCTGAGCAATTGCTAAAGCATCCGCTAATGAATCTGTATTTGGCCCCGAGTTCTTTCGCCC
>dDocent_Contig_2487
CTGCTTTTCTGAGCTAAACTTCCATCCGCGGCTTGCTTTCTCCTACCGCTTTTGCGACCATTTTCTGAACCGGAACATGAGTTCTTTGATTTT
>dDocent_Contig_2489
CTGCTTTTCTGAATCATGGTGAAACCTCTCAGTCACTTTCTATTTCAGATATCTTCACCTTGAAAGATGGATCTGTAACACCTGTATTAAAGG
>dDocent_Contig_2491
CTGCTTTTCTCGCTTTTGCACAGACAACGAATTCCTATCCTGAGAAAAACAGAAGCATCAAACAACTCTATGGATGTAAGAACACAGATATGA
>dDocent_Contig_2493
CTGCTTTTCGTTCACATTCATTTAGAAAACGGAGAGTAAAAGAAGCAGTTGGTGTTATGAGTGGACATGATATCAATGCAAATAGCATTGAAG
>dDocent_Contig_2495
CTGCTTTTCGTGCACATTCTTTCAGAAAACGGAAAGAGAGAGAAAGTGCACGTGATTACAGAAATGCAACTCAGGCAGAGATCGGAAGAGCGG
>dDocent_Contig_2497
CTGCTTTTCGGGTAACAAAGGACTATGTGGAGGACTCCTTGTCCCTTGTCAAAGTTCAACATCACATTCCCCTCCAAATAAACTAGGAAAAAT
>dDocent_Contig_2500
CTGCTTTTCCTGGCCCCTTTCCATTTCCAGCACGTGGTGTTACTCTTCCTACAGTTCCAGTACCTGATTCTCAACCTCCCGGTGTTACTCCTG
>dDocent_Contig_2501
CTGCTTTTCCTGCACTATTGCTTCCTCCTCCAACCGCCCATACTGTCGTGGAATTTGTATATACCTTTACTTAAGGTCTTGGAATATCTTCCT
>dDocent_Contig_2503
CTGCTTTTCCGAAGAGAGAGCGTTAGAGAGTAGATGATACGTTCCAAGGGTGAAGCTAACGCTTCCCTGGCCACTAGGGAGTCATCAAGGTAT
>dDocent_Contig_2504
CTGCTTTTCCATTTTCAATTATGATGATCTTGCCAGCACTCATATATGGGAATGCTATGAAAGAGTTGGGTGGTAAAATGAAGGACGCGTTCG
>dDocent_Contig_2506
CTGCTTTTCCAGCTCCTAACATTACCGATCCAAACCCTACATCTGTTATCAGTAAACCACATGCCAGATATCCCACACCAGCAGATTCATGGC
>dDocent_Contig_2508
CTGCTTTTCCAGACAGTTTAGCAATCGCAAAGGAAGAGGAAAATGAGCCAACCAAGGGAAGGATTCTTGTGTTTTCAGTTGAAGAGGGAAAGC
>dDocent_Contig_2510
CTGCTTTTCCACCGTGGAGTTTCCAAACTGTTGGAATATAATAATAGTTTTCTCTTTTCCAAACGATTCAGTCCTCTTTGAATTTCTAGTTCT
>dDocent_Contig_2512
CTGCTTTTCCAAGGGCGTGTTCTTCTCTTGCTTCTAAACTTTTGGACTTATATGTTTATTTATCTTTTATGATGCCAGGAGTTCCCTCCACTA
>dDocent_Contig_2514
CTGCTTTTCCAAACGATGTTTCCTAAATTTAGTTAGTTCAAACTTAAGTTTGCAAACTTTAGTCCAAACATAGATTAAGTTTATTCTTTTCTG
>dDocent_Contig_2515
CTGCTTTTCATTTGGCTTCTCTATGGCATCAAACTCTTGTACTGGTTCCCGTGGATATAGATCAGTGCAGAAATTGTCAATGAAGATTTAACT
>dDocent_Contig_2518
CTGCTTTTCATGGATTCAGTTGCGTCTGATATATGCAATGTAGGATACACTTTTTCGAATGCATGTAAATAGATTTACCAAATAGTGAAATTT
>dDocent_Contig_2521
CTGCTTTTCATGCATGTTAACCATTTCCATAGTGACATCCTTTCTACACAGATACACAAAAATTGGCATGACGCAGAGATCGGAAGAGCGGT
>dDocent_Contig_2522
CTGCTTTTCAGTTCCATTCATTTTACCTCTACTTTGGTTGGTTCTCTGGTGAGTAATGTATTATTTAACTTTTGAATTTTAAGTCATTTTTAA
>dDocent_Contig_2524
CTGCTTTTCACCTGTCTTCTCCAGACATTACCTCAATGTCCAAAATGGAAGTCTGAATATTGGCTGGAAGCAAGCATAAGTTATGCCTATCTT
>dDocent_Contig_2526
CTGCTTTTCAATCTTCATATATCTTGAATGATTGAACTTGGATATGTTAAATGATTGCTTATGTCACGATCTTTGTGAACTGTTTGATTGAGC
>dDocent_Contig_2527
CTGCTTTTCAAGGGTTTGTGGTTGGGAATATTTATAAGTGATAAGAAGAGGGTTCAATTAGGGTTTTGGCGACGGCTGAGATCGGAAGAGCGG
>dDocent_Contig_2529
CTGCTTTTCAAAATAAATGCTTATCAATGTATAGCCAACAAGGGTAAGAAGTGTGTGAACCAAGATTCAGTGACAGTTTGGGAGGTATCAGGT
>dDocent_Contig_2530
CTGCTTTTATTTTTGTGACCAGGATGTTTGTTTGTTTCTTGCACTTGAATGCTGACTGAAATGTTGTCACTTTCCGTGGTTGTCTGCAGGTTT
>dDocent_Contig_2532
CTGCTTTTATTTAAGGGACCATATTTTTACATCACTATATATATGACACATTTACTTTGTTGATAATTAAAACTGTCACATATTCATTGATAA
>dDocent_Contig_2534
CTGCTTTTATTGCTGAATAAAAAGCATAACCCACTTTGGCAAAGAATTCACGAACATACAAAATAACTAATCCAAGAAAAACAAAAGCTGAGA
>dDocent_Contig_2536
CTGCTTTTATTGATTCTTTTGAGCAAGAAAGGAACTGGTTTTTTCAAAACCGTTACGTTAACGTTGTTCCAAACATCAGATAAGGTGGGGAGT
>dDocent_Contig_2538
CTGCTTTTATTCTCATTTACAGATTCATTATCATCATTATTCTAATGCATATTAGATGGTCCCAGCTTATTTAAGTCCCTAAATTAACCTTTG
>dDocent_Contig_2541
CTGCTTTTATATGCACCATGTCAATCTCAGTCCTTGTCACAATTACCCTAATTAGTCTACGATCATCAGTTCCAATGCCCTTCATTGACTTGC
>dDocent_Contig_2543
CTGCTTTTATATGAAACAGAGAATCTCATTTTGCTGTTTAAGATGCTGCTTCATTAATATGAAGAGTCTCATTCAATTTTTAGAGATACTGCT
>dDocent_Contig_2544
CTGCTTTTATAGGTGGGACTGTTTACCTGCTATAGCAGGTTATACCTGTTACAAACTGACATGTGGCAG
>dDocent_Contig_2546
CTGCTTTTATAATAAGATGGGTAGGAGTAATGGCAGAATATTGTTGGTTGAGGTTTTATGTTGTAGTATATACCGACACATTGAGCTAAAATG
>dDocent_Contig_2548
CTGCTTTTATAAGAATTTGCAGGGGAGTCTTGCCGGTTCTGTAAAAAATTACACACGTGGACCTTGCTG
>dDocent_Contig_2550
CTGCTTTTAGTTAGTACCATTCAAATCAAACAAACTACATTGTGTCTCAAACAAAATAATATTTTTATTTCTATATCTTAAATTATCTAAATA
>dDocent_Contig_2555
CTGCTTTTAGGCAAAGAAGTTGAAGGATAATCATGTCTGGTTCTTGAATGCACTTTCTTCCTTCAAACCGCCGAATCAGAAGTCCAAGGAAGC
>dDocent_Contig_2557
CTGCTTTTAGGAGAAGACATGTCTGGTGGTGGTAAGGGGGTTTGTACTGCACTTGCGATCTCTAATGCAATCACGAATCTCTCTGGTGAGTTT
>dDocent_Contig_2558
CTGCTTTTAGCTGTATTCAATGTTGTGTCTGCAAAGACAGTAGTAATAAACACTAGACATGCAATGTGATTACCAAATAGGCGTGTTGATGTT
>dDocent_Contig_2560
CTGCTTTTAGCCCTTCTAAGAACATGTTTGCAACAGCAGAAATCGAATTTTCCGTCAAGAAAAGAATTTATGGACTTGCCGAATGTACGAAGG
>dDocent_Contig_2562
CTGCTTTTAGCATTATTAGGTGCTTCAAATCAAGATTGCAATAAATTTCTAAAACAAATAACTAAATGACTGATGTGGTTTTCTCATGTTTGT
>dDocent_Contig_2563
CTGCTTTTAGCAAATAATATTTCCAAAGCTTCTTTCATTTCCAAATCATTAAGGCCTTTAATGTGGTTATTAAACCTCCTAAAACTCCTTCCA
>dDocent_Contig_2567
CTGCTTTTAGAGAATTATGTCTGATCTTCTGGGGTGGTATAGCCTTTATAGAATATCCTCTCCCCCAGGAAAGCTAACTCAATAGGAATTCTC
>dDocent_Contig_2571
CTGCTTTTAGACCAGCAATAATCAGCTCCGAGTTCTCAATTTCTCCACGCCTCCACTTTTCACTTAACAAGCAAAAGTTCACTATTTCCTGGC
>dDocent_Contig_2573
CTGCTTTTAGAAGATCAAAATGTGAAGCGCAGGAGAGAACGTTACCAGAAACAGTCCTCGCTTCTCTCCAAACTGACACGCCAACTGAGTATA
>dDocent_Contig_2575
CTGCTTTTACTTCAAAACTATACATGTATCAAAGTAACACTTGCTTGTTAGTTTTGTTATGAACTAGAGTGTGCTATAGTTTGAATCGAGTAA
>dDocent_Contig_2577
CTGCTTTTACTGTTTCCTGTCTGTGCATCACTGTTTTCCCAGTAAAGCACAACTTCATTTGTAGCGCCACTAAATTCGTAAACTACGAGAAAT
>dDocent_Contig_2579
CTGCTTTTACTCCAGGGGTGGTTGACCAGGGGATTCAGGCAGGTAAATTTATCGGACAAATAGCAAAATTGTGTGGTGGCGGAGGAGGTGGAA
>dDocent_Contig_2581
CTGCTTTTACCCATATGCTCTTCTTAGTTAAGAAGACAGTCAAGGCATGAGCATATATAGCTCTGGCAGTCTCAATAGAACCTCTTTTCTTGC
>dDocent_Contig_2583
CTGCTTTTACAGAGCGGAAAACACGAAAGTACATTTCAACTATCTATTCTTGAATTCGTTCTTCTCTCAACATTTCAAAATCTCAGGTAGTTC
>dDocent_Contig_2585
CTGCTTTTAATTTGCAGGCAGGACAAGCTATACATGTTGGTGGGTTGGCAAGACTTGACCTCATTGAAGCCACTGTCAAAACACTATATGTCA
>dDocent_Contig_2587
CTGCTTTTAATTTGAGTAGAAGTAGAAACATAAATTTTAAAGTACGAATGACAAGTGAGTAGGAATGGATGCTTCTGAAGAGGTTTATATAGG
>dDocent_Contig_2589
CTGCTTTTAATTTATGAAAATTTACGATAATATTTGAATCTCAGGTTATACTCTCAGTGGACTCAGTAAACTCGTATATTGCATGGGACTTTT
>dDocent_Contig_2591
CTGCTTTTAAGTTCTGAATTTATATTTAACAATATCATCTACTCACTGCATTTTATTTTTCCATGTTATTTAAGTTATTAATTACTAATGGTT
>dDocent_Contig_2593
CTGCTTTTAAGGTTTCAGAATTTGTTGGTTTTTCTTACTTCTGTTCCTCCTACTCAGGAAAAACACTGTTACTGTCGAGTGTTGGAACTTCTT
>dDocent_Contig_2595
CTGCTTTTAAGCACAATGGAGCAGGGGACAACATAGACCATAGACCGAAAAAGAGTAGAAGAGAAGTAAGAACAACGAAGCGAGTGTCTCTCA
>dDocent_Contig_2597
CTGCTTTTAAATGTTTTAACCTTTAAATACATTTCCATGTACAATTTTCTTACTATGTCCTTGTTTTATGTAGTTCGGTAGACCTTATGTTGG
>dDocent_Contig_2599
CTGCTTTTAAATGTTAATACTTTGTGTTTTTGTCACCATTTACAAGCCAATTTACCATAGACAATTGAAACCACATAAACTCCTCTTGTCTTA
>dDocent_Contig_2601
CTGCTTTTAAATCTATCAAATTATAAGTTTGTTCTTTTTACATTGCTTTCAAATCTATCAGATTTTTTCCCATACTTTACTTTTAAATCTATC
>dDocent_Contig_2603
CTGCTTTTAAAATTCGTCAGGCTTTCAATCCTAAAAGTGTTCTAAAACCTTCCGCCTTGGCCAAGTCTGCAG
>dDocent_Contig_2605
CTGCTTTGTTTCCTTCAATTTCTTATGGTTCAATTTAGTTTAAACTATAAATTCAATTTAACATTCATATAAGTTTATTTCAGCATCTTCACT
>dDocent_Contig_2606
CTGCTTTGTTGTATGGTAACCATTGATAAGATCTGTTGTTGCAGTAGCACTTGAAAATGGCAATTTCAAGTCAACAATAAGAAGCTGAGATCG
>dDocent_Contig_2612
CTGCTTTGTTGATGGAACTTGCGGCTCAGACATCAAGAGGGATAAATTGTGATACATCTCATGTTCAAGAAGAATTGTCTCCCATTAGGTTAT
>dDocent_Contig_2614
CTGCTTTGTTGAGACGAGCTTACTATTTCAATATGATAAATGGATGCTTGTGCATTAGTCAGTTTCTTCTGCAAATCTTTTGATATCTTTGTC
>dDocent_Contig_2616
CTGCTTTGTTCTTCTGTTGTTCTGTTCCGAACACGAGCCTTCGTGTAAGAAACCATGAGAGAAACTGCATAGCGTGTGCTGAGATCGGAAGAG
>dDocent_Contig_2618
CTGCTTTGTTATTACTATCACTTTTACTCTGAAACAAAGCATCAACATGTTAGAAAGAATAAAACTTAAGAGAAAACTTAAGACAATCTTAAT
>dDocent_Contig_2620
CTGCTTTGTTAAGACCGATACCAACCGCAGGCTTATCATTTTCATCCTCATAAACTACAACTTCATGCCTATAAAACTTTACAATATCATCTA
>dDocent_Contig_2622
CTGCTTTGTTAAAGTTTCTGATTCCTTTCTCTTCATTTTTTCGAAGGGTTCGAGTATTTTGGCAGATTCTGGCACCGAACAGAGATCGGAAGA
>dDocent_Contig_2624
CTGCTTTGTGTTTTTATATTCAAATGATGTCTATGTGAATTGTTATACCTAATTATTTCCACACAGGTTTGGAATCATGACTTCTTCTGGGAA
>dDocent_Contig_2626
CTGCTTTGTGTTGGTGTTTATGAATCTAATTTGATGATATAGGGGTTTCATATTTTTCTCAGTTTTTCTCAAGTTTTGTGTAGAAACCTAGAT
>dDocent_Contig_2627
CTGCTTTGTGTTATGAGTGTGGGGGGCATGGTCATTTGTCGTATGAGTGTCCTAAGAATCAGTTGGGGCCGAGGCCGCGGCCTCAGCCTAAGA
>dDocent_Contig_2629
CTGCTTTGTGTGATTTTTTGAAGGTCTTGCTTTCTGATTCAAATGTTCCTGGCGAGGGAGAACATAAAATAATGGAATATATTCGATTGCAGA
>dDocent_Contig_2630
CTGCTTTGTGCTGTTGTTCATGTGTTGGTTACATGATGAACCATGCTGTTGAATCCAGAAATTTGCTTGGTCTTACTGTTGTCTGTTTGCAGT
>dDocent_Contig_2631
CTGCTTTGTGCTGATTTTGAAGATGATATACACGTGCCAACCCCTGATGCGCTCGTGTATGCTTGATGTTAAGCGCATGCTTGTAGCAGTCAG
>dDocent_Contig_2635
CTGCTTTGTGAGGGATTTGGATACTTTCACTCCCTTTCTCTCAATAGAAAATTTTCCTATTTTGGTAGGAAAAACCCGAATCACCTAGAAAAG
>dDocent_Contig_2637
CTGCTTTGTGAGCTGTTATAGCGGATATTATGGCGGAAAACCCACAATCGGCTGATATTTACTATTGCGGCGAGCCCCAAAACCGCCATGTAT
>dDocent_Contig_2641
CTGCTTTGTGAAGTTTTTATTTAACTTCCATGTGTGTGAGTGTGCTGCCACTCTGAGTGTATTAGCTAGGCTTATTTCCTGCTAGGTGTGTGA
>dDocent_Contig_2644
CTGCTTTGTCTTGTGGAACTGTATCCGCTGATATGGCTCCATGCGTTACTTATCTTCAAGCTCCTAATAATGCCAGTCCTCCACCGCCATGCT
>dDocent_Contig_2646
CTGCTTTGTCTACTACTTCTTGCCAGAAACCAAGCAAGTTCCAATTGAAGAGATTTATCTTCTGTTTGAGAGGCACTGGTTTTGGAAGAAAGT
>dDocent_Contig_2654
CTGCTTTGTCATAAGCCCTGATTTTCAAAAAATCAAAAGGGAGATACATGTTGGATGCAATCCTAATGAGCTTTATAATTCAAGGTAATAAAT
>dDocent_Contig_2657
CTGCTTTGTCACTTTATTTCTTAGATGACATTTCTTTCATTTAGCTTAATTAGGAGTAGTATTTTATTAATTGAATATTTGACATGAAATTCA
>dDocent_Contig_2658
CTGCTTTGTATTTTTGGCAGATACCACATTTTATGGCACTTGCGTATTTGTGCCGTGATGACTATGCTG
>dDocent_Contig_2659
CTGCTTTGTATTCATCTAACTCTCTCATACATTATTACAAACACCTCGTTTGCAATTACACTTCAAGACAAACAAAACCCAAATCAAACAAA
>dDocent_Contig_2662
CTGCTTTGTATCTTTATCGGGTACACCCCATACATACAAAGACTGGAGGAAGCTACTTCGCCAATGGTACTTCTTCCTTCTTCAAGCTCTTCC
>dDocent_Contig_2664
CTGCTTTGTATAAAATAAACTTATTGCTGGAGCTTTCAACTTAATTTTCAAGAACTGTAATTTAATTTGTGTAACTCGTCAAATTTCCTGTTA
>dDocent_Contig_2666
CTGCTTTGTAGTGGTTCTTGGTAATATATCCATATTAACATATCTTGAGAAGAATGATTGAGTAACGACAATGCTAAATGAATGGTGAAGTGC
>dDocent_Contig_2668
CTGCTTTGTAGTCCTCGAGAGCCAGATAGATAAAAAACCGTAGTTCCAAGCATTCTAACGAAAGTTTGAAGCCAAGTATCCGATTTATTTCA
>dDocent_Contig_2669
CTGCTTTGTAGTCAATGGTGGAAAAAAGAAATGTATTGGCAGACTCCCAGAATGCTAAAGTGGATAGCCATATGGCTGAGATCGGAAGAGCGG
>dDocent_Contig_2671
CTGCTTTGTAGGGAAATATTAAAATTATATATGGAATCCCATAATTTCCATTGAGCGGGTATATGAAATTAAAAAAGAAGACTAAAATTTAGA
>dDocent_Contig_2673
CTGCTTTGTACTTGGGAAGTGATGAGTCAAAGTATGTTAGTGGTCACAGTCTTGTTATTGATGGAGGATTTACGATTGTGAACAATGGATTCT
>dDocent_Contig_2675
CTGCTTTGTAATTAGGTGAATATGTAGATATGGTTAAATCTGGAATAATTGATCCGTTGAAGGTGATTAGAACCGCCTTGGTTGATGCTGAGA
>dDocent_Contig_2677
CTGCTTTGGTTGTTATGGTTCCTGCGGTTTTGGTGACGTGGATAACCGTTGTTGTTTTGTTGGCTTTTTTTGGAAAGCCTAGGAGGGTTTTGG
>dDocent_Contig_2679
CTGCTTTGGTTGCAGTTTGGTTTTGATGTTGTTAGCGTGTTGTAGCTTTTGGATTTCACATGCCGTTTTGGATGCTGGCTGAGATCGGAAGAG
>dDocent_Contig_2681
CTGCTTTGGTTCAGTTGCTTACTGCAACATCACCGAGGATTCGGGACAAAACGGTTAGTATTATATGCTCGATTGTGGAGTCGGGTAGTAGCT
>dDocent_Contig_2684
CTGCTTTGGTGGAGAAAATGATTCTGACACCGGGGACTATTGGAGGTAACATGGTTTTTCCATGGTCAATAATATAACTAGATCACTATATT
>dDocent_Contig_2685
CTGCTTTGGTCTTTTAAAGTCGATCATGAATCTGTAGCCCGCCTTGCACGCCCTCAAAGGCGGCCTATATGATATTCAATAATCACAAAATTA
>dDocent_Contig_2687
CTGCTTTGGTCTGCTTTGTTGACAGGGATTCGATAAAGATAAAGGCTCGGGGGAGGGGATGCATTGTGCTG
>dDocent_Contig_2688
CTGCTTTGGTCATGAATCCATGATGCCTCAGTATGTTATAACTACTTTAACGTTGAAGTTGGTAGTTGTGAATGTTGGAGTTTGTTTGAAGTC
>dDocent_Contig_2691
CTGCTTTGGTAGTTACCGCAGAATTGACAGTGACCTTCTCAACAGGAATGATTGGCAGAGGATGTGGTGGTGGCTGAGATCGGAAGAGCGGT
>dDocent_Contig_2692
CTGCTTTGGGTTGACTCGAAGTGTTGTTTACATGGTTCTTGAAACGAGTATACAACTTTGGCCATAGTAGTCGGAGAATAACTCTAACAACCA
>dDocent_Contig_2694
CTGCTTTGGGTGAGTTGCTATTTTATATATCCACCCAAAGTGCAGACTCTAAAGATAACACTCCGCTTGAATCTCCATCAAAGGACAATAGGA
>dDocent_Contig_2698
CTGCTTTGGGTCCCATTCAATTCGGTTTCACGGTCTGCTTCAATTCAATACAATTTATTCCCAATTCTGTTCGAATCTATGTAAAAAACAAAC
>dDocent_Contig_2700
CTGCTTTGGGTCACCAACCTTGAATACATAACAAAGGTAAGTCAAATTACTTACCCGATATCTGAACTTTGAAAGTTTGAGTTAGTAACTCTT
>dDocent_Contig_2702
CTGCTTTGGGGTTGTTCTTTTTGATGAGAGGGTGGAGATGTAATCCCAATGAGACTACTTTTCTTGTTTTGATTAAGAGTCTTTATCAGGCTG
>dDocent_Contig_2706
CTGCTTTGGGCTTGGGCTTTTCGACGACGATGGCCTGTGTGGTTAAGACCATCCCGGCTACTGAAGCAG
>dDocent_Contig_2710
CTGCTTTGGGAATTAACTGGGCTCATGCCGTGACCATCCGTCTTGTACTTGAATCCAAATCAGGTTGATTAATTTGCAGAGATCGGAAGAGCG
>dDocent_Contig_2712
CTGCTTTGGGAAATTTCGCTTTTCTTCTTATTGCTACGAGGTTGATTGCTAGTATTCCGAATTTGCCTGGTGGAGGTTGCGTGTATACGGTGG
>dDocent_Contig_2714
CTGCTTTGGCTTTGTTTAATTGGGGGAATGTTCACTTGTCTAAAGCGAGGAGGCAGGTGCCTTTTCAGGAGGATGGGATGAGAGAAGCGTCTT
>dDocent_Contig_2716
CTGCTTTGGCTTGGGTTTTTCCGGTTACGGTTCAGACCCGGCTTCTACTTGGAACCACAAAGCTTAGGCCTTTGTCCAAGGGGTTTCAGGCCC
>dDocent_Contig_2718
CTGCTTTGGCTTCCTGGTTTTCTGTTTTGTTATTCTGCAGAACCTTATCACATTACAACACATCAGTGTATTGAAATCTCAACTAATTTCATC
>dDocent_Contig_2720
CTGCTTTGGCTTCACTGAGGTTGACTATTTGGGCCACACCATCTCTAACAAGGGTGTTCAAATGGACAAATCTAAGATTCAAGCAGTCCTTGA
>dDocent_Contig_2721
CTGCTTTGGCTGATATTTTCTCACATGGATTATACTTGGGCATTTTCGAGAGAAAGTCCACTACTTCAGGTGACAAAGAGGGTACAACTCTTG
>dDocent_Contig_2723
CTGCTTTGGCTGAGCTTACTTTTAATTCGAAACCTATAATTACCAACTTGACTATCATTGCTGGAGAGAATCTTTCTGCTGAGATCGGAAGAG
>dDocent_Contig_2725
CTGCTTTGGCTCTTCTCCCATAAATTAAAATATACTAGTAATTTATAATTAGCATTTTGTAATAATTAATATTGTTTAGTGGATATGGATCGA
>dDocent_Contig_2727
CTGCTTTGGCGGCGCTTTTTCGCCTTCTCTTCGCTCTGGACAGGAGCGCTAGTGGACACGGGGAGGGAGCAGGCGAAGCGTGTCGTTCGTAAT
>dDocent_Contig_2729
CTGCTTTGGCATATAAATGCATGGAGGTGGCATACATGAGAGTGGTTTACTGTAAACATTCTAGTACAAACCGAGATCGGTGTGAGTTGCAAT
>dDocent_Contig_2730
CTGCTTTGGCAATTGGAGTTTCTTATTGGTTGAATGTGATTTTGCTTTGGATTTATATTAAGTACTCTCCGTCGTGTCAAAAAACCAAGATTG
>dDocent_Contig_2732
CTGCTTTGGCAATGTCCAGTTATCAGAATATTCTCATGCGGCAAAACTCGATGAATTCAAGTCCTAGCTCACTTCATCGAGAAGGTTCCCCTT
>dDocent_Contig_2733
CTGCTTTGGATTTTATCGCGTGTGCAAGTGCTGACGTATTTGCCATGACCGACTCTGGTAGCCAATTTTCATCATTGGTATCTGGATTCAGAA
>dDocent_Contig_2735
CTGCTTTGGATTTAACTAAGGACAAAATCTTTGACTTGTGTGTCAAATCAACTAGAACAAGTCTTGCATTCCCCACCTTATTTGCGTACTCTG
>dDocent_Contig_2738
CTGCTTTGGATGTAACTGTGAAGTTTGTGTCGACACCAGCTAAAACCTTGAGTAAACCTTGGAAAAGGGCGAAAAGATGTGATGAAGCACCTC
>dDocent_Contig_2740
CTGCTTTGGATAGTACTGATGAGAAACTTAACTTCGATCAGGTGTTTGTAGGAGACTTTGTGCCAAGTGCTTTGGCTTTTTAGGATGAGTAAG
>dDocent_Contig_2742
CTGCTTTGGAGGAATTGGCTAATAAGTTGAAGTTGTTCTACAAGTTTTTTTTGTTACCTAATGATTGTTGAATCTAGCAGAGATCGGAAGAGC
>dDocent_Contig_2743
CTGCTTTGGAGGAAAGTGTCAAGAGCAGATTGGTAGTGTTGTTGAAAGAGTATGTCGACATCTTTGCCTGGTCTTATCAAGATATGCCAGGGT
>dDocent_Contig_2749
CTGCTTTGGAGCCATTTGCATTTGCATCATCCATGGACAACATGTTGAAAAGGTCCGTAGCATAGTCTACTTTGGGAGGGGTACTTTGAGCTG
>dDocent_Contig_2750
CTGCTTTGGACATTACATGAACTTTGTCATTGCCTTGCTGACTGCCATGCCTCTTGAATTTTGGTTGAGAATGTATGTTGATGATGAACTTGT
>dDocent_Contig_2752
CTGCTTTGGAATTGGGGAAACAAATTCATGGGCAAGCGGTGAAGACGGGATATGAAACTGGGTGCTTTGTGGGGAATGCGCTTCTTGCAATGT
>dDocent_Contig_2754
CTGCTTTGGAAGTGGTGATTGGGGAAGGGGGTAAAGTTAGGCATTCTTACATTCAGACTCAGTCACCTCTTGCTG
>dDocent_Contig_2758
CTGCTTTGGAAGATCTCTTGATGCCAAGTTTTTCGTATTCAATGGAGACACTTTACAATGTTGACTGTGTGCAAAGAATTCTTGATCATTTCC
>dDocent_Contig_2760
CTGCTTTGGAAGAGTGTTTAGAATGGTTGAAAGCACATGGTGCCAGCATAATAGCTGATAACAACGGAGACATGATGCTTGATACAAAAGTAT
>dDocent_Contig_2762
CTGCTTTGGAAACTTCTAGAAGATTGACGAAACCAGCAATGTTGGATTTGATGTAGGATTGTGGATTTTGCATGGCGTAACGAACACCGGCTT
>dDocent_Contig_2764
CTGCTTTGGAAACAAAAACTGCAACCTGATGTGAACCACATGCAAAATCTCCTTTTGATTTTTGGTTTTTTGGGTATTGACTGTTGTGTGGTT
>dDocent_Contig_2766
CTGCTTTGGAAAAGCACAAACTTGACCACAATGCTTCTCTTATTCTTGCAAAACAACATTTGAATTTTGACTGTAAGAAAGGAGAGGTGAACT
>dDocent_Contig_2784
CTGCTTTGCTTTTCCGTATACTATCACAGCCAGCATTGCTTTTTCCTCCACTTAGACAAGTTGATGGAGTTGAAGTTCAGCATGAACCTTTGG
>dDocent_Contig_2787
CTGCTTTGCTGGACTCAACTCTGAACTCAAGCTAAAGAAAAGACTAGTAAAGATCGTTTGTTTCTTCCTCTTCATAACCTCACACTGAGATCG
>dDocent_Contig_2789
CTGCTTTGCTGAGAATTAAGCCACCAAGAGCCATACCAGTGAAGACATAAAGGCAAGCAAGTAGTTTCGCGATAGTGCTGTTAGGGACGAGAT
>dDocent_Contig_2790
CTGCTTTGCTCTATTTAATTAGGGAACTTATTGGTTCCGATGAGCAGACTTTAATTTTTGTCTCTACTAAACATCATGTTGAGTTTCTCAATT
>dDocent_Contig_2792
CTGCTTTGCTCGTCTAGTTAGTGATGAAAAACTATTATTTAAAACTACCTCACTTATTAAAACCCCTTGCATATACTCACGTTCCAAAATTGG
>dDocent_Contig_2794
CTGCTTTGCTATATTGGCCGCTAATACAATTGGATGGAGCGGCTACAGATGATATTGCATTGGGTATTGCTGTTGGAAGCAAAGGAAGAGGAA
>dDocent_Contig_2795
CTGCTTTGCTAAAGATTAAAATGTGAAAAGAGAAGAAAATATATATTCTAGCAGAGGAGCTTATCTTGCTTATTTTCATGCGAAACTATGGAT
>dDocent_Contig_2797
CTGCTTTGCGTTCCGCGCGGCATTTCTTCAATGAAACCGGTGGCTCTGTAATCAAAGCTTGGATATTGCTTGCTCTGATTCTGTCTGCGCAGA
>dDocent_Contig_2799
CTGCTTTGCGGCGCCGTTATAGCATATTATGGCAGAAAGCCAAAAATCCACCATTATATATCCACCGTAAAAGTTAAAACAACATGGCACCA
>dDocent_Contig_2800
CTGCTTTGCGCCTTAGAGATTTTCCAAGTGCAAATCATAAAGGGATCGGGTTTGATCAGAGGGATAGAGTATTTCGCCTTCTTGACAAAAACG
>dDocent_Contig_2803
CTGCTTTGCCTATCTATTCTATTCTGCGACTTTTTTCTTACATCCAGTGCTACATCTAGAGGTCCAGTCCCCTGGGTCATTTGATATCTCTAG
>dDocent_Contig_2805
CTGCTTTGCCTATCTATTCTATTATGGCCGGCTTGGAGACATCAGAGGAAGACCGTCATTTCTATCCGGGTACGATCATAGCTTCATTCATTC
>dDocent_Contig_2807
CTGCTTTGCCGGCACCGAGACCCTGAGTTTTAGTCGGGGTGTTAACAGAGACAAACACTATGTCAGCCTCAAAGACATGCTTTTCAACATCAG
>dDocent_Contig_2808
CTGCTTTGCCAGAGGATAAACCGCGATATGTTATGGTCAAATTTACTTTATTGAATACAAGTATTTTGTTTTTAATGAAATATTTCAATGTGA
>dDocent_Contig_2810
CTGCTTTGCATTGTTACAACCTTGGAGTAGAATCAGTTCCAAGAGCCTATTAATCAGAGAAGCAAGCTG
>dDocent_Contig_2814
CTGCTTTGCATGGAAACATATGACACGTGGCTTAATAGGAGATTTACACCTGTCTGGCTTGCCCCTATTGAACCAAACATCACTCCCTGTTTC
>dDocent_Contig_2816
CTGCTTTGCAGTTGTATTTTGGGCTTCTGGTGTTTGTGGGCTACATTATAGTAGACACCCAAGAAATAATTGAAAGAGCTCACTTGGGTGATC
>dDocent_Contig_2819
CTGCTTTGCAGGCACGGGATCTTACGAAACCAGTTCCAAGAAATTTGGTTTGGGAAGCTGTTAATACTCATGGATGAAACAGCGAATTCCAGA
>dDocent_Contig_2821
CTGCTTTGCACTTCTCACCATAGAGGACTCCAAGAAGAGCAATTTTTCGGTTGATTTTACACGAGGGGCCAGGCAAAGAAACCATCATTTGCT
>dDocent_Contig_2823
CTGCTTTGCAACCGATGAAGTCTGGTCATATGACCCCATAATCCAGCAGTGGTCCCCTCGGGCTTCAATGCTTGTTCCCCGTTCTATGTTTGC
>dDocent_Contig_2825
CTGCTTTGATTTTCTGTAAGCTGAATAAGCCAGTTTGTGAAGCAAGACCCTTTTGCTCTGACAATAAAAGCAAACAATATCAGAGATATCTTT
>dDocent_Contig_2827
CTGCTTTGATTTCCAAAAGGCTACTACGTTCTTATGGCTCATTGCATTCGCTACGACGCTGTTTTGATTCACCTAATGCTGGGTTTGATTCT
>dDocent_Contig_2828
CTGCTTTGATTGCCACCCTCAACCAGAGGACAAAATTCTTCCACCAGCAGGCCCTCAAGTTCGCGTAGCTTGAGACAACCGACCGAATGAAAA
>dDocent_Contig_2830
CTGCTTTGATTGATATGTATGCCAAATGTGGGAATATTGAAAGGGCTAAATGCATATTTGATAATATGGGTCATGAAGGGAAAGATGTAATGG
>dDocent_Contig_2834
CTGCTTTGATGTTGGGAAGCGTAAAGTAGTGGAGGAGATAGATGACAAGATTCTCGGACTTGAAGGTATGCAGGACTGATACTAGCTTATGTG
>dDocent_Contig_2836
CTGCTTTGATGTGTTTCTGTTGATAGTGTTGTCATTCATCATGATCCTGAAGTCTTCCACGACACCGTTTTGGAGTCTGGTAAGATATTCAAA
>dDocent_Contig_2837
CTGCTTTGATGGGTTTTGGAGGTTTTCGGTCATCCAACAAAAAATGACATTCTTCTACATGAAGGATGAGCTGTTGTGTATGCGATTTTGAGC
>dDocent_Contig_2839
CTGCTTTGATGGCTGGTCTTGCCCCCAAAACCAAGGTAACATTTGCTTATCGAGTTTCATTGACGAAAACAATACCGGAAGTGCTGAGATCGG
>dDocent_Contig_2841
CTGCTTTGATGGCTCGATCGTATCTTCCAAGCAAGGTCTCAGAGATAGTGGCAATTTGGAGAAAAGATCTCGGCAAGGTAACTTCTTATTAAC
>dDocent_Contig_2844
CTGCTTTGATGCTTGAGTGATTGCTTGAATGATTGTTTGGATGATTGTTTGAGTTGAATAATTGTATCTACTGCTTGAATGATTGTTTCAACT
>dDocent_Contig_2846
CTGCTTTGATGCTTCTTGTGCTTCACGTTTGCATTGCTTGGCTTTGAGGTACCATTGGTTACCGCGTCGCCATTTCGGATGATAGCTAGCGTT
>dDocent_Contig_2848
CTGCTTTGATGCTGTTTCGTTTGCTTTTGGTAAGTACAGCTTGTGCTTTTTTTTAATAACTTTTTCCGTTTTCTTTTTCTTTGTTTGCTGAGA
>dDocent_Contig_2850
CTGCTTTGATGACGTGTAAAAAACCGTACGCATGCATATTGATTTTTTTTACTGAAAGAACCATGGCGTCTGCATCTAGGCTCAAATTTGTTT
>dDocent_Contig_2852
CTGCTTTGATCAGTTCCTTCATGTCTGAGGTTTCCGTTGAAGCTTTTGAGAGACTCTTTTCACAGGTTGTTTTGTACTCGGCTGAGATCGGAA
>dDocent_Contig_2854
CTGCTTTGATAGAGAAAAGGAGCCAGAATGGAATGATTTTGAATATCGATTCATTGGTAAAAAATCGTCTCCTACTTTTGACTTGCCGAAACA
>dDocent_Contig_2856
CTGCTTTGAGTTGTGATTTTTATGTGTTTTGTTGTATATTGAAGAGATCGTCTTTGCAAATGAAGAATATGAAGAATGAGATGTTTTGTATTA
>dDocent_Contig_2859
CTGCTTTGAGTGCAAATGCTACACTTGCCAACACAAACATCTGCAACGGTGTGATAGGAGAAGAAATCCTTCCGAATTTGGACTCTCCTAATT
>dDocent_Contig_2862
CTGCTTTGAGCTGGCTGTGGGTGATACCAACTCCAATAAGGGATGCTGTGTATGATTATATAGCAAAAACCCGGTACAAATGGTTTGGCAAGG
>dDocent_Contig_2863
CTGCTTTGAGCTATTTGCCCTAAAATGTCTTTTTCATCTTCTAGGATGCCATCTTTTGGAATCACAGTTAAATCTTCACAATTAGATTTACCA
>dDocent_Contig_2866
CTGCTTTGAGATTATTTGTATAAGTGCTTTTGTATTGGCACATAAGCGCGTTTCCTTTTCGTTTATCCTCTTCGCAGTTCCGTTTCATCGCGT
>dDocent_Contig_2869
CTGCTTTGAGAACCGTGTGAACAGAGAGTGGGCAGAAGGGAAGGAGGTCCTCATACGGAGTCGCACACTTACTTGAGCAGAGATCGGAAGAGC
>dDocent_Contig_2872
CTGCTTTGACTTCTTCGGTCTTCCGAGTTTTCATGACTAATAGTTTGTACAGACATAGATGGTTTTGTTGACTTTGATTGTGCTATGCTGAGA
>dDocent_Contig_2874
CTGCTTTGACTGTGCCTGGGAAGTTTTTGTGTATCCACCCAGATTCTGAAGAGAATAGGTAAATCTTTTCTCTTTTTAGTGAGTGTGAATTTA
>dDocent_Contig_2877
CTGCTTTGACTAATTACAGAAAAGAAGAATAAAAAAGAAACCATCTCATCCATTCCAAATCAACTTCCGTTTTCTCACTCTCCATTGACGCTC
>dDocent_Contig_2879
CTGCTTTGACGATACTGACGAATGGAAGAATGAATGAATCAGATGAGCTCCAGTCTGGACTCTCATTGGTCAAACAGGCGCAACGGGCCAAGA
>dDocent_Contig_2881
CTGCTTTGACCATCTCCCAGTTGAAATAATAATGTAATCTAAGTTCAGGTACTGGTTTGACAATATGTACGAATGAAATACATAGTATCTAAT
>dDocent_Contig_2883
CTGCTTTGACCAGCCTGTACCCTAAATTAGTCACCAAAGAGAACTTGCTATCTTCCGCAGAACTCGAACCATTTGCTAATTATTCATCTCAGG
>dDocent_Contig_2885
CTGCTTTGACCAGCCAAACATGCAAGTGGTGTGAAAGAGACATGATTATTTAAAATTCTTCAAATTCTTTTCATGTTATTATAATACTTTAAA
>dDocent_Contig_2887
CTGCTTTGACCAAGAGGCCTATCAGCAGGAGTAATAGAACTTGTTCCAATTCCAACAAGCTCAATTTGCAATGGCTTTCCATCAAGCCTCATA
>dDocent_Contig_2889
CTGCTTTGACATTTGAGAATGGTATTCCTTTTCACCGTTTTCCAGAACCTAGGGATTCATCAAAGAGCAG
>dDocent_Contig_2890
CTGCTTTGACACCAACCCTGTTAAAGGACATTGCAGAACATATTTGTTACAAAAATATGATTATTACACGAGAGAAATCCAAGTGGCTGGAGA
>dDocent_Contig_2892
CTGCTTTGAATTTAATTTAAATTCTCTTTAGGTTCGAAAGAGAAGGGAATTATTGGAAACAGAATTGGACGAAAGATTGATGAAAACGGCTGA
>dDocent_Contig_2894
CTGCTTTGAATGCGGCTGTTTTTAGTGATGGATCGTTTTGTTATATTCCGAAAGATACTAAGTGTCCGATGCAGATTTCGACTTATTTTAGGA
>dDocent_Contig_2895
CTGCTTTGAATAAATTGTTCCGTGATATTTATCAAAATGCAGATGAGGACATGAGGAGAGCCATGAGCAAGTCTTTTGTAAGATATTCACTTG
>dDocent_Contig_2897
CTGCTTTGAAGGTTATTTTGCGAAATGGTCATTGTTATGGTGGCATGGATGTTTTGACTAACATTTTGCATAATTCTTTGTCGTATTTGAATA
>dDocent_Contig_2899
CTGCTTTGAAGGCTATGAACGGCGTGGTAAGAACAATTTCGGGAGATTAATTTTGCGATCTCATGTTAGTCTTATGATATTTCAGTCTAACTA
>dDocent_Contig_2901
CTGCTTTGAAGGAGTTCGGCTTCGTGTTCCTCAGAATCGAGTGCCCATGCACCAGGCTTAGACCAAGCAGATACAGTAGCCGCCATTCTCTTT
>dDocent_Contig_2904
CTGCTTTGAAGGAACACTTCTTACCATATGGTGAACTTTCCGCTGTAGAGTTAGAAGATGTGCAAGTCAATGACAGTAGTGAGCAAGATGCAC
>dDocent_Contig_2906
CTGCTTTGAAGCTATTACTCCTTGAAACAGGTCCGTTATTTGCTGGACCGCTGGAAGAGCCGCCGCCTCCTCCGCTTGTGGGTGGAGTTTGAC
>dDocent_Contig_2908
CTGCTTTGAAGCCTAGTGGAAGCATAGAAAAGGAAGGCACCTGCTTCCATTGCGGTAAGACCGCACACTGGAAGAGGAACTGCCCAAAGTACC
>dDocent_Contig_2912
CTGCTTTGAAATATCATGTCATGTTATGTTTAGCTTTCTTTAGATATGTAGTTTACATGCAGTTAATTGTGGAACACTTGCCAAAACTGTAAT
>dDocent_Contig_2914
CTGCTTTGAAATAGGGACCGATGATGAATGCACGCCGATGTTGCTTTCACGGGTCTTTGGTGGTAGGACCATCCTTGATCAATATTATTCTC
>dDocent_Contig_2915
CTGCTTTGAAACAGGGACCGATGACGACTGTGCGCCGATGTTGCTCTCACTGGTCTTTGGTGGTAGGACCATCCTCGACTGCATCAGTGGAAT
>dDocent_Contig_2917
CTGCTTTGAAAAGAGTGATTGAGGATCTCCAACATCAGCTCACGGAAATCAATGAAGAAAAAAGAGAAGAGGAGGCTGAGATCGGAAGAGCGG
>dDocent_Contig_2919
CTGCTTTCTTTTCTTAGAACTCGGGATTCTTGATTTTTCTCCAATAGTCTTCTGGGAAACTAATTCATGTTCCTTCTCTCCTTTATTTTCGGC
>dDocent_Contig_2921
CTGCTTTCTTTGCGCGAAATTGCAATGTCTAGAATTTGTTCTTGTGTTCTGCTATTTCAAAATTTTCAATTATTGAATTCCATGTTATTGGCT
>dDocent_Contig_2923
CTGCTTTCTTTATGCAAGGTAATATAGGAATCATTCTATTTGACCCACTACGGTCGTGACAGGTTTAGCATTGTCGTCAACTAGGAAGACATC
>dDocent_Contig_2925
CTGCTTTCTTTATCTCGCTTGCCGTTAGTCTGTCTAGCGCCTTTCTTTCGGTTGGGGTCCGTCCCGGGGCTTAGACCGCTTGGGTTCTATTTT
>dDocent_Contig_2927
CTGCTTTCTTGTGTGAGGATGCATGACAATTTAGAACTTAAATTTAAAATTATACATAAAAAAAAAATCTCAAAAGAGAAAGAATAAAAAAGC
>dDocent_Contig_2929
CTGCTTTCTTGTGACAGTACCAGCCAAGCCCTTGTCTTGTGTGGCAATATGACAGAAAATTGTGGGGAAAATTCTGCTGTGAGAGTACAAGTT
>dDocent_Contig_2930
CTGCTTTCTTGTCTGCGCTTGCTAAGCCTTTTTTCCTAAGGAGCTCTTGTGCTGTAATAATGTCACCTTCACTCTCTGATAAAGCGTTTTTGC
>dDocent_Contig_2932
CTGCTTTCTTGGCTACTTCGCAAGAGTATAAGAGGATGATGCCTGGAAGAATCATCGGTGTTAGTGTTGATTCTTCTGGAAAGCAAGCTTTGA
>dDocent_Contig_2934
CTGCTTTCTTGAAGAAACATGTCTGTTTTGGGGTGTAACAGAATGCATGGGAATCATCAGCATAAAAAATTATAAATAAGTACTAAGGAAATA
>dDocent_Contig_2937
CTGCTTTCTTCTGAGTCATTGTCATCATTATTGAACATTGGAGAATCTCGTTGGACATTTCCAGAAGTACAAGAATCAGCAGAGATCGGAAGA
>dDocent_Contig_2938
CTGCTTTCTTATTGGAAAGGGTTGGTGATGTTGGTAGTGCTCTTTCACTTACACTTTCTGATCTGAATGATAAATTTGTTGAGCTTGATGCTG
>dDocent_Contig_2940
CTGCTTTCTTATCATCAATACTGCTAAGATCCTCTATATCATCCCACCCAAGATCCTCTTCCTCCTCATTTTCCATGGGCTGACTCTCAACCA
>dDocent_Contig_2942
CTGCTTTCTTAGGTGCAGGCTTGGCAACAGCAACTTTCTTTCCAGGTGTCGTCTTTGTCGATGTCCTAGCAACCTTTGTAGACTTTGCCTTAG
>dDocent_Contig_2944
CTGCTTTCTGTTTTTGTTTCCATTGCATTTTGCTCACGCATTTAGCTTGTGCGTTTCAGGTGCCTGAAGCTACAGTTCTTGCTTTGTCGTTTC
>dDocent_Contig_2946
CTGCTTTCTGTTTCAGCTCACTAGACTGCATAAGAATCTCATTTGCTTCAAGCACCTCGGTTAGCCTCGCGTGCAGAGATCGGAAGAGCGGT
>dDocent_Contig_2949
CTGCTTTCTGTAACCAGTCCTTGAACTTTACCAAAATTCAGAACATTGTCTTGGCAGTTATGTGCTGTTAATTCAGGAAATTCAGCTGAGATC
>dDocent_Contig_2951
CTGCTTTCTGGCATCTCCCTCATATCCTAATCCAACATGTTTTGGGTTATTATCAGCTCTGTCTATTATGATTACTATCATTATTTAGCTTTC
>dDocent_Contig_2953
CTGCTTTCTGAATTTGGCACTTTACTTAACTTGAGACCGTGTGCTTGTTACCGACTCATCATTGTTTGAAGTATTAAAAGCTTTGTATTCTTA
>dDocent_Contig_2954
CTGCTTTCTCTTTTCCTCTTTATCCTCTCTTTTGGTGTTTCCAGCATTGTTACTAGTGACAGTCGTGGCCACATTAGAACTCGCAGCAGAGAT
>dDocent_Contig_2956
CTGCTTTCTCTTGCTCTTGTTCCTTCTCTTTTCTTCGACATCTTTTCTCTCGCACGCAATCTCCAATGAAGAAGCAGAGATCGGAAGAGCGGT
>dDocent_Contig_2958
CTGCTTTCTCTATTTGGCAAAGCAAGGGGAGATAGATATGGATCCACCAGTTACCACTTTAACGCTTTTTCAAATTGAGCAAGCAATTATTAA
>dDocent_Contig_2960
CTGCTTTCTCTAGTCGATGTGTTGCCTCTATTCTCTAACACTGCATGGGGTCAGAAATCCAATTTGGAGTTTCTAAAGAAGCACATGGGAGCT
>dDocent_Contig_2961
CTGCTTTCTCGCAAAAGCTTTCTCCATCAAAGATTAAAACCTCAAAGTGTGATTTACCATTGTACTTAAAGACAAGGAAATCATTCTCTTTCA
>dDocent_Contig_2963
CTGCTTTCTCGACTCATTTACATCAATCATTAACAATAACTTTCTTCAATAGTTAATGCTCATTTTGGCTTTGTTTATTGAAAAACGTAAGGA
>dDocent_Contig_2965
CTGCTTTCTCCTCTGCTTCATTCGTTGAGAGCATAACCATATCAGCTGTCACAGCACTTAGCTGTTCTTGAATACGTAGCCGAGCAGAGATCG
>dDocent_Contig_2970
CTGCTTTCTCAAAATTCATTACGTATATACTATACAAAAGATGAAACCCACTCTTGGTGGAAGCAAATGAAGAAATGTACACAATTTCAATGT
>dDocent_Contig_2971
CTGCTTTCTATTTTGCCTATAACAAAAACATAAAGCGCGCGCAAACTGTGCTTCTATATTAAGTCAGATTCACGAAAAGACAAGTATGAACAA
>dDocent_Contig_2972
CTGCTTTCTAGAGTGTGATTAGATTATGATTGTCTATTAGAATAGTTTTGAAGATGTAGATTCCTGCATAAGGTTATTACTATTGAGCTGACT
>dDocent_Contig_2975
CTGCTTTCGTCCTCCAATCCAAAGGCATGCAACACTTTTTCTCTTTCTTTTTTCTCTAATTAATCAATTCATTTATTAAACATCTGTATTCAA
>dDocent_Contig_2977
CTGCTTTCGGTTGGTAAAGAAGGGGGCTGTTCACTACAAGCTATCAGCGCTGTCTTAGATTGAACGTCGACTTATCTTATTGCCGTTCAATCT
>dDocent_Contig_2983
CTGCTTTCGGTAACATGTGTCGTGGTGGTCGCATGTTCGCTCCTACCAGGATCTGGCGCAAATGGCACCGAAAGGTCAATGTAAACCAGAAAC
>dDocent_Contig_2986
CTGCTTTCGGAGACTCGAGTCCCGGAAACCTTCTAACTGGTTTTGGTTTCTACAATCCTTTCTGGTTGCTCGATATAGCCAATGCTGAGATCG
>dDocent_Contig_2994
CTGCTTTCGCTGAAGAACTATTGCATTGATTATTATTGCTTTTGTTATAGTTGTTTGACTTGTTTCACAGATAAGGCATGCTGAGATCGGAAG
>dDocent_Contig_2996
CTGCTTTCGCGTGGCGTAGAAGTGAGACTACCGTGATTTTTCATTCCTTGTGACTAATATAAGAACCGAGTTAACCATCATTGTCGCATTATT
>dDocent_Contig_3000
CTGCTTTCGCCTCGGTAATTACCTAACGAGAGAGAGCCGATGCCAAAGTAGCCCTTTACGCGAGGCCAGACAGACTGACCTCTGCTAACTAAG
>dDocent_Contig_3002
CTGCTTTCGCACCTTGTGGCCACAGTTTCTGCAGGATGTGTTCAAGGGAGCTTATGGTGGCTAAGGGAAATTGTCCACTCTGCAATAATTTCA
>dDocent_Contig_3004
CTGCTTTCGCAAAATAGAAAACACTTTGAGAAATTGAAGGGTTGAATGATTTTGTTTATTACCTGTAATCTTTGAGATGGAGAAGTTTCTGAT
>dDocent_Contig_3005
CTGCTTTCGATCCCACCTATGTTGAAATTATCCGAGACGCTTTCCCTCGGGGTTAGATCGGTAAGATACACCCGTGGAAGTTTCACTTTTCCA
>dDocent_Contig_3008
CTGCTTTCGAATGCTCCTCCAAAGGATTGGACAAAAACTGACACCCTTTGTTGACAGAAAAAGATAACTCAGGCCTAGTCAAGGTAGTATATT
>dDocent_Contig_3010
CTGCTTTCCTTGGCACGAACGGGGGAAGAAGAAGTTGTTCCAGCTACAGGTGTCTTGGATTCGGCTGGTGGTCTCGTAACTAAATAAGTAGCA
>dDocent_Contig_3012
CTGCTTTCCTTATTTCCTTACTTAACTTGCCTCACTGGCTAGATACCTTCCCAATACTTTACTTGAATGTGAAGGGATAAAAAGTACTTGCTG
>dDocent_Contig_3016
CTGCTTTCCTTATCTCCTCTGCATCATTCGACTCCGGCAACCTCAACCGCCATGCGGAGTCAGCAAAGTTTAGACAAGCTGATTTCCCCTTAA
>dDocent_Contig_3018
CTGCTTTCCTCTAACAATTTTCAGTTGTAGCATTTGAAGAAAATGTCTGCATAGTCCCTACCCTTCGGCTGGCAG
>dDocent_Contig_3022
CTGCTTTCCTCCACTGATCTGACTGCACTTTCAATCTCCTTAATTCAGCCTCTAACTCCGAATTCGACACATACGCAGAGATCGGAAGAGCGG
>dDocent_Contig_3024
CTGCTTTCCCTCGTCCCTCCCTCCTCCGAGTGAGTCACAGAGTCATGCAACTCGGACGAGTCACCCTCCACCTTCCTCTCTTCACTCGGAGGA
>dDocent_Contig_3026
CTGCTTTCCCATTCCCTTCATCCGGAAACTTTCTCTTGGATGCATCCACAAACGGCTTAATATCAAGTTCTCCCATCCTTTTCACAGAAATTA
>dDocent_Contig_3029
CTGCTTTCCATTTGATTGAGAATTTTCTTCCATACTTGGTCATTTGTTGACTTTTTGTGCTATGCCTTGCCAAATCTTTTGTGAAATTCTCAA
>dDocent_Contig_3031
CTGCTTTCCATCACTGCTAGACACTTGGAATCGTCCGAGGCTGGATTTGATGCATTGTTTTTCATTATGTCAGATGGAGCCCACATACTCCCA
>dDocent_Contig_3033
CTGCTTTCCAGAATGGTTCAACTGAATACAACTTGAAATCTGCATTGAAGACAGAAGGTTCAACTCTGAATGAGTATTCGAGCACAAGAACTT
>dDocent_Contig_3035
CTGCTTTCCACCTTTGGTGGACCTGAATGCCGCCTTGGTCTGCCAGGCGAAGCCGGGAAAGTAAGCCGCTTCTTTGCATTTCCAATGGACACT
>dDocent_Contig_3040
CTGCTTTCCAAGATCAAATATCTGTCTTCAAAAAATTGTAAGGCCCTCATATTTGGTTTTGAAAAACAACGGCTAAATTTAAGCCCTAAGGCA
>dDocent_Contig_3042
CTGCTTTCCAACCCATTTCACCACAACCCTACTCCCTAAAACCACAACAAAACAATGTTACACTTTGAAAAAAAACTCAATTAGTATGTATAA
>dDocent_Contig_3047
CTGCTTTCATTGTATTTGCTCACAACATAACCTTCCTTGTATTTGCTCAAAACATACCTCACCCTCACTTGTTAAGAAGATGACAAAAAGTGG
>dDocent_Contig_3049
CTGCTTTCATTGTAATGTTAACAATCCTAAAAAACTTATCTGTTACTTTGACATCACTTTAAGTAGTGATCAAATTTTGTCCATTTTGCAGAG
>dDocent_Contig_3050
CTGCTTTCATTACAGGCTGAGGAGTGCTTGAAACGGGAGAAAGATAGGGTTGCTCATTACCTACACTCTAGCAG
>dDocent_Contig_3052
CTGCTTTCATCCTTATATAAAAATAGGATGGGATTAGTTTAGAACAGTTTTTGAATAATTGATTCCAAAACTGGAAATTCCGGTGTGAGGGG
>dDocent_Contig_3053
CTGCTTTCATCCTATGAAGTTGATCTTGAGACAAATAACTATCTCAATCCAGATAGACCGATACACGACGAGCCGATGAAGAGTGCTACTACT
>dDocent_Contig_3054
CTGCTTTCATCATGTTATACTTGCAACTATTGTAAGGTCAACATTACTAATACCCCTAACATACGAAACATGCTTCCAGATACAATTATGTTG
>dDocent_Contig_3056
CTGCTTTCATCAGGGTTGTGGGTTCTGAGTTTGTGCAGAAGTATCTTGGCGAGGTATGAATTTATGTCATTTGCATTTGAAATGATGGTAACA
>dDocent_Contig_3058
CTGCTTTCATCAAGATAAGTGGCCTAGCCAATTCCTTTTTTGTTGGAATTTGTAAACTCTTCCTTTAATTATCACTGACCAATAATCGCATAA
>dDocent_Contig_3060
CTGCTTTCATCAACACCTTTGTATGTTGAAAAATCATTAAATTGCTTAATGTCTGCCGATGTTTATATTGAAAAATTATGAAATTCCAGTGTT
>dDocent_Contig_3062
CTGCTTTCAGTAACCGGCTTTCCATATTTATACAGGACATTGCCGCAGTTATTGTTGCTTTTCTCATTGGTGTTTCGCTGAGATCGGAAGAGC
>dDocent_Contig_3064
CTGCTTTCAGGTGTTGATATATTGGGCAATGCAAGTAGTGCACTTGGACATATGAGCAAAGGTGTAGCTG
>dDocent_Contig_3066
CTGCTTTCAGGTATTTACATTCAAATGGAATTATTTATTGTGATTTGAAACCATCAAATATTCTACTAGATGAAAATGGACGTACAAAGGTGT
>dDocent_Contig_3068
CTGCTTTCAGGAGTTATTTGGCTCGGAGAGCATTTAGAGCCTTAAAGGCATGATGAGGTTACAAGCACTTATTTGTGGGCGTTTGATTAGAAG
>dDocent_Contig_3070
CTGCTTTCAGGACGCGCTTACGAGGTGATTACTAAGTATTTCATAAATTGAATGTGAAATAATGTTTTAATTGAAGCTTATTGTCTTAATCTA
>dDocent_Contig_3072
CTGCTTTCAGCACTAGTGGATATCTCATCAACAGACTTCCAACCTCTTCTTTAAGTTTTGAAGTTCCTTACACTAAACTTTTTGGCACTACAC
>dDocent_Contig_3074
CTGCTTTCAGATTATGTAGAGTTTACCCGAATGTCGTCTTTGATTAAAGAAATAGGTTCACTTATTATAATTAAAAAAAAAAGAGTATCACAT
>dDocent_Contig_3078
CTGCTTTCAGAAGCTATTTTCTGAATGTGGTTTTCCATTAATGTGGCGGAAAGCCCAAGCCCGTTGTCACCAACACGTACTTGCTCATTTCCA
>dDocent_Contig_3080
CTGCTTTCACTTTGGCATATGGAAACCTTTTGTACCTCACTGATACTTCAACTTCAGATCAACTTGTTAACACTTTGAAACAGCTGAATCAAA
>dDocent_Contig_3082
CTGCTTTCACTATCAGTGTAGTTGATGACCCCTGGACTTTGAATAAAGTGTTGTAGTTGAGACCCCTTGAAAATGTTTATGAACTGGTTGAGT
>dDocent_Contig_3084
CTGCTTTCACATCTGCTCCTAGAAGAACACTTTCAGAAGGATCCAGTGACACCGAAAGTAATTGCCCCTCTAATAAGAATTCTCAGTTCTGGT
>dDocent_Contig_3086
CTGCTTTCACAGGGGCAAGTACCGACCGCCCAATGTGCCGCTTGATGGTGAAAAGCCGTTGTATCTCCACATCTCTGCAGGAGCTCATGTAAA
>dDocent_Contig_3087
CTGCTTTCACACTCCTCTTGTCCTACTTGTAGACAGTCTCTGATTGAGTATCCAAATCCAACTAGTTCTTCTGAAGGTTCATCTTTAGTTGTG
>dDocent_Contig_3089
CTGCTTTCAATGTATGCTTCTGTCACCGGTATTGTTCCAAACTCGGATAATCAATCAAAGGTTTCAGGCTG
>dDocent_Contig_3090
CTGCTTTCAATGGAAGAAGATATGGACATTTGTGATACCCCTCCTCATGTCCCTGTGGTGACAGATTTGTCATCAGGAAAATGGTTTTACCTT
>dDocent_Contig_3092
CTGCTTTCAATGATGAATGTCATAACATCCAGTTTGACATTCAGTCAGTAGGCCTTATGCCAGGTCTGGTTCTTCCTTGATAACCAGACTGCA
>dDocent_Contig_3094
CTGCTTTCAAGTTTCTAAAACACTGTTTTTTGTTTTAATCTTGGTACAGAACTCCGAATTCAAGGATTTATTCTGTCGGTGGTAATGGGAATC
>dDocent_Contig_3096
CTGCTTTCAAGTTGATTGGGGAAGCCAATGGGGTGTTGAATGACCAAACAAAGCGAATTTTACATGATATGAAAGTTAGAGCCCATTTACAAG
>dDocent_Contig_3098
CTGCTTTCAAGTGAAAATAGATTATATAGATGCTTACAAGTTTCATGCCGTACAACACTTAGCTGTTTCTCTACCTACCCAGGTTTACTTTGG
>dDocent_Contig_3100
CTGCTTTCAAGGGCTATAATTTCCCTGTTTCGACGTGAGATTGGCTTAGCTTGCTTGGTCTTTCTGTGTACCTAGAGTAAGTCTTCCCATAGA
>dDocent_Contig_3102
CTGCTTTCAAGGCTTGCATTAATTTTTTGTCATACACTTTTGTGTCTCAAGATTTTGTTGAGTCTCTAGATGATGAATATAAGGATATAGTTT
>dDocent_Contig_3107
CTGCTTTCAACTTTGCTATGTATTGTTGGAAAAAATTCAGTTGAGCCCCCATGGTCAAAACTCCTCCCTGCAG
>dDocent_Contig_3109
CTGCTTTCAACTGTACATGAACTATCCAGGACTTATCGAAATGCTGGTTTAAAGGTGCAACATTCAGTGCAG
>dDocent_Contig_3110
CTGCTTTCAACATTTATACAGAGATCAAATATGTCCTCCCACTTAAGGTATGCTAGACCAACAACCTAGATTTTAAAAAGTAGTCCGCTGAAA
>dDocent_Contig_3112
CTGCTTTCAAATTACATTTTTCATTTTTGGAAAGAAGATAATTATTGCCAATAACTATGTCAAATCTTATCGCGCCAAGTTCGATGAGAGAC
>dDocent_Contig_3113
CTGCTTTCAAAGGACCAGGCGGCGGAATAGTATTTTGAGGTAATGATGACATGGAATAACTTCTAAAATGGCTG
>dDocent_Contig_3115
CTGCTTTCAAAACAAATTTCAATAAAGAAATAATGACATTTAATGCAAATTAATAACTACTTCTTCCAAGAAACTTAAATAGTATACCTTTTG
>dDocent_Contig_3117
CTGCTTTATTTGGATGGAACTAATTAGGATTCATTATGATTTTCAGATGCAAGCTGAGCTTCAATTGCCTTCTCCATTAGTCCCTGTGCGACA
>dDocent_Contig_3119
CTGCTTTATTTCGAATGTATGTTATCATTTTATATTCGCAAGTAGCTATACAAGAATAAAGCCAACTCAGCCGTCAAAAACCCTACCAAAACC
>dDocent_Contig_3121
CTGCTTTATTGGCCAAAGAGCAAATGATGGGACCTTCATTGCTGGGTAGAATTCCTCCAATGTAACGACTTCTCAACCTTTCATTTTTTGTA
>dDocent_Contig_3122
CTGCTTTATTGAACATCACCAATAGAACTACAATAACAAAAAAAAAACATTATTTTAAGCCATGGAAGAACAAAATGAAGCATCAAAATTCAA
>dDocent_Contig_3124
CTGCTTTATGTGGTTATAGAGTTGTTGATGGAATGCGTGATTGAAGGAGAAACAGTTTTCGGTAATTGCTG
>dDocent_Contig_3126
CTGCTTTATGTGAAGTCTGTTCAATTGATTCTTTGATCTCTAACTTCATCCTTCCCTTGCAGGTAATTTAATAAGTTTATTTTCGACTTTTTC
>dDocent_Contig_3128
CTGCTTTATGATCATGTTAAGGTAGGTGTGGCAATTTGTGTCACACCTTGTGATGGTCAACTTGATTGATGAATTTGCCTTATCAAATGAATT
>dDocent_Contig_3130
CTGCTTTATCTTCTGCTTTTAGCTCATCGTCTATGAAAACGAGTAGGGTATGGTTTCTGCTTATTTAATATTGGTGAAGCTTTAGCATTCCTT
>dDocent_Contig_3131
CTGCTTTATCTCTTTGTAAGATGTGATGTATTCTCTAATTTGTGTTCTTGTTTTTCTATAAATACAGAGTAGTGGTGACTCTGGAGCCAATGT
>dDocent_Contig_3133
CTGCTTTATCTCTTGTTGATGCCAAAACTGATGCAGAGGAATATAAGATCGTCCACTTCTGGTATAAGAACAACCGCAGAGATCGGAAGAGCG
>dDocent_Contig_3135
CTGCTTTATCTATAATTGGATCCCACAGCTCTAGAAAACGAATGGCATATCGGTCAATAGGGCGTAGCTCACTCTCAAATGCTGATAACGCCT
>dDocent_Contig_3137
CTGCTTTATCGGAGGGGAAAAGATCAACAATTGACTCCAGAAGCTCGCGTTGTCTTGATCTGGAGTCTGAATCGTCGAAACCTGAAGACCGGA
>dDocent_Contig_3139
CTGCTTTATCATATGCCCTTATACAAAATGAGCCACAAAAATTCAAAACCCTAGCACACATTTATAAATTTTGCCTACAATCTTGAAAATCGA
>dDocent_Contig_3140
CTGCTTTATCACAAGGACAACTCCTAGATATGTTGAGATCAGTTGCATTACTTAGTCCAATTGCTCATATGAATCAAATTTCTTCAATTGGAA
>dDocent_Contig_3142
CTGCTTTATATTCTCGTGGTTTCTATTCCCTTTGTTTAATCTTATTGTGCCAATTATGTTTTCTTTCCAAGAAACGTGATTTCTAGTTTGGTA
>dDocent_Contig_3144
CTGCTTTATATACAAACATGCAGAGACACTTTTGCCAAGCTCCCGTATCTGCAGTTTAAAGGTGTTTTAACCTCCCTACTTGTTTGCTTCCTC
>dDocent_Contig_3146
CTGCTTTATATAATTATCAAATCAATCAAAAGTTATTCTATGTAGCGATACTTACATCTCCGACTACTGGTGGGGTAACAGAGATCGGAAGAG
>dDocent_Contig_3148
CTGCTTTATACAGTTGGATTTTATGAAAGAATCCTCCCTTGTCAGATCCATCGAGAGCCAATGCTTGTTTTTGCCACTACTTCAGTCTCAAAA
>dDocent_Contig_3149
CTGCTTTATAAGCAGGCCAGTAACGGCCGAGATTCTGTCCATTTAACCACACTTGTCCTTTTCCCATGCTTCCCATGTCTAAAGCAAACGGTG
>dDocent_Contig_3151
CTGCTTTAGTTTTCCTAAGCATGAACTATTCATCCTAGCTTTTTTCTTATATACCTTTTGTAAGAGTAGCATCATCAATGACAAAAATAACAT
>dDocent_Contig_3153
CTGCTTTAGTGTCCCCGGAGGAAGCTCTTGACGCCTATCATCCAAGTCCTGAACTATGCTTTCACACTGAAGCCAAAACTCCCCAGATGTGGT
>dDocent_Contig_3155
CTGCTTTAGTGTATATTCCACCACCCAACTGAGCAAACAGTGCGACAAAGGAAGCACCAAATCCATATCCAACTAGAAGAAGTGGCACTGACG
>dDocent_Contig_3157
CTGCTTTAGTATGGAATAAAAAGCTTACAAATAGATGGATATGTAGGTGGATGCTGTTCCAAACCCGTCCAAAGAGCAGAGATCGGAAGAGCG
>dDocent_Contig_3159
CTGCTTTAGGTGAGCTTAGCTACTGGTTTCTTATTTCTTGGTGGTGGAATGAGAACATTTTCAACAAACAGCAGTTCCATTGCTGAGATCGGA
>dDocent_Contig_3161
CTGCTTTAGGCAACAATCTTCCCTTCTTCTCAAACCACTCCGGCTTCAACAGTGCTCGGAAGCCTAACTTATTGTAATACACCTTTCTGACAG
>dDocent_Contig_3163
CTGCTTTAGGAATATCAAGATTAGTCCACTACTAGAGAAAGAGCCCTTGTCTTTGGCGCCTAGTCTTCAAGTTCTTCTTCAATGTCAATTGTA
>dDocent_Contig_3165
CTGCTTTAGCTGAGTTGGCCATTTTAACCGCAGAAGAAGCAAGACTCTCCAATGGGCTCATGGGTACTGGTGAGTGCTCCATTATCCTTTTAA
>dDocent_Contig_3167
CTGCTTTAGCCTGTTTATCAGAAGAAGAACTAGCAACCTGTTTGTTAAGACTCTCCAGACCCATCAGTGAATCACCTTTTGTCTTATCAACCC
>dDocent_Contig_3171
CTGCTTTAGCCTCTTCCGTTATAAGTTTCAGGTTTTTCTCCGCTTCTTCAGCCACTGCTCGGGATTCTTCAGCTTCTTGCTTCAGTTCCTGAG
>dDocent_Contig_3172
CTGCTTTAGCCGGTTATTCTTACAACATTTTGTACTGAATAGTGTAGCATAAAACAATAGTGATTTGTTCAAATTCCTCCAAGTTGTAGCACC
>dDocent_Contig_3174
CTGCTTTAGCCGCCGCGGCCTGAACGTCGCGCGGGGCTAAAGAAGCTGGTTTGGGAAGAGAATCTGCGAGGTGAGGAAAATTGAGAATGGCGG
>dDocent_Contig_3176
CTGCTTTAGCCATAAAGGGTCATTCAGCTTACCTTAATTTTCCTAACTTGGCTCAAAATCTTCCAAGGCCTTCAACGACATCACCTAAAGATA
>dDocent_Contig_3178
CTGCTTTAGCCACATGTGCAATAACCGTTTTCCCATTCCAGCTGTACAGGTTCTATTCATGAGACCAAACAAACTGAAATTTTTATTCGCATC
>dDocent_Contig_3181
CTGCTTTAGATCGATAGTACTTCACAATTGGTAATTTAGGATACACAAATCCATAGAGAACAACACAAAGAAGCACAAAGAATGTTGATATAG
>dDocent_Contig_3182
CTGCTTTAGAGGACTCTGTCAAGAGGAGGCTGATTGAGATGCTGAGAGCATATGTGGAGATATTCGCCTGGTCATATCAAGATATGCCTGGGT
>dDocent_Contig_3188
CTGCTTTAGAGCTTCTGACCACCATCCATTGTCCTTCTTCAGAAAAGAAGAGCCATTCAGGAGCACGGATCTGGGATTTAGCATTCAGACATG
>dDocent_Contig_3190
CTGCTTTAGAGACTGTAAGGAGGTTCTCCAAGAGTAGATGCCCGTGTGTGTGGCGAGGCTTGCAGGGTCTTCAAATCCTTGTCTACAGACCAT
>dDocent_Contig_3192
CTGCTTTAGACAGTGTAATGGCCATCCCAGTTGCACCATGACTCCACTGCACTAACTTATCTCTTGGATTCCCTTCACTGCATGGATAATTTC
>dDocent_Contig_3193
CTGCTTTAGAAGAGACAACGACAGTCGCGGTTAAGAGGCTGAAGGAGGTTACGGTTGGGAAGCGCGAGTTCGAACAGCAGATGGAGATGGTAG
>dDocent_Contig_3195
CTGCTTTACTTTGATTAATAAGTGTATAGGTTATAGAATACAATATTACCATCAGCACAGTCCAATATGGGTAGCAAAAGACTCCTAGTTCCA
>dDocent_Contig_3198
CTGCTTTACTTCAGGAGTTCCATCCACAGGAAAAATTTGCTCTGGTTCATACCAAACCTTGTTCAAAAGATTTTCCACTGATTTGGAATGTT
>dDocent_Contig_3199
CTGCTTTACTTAGTTAATATGAATATACAAAATGATTTTAAACCAATCTTCGGTGCATCAATTATCTTCAAAACTAAAGGGAATTGGGTTTAT
>dDocent_Contig_3203
CTGCTTTACTAGGAGCAAATAATGGACTAATTGCAGGTGCGTGCAATATGGGAGAAGAGAAAACAAAATCGGCAATACTATTGATGAAGATGA
>dDocent_Contig_3205
CTGCTTTACTACAAAAATGGAAGATGCCATAACTTCCGTCGACAGGTTAGGAGTATTTTCCTTGCTTTTCAAATCAAGTTGTAGTTTTCGAGT
>dDocent_Contig_3207
CTGCTTTACTAATTGGAGACGCATATTACTATGGCCGGGTATGTGATTTTGAAATGAATTAAGCATGTGTGTGCTTTGAACATTCAATTTGAG
>dDocent_Contig_3209
CTGCTTTACGGTTACTCTATGGGAGTTGAATTAACAACTGATAATGTGATTGCTGAGTATTTCTATGACAGATTTAACCTAAATCTACACACA
>dDocent_Contig_3213
CTGCTTTACCTTTCATAATATTGTGGTTTCTACTCGGTAAATTATCTTTCTAGTTGACAAAAAAGTTTAAAGAAAAATTGCAGATCCAGTCAA
>dDocent_Contig_3215
CTGCTTTACCTGGTGTTGTTTCCTCCAGTGCATTCTTTTCTGGAGGTATATTTTCTTGATCCCTCCTTACATCCGAATTTGCATCACTCAATT
>dDocent_Contig_3218
CTGCTTTACCTACCTCTCCTTAACAGTCGAGCATCGCTAAAGCCCTCTCTCTACCGGTCTACTATCTTCGTTCCTAACTAAACGACGGGTCGA
>dDocent_Contig_3220
CTGCTTTACCCGTTTTCAGGAATCTAATGTAACCTTCCGGTGAGGCCACCCCATCTATTATAAATTTTCCTATGAAGGGTGGGGTGGGAAAGG
>dDocent_Contig_3222
CTGCTTTACCAATAGTTGAGACCCAATCCGGAGATGTTTCAGCTTATATTCCTACTAATGTCATTTCCATTACAGATGGTCAAATATTCTTAT
>dDocent_Contig_3224
CTGCTTTACATTGGAACAACACAGTTTAGCAAGTTCATTTCATTCTTTCTTTGGTTTGTCAACATGCCTTTTAGATATGGTACGTTCTATCTT
>dDocent_Contig_3226
CTGCTTTACATGGTCAGTAGTAGGCACATGTTCTTAAATCTTGATATCTTCTATATATGCAGAGAGGCACTTTATAGCACACAGAAGGAGGGT
>dDocent_Contig_3229
CTGCTTTACAACCATTCATTCTTCTCATAATATTCATGTTCCTTTAACCCTCTTTCCACACTGTTTGCTTTCAAATTACAATAAACTGCATGA
>dDocent_Contig_3231
CTGCTTTACAACACAAATATGCTAAAAAACCATTGCAGGAAGGGCAGTTCTAACTTATAAGGTGCTGAGGAAGTTGCAAGAGATGCACAATAT
>dDocent_Contig_3232
CTGCTTTAATTTCTTCAAACCTTCCTTTTTGTCACTGCAAAATATGGCACCATGATATATTTTACTGATTAGTAGCTAAAGAGGGTAGCAAAC
>dDocent_Contig_3234
CTGCTTTAATTGTCCAGATGATTAAATAGCAAGTTTTGCGTGTTAGGGTTCTAAGCTATAATGTTGTTTTTTATTTATTTATTTTTTATACTT
>dDocent_Contig_3236
CTGCTTTAATTGATAGAGGAATAAGACAAGGGCTTATAGCGCCTTATCTTTTTTTTTGTAATAGGAATGGAGTATCTTTCAAGGAAACTCAAG
>dDocent_Contig_3238
CTGCTTTAATTAACTTTTGAATTTAATTTTGCCATGCAGATGTTCTATATTTATTATTTTCATGTTTGGGTGACTGTTCTCTCATGTAGCTTT
>dDocent_Contig_3239
CTGCTTTAATGGTAGTTTTTACATTTTCCCTTTCCCTTGTAGTATGGGGAAGAAGTGGACTCTAAAGGTAATACTAATTGAGTTAAGGCATCA
>dDocent_Contig_3241
CTGCTTTAATGCCACAGGAGTTTCATGTTCCTGGGGGGAGAGTGACACGGTACGTGTTGAGGAAGCTATTCTCAGAGTGCTGAGATCGGAAGA
>dDocent_Contig_3243
CTGCTTTAATGCAGGCACATATGTTGCAACAGTCACAATCTCAACAAGCTTTTCAAAATAATCATGACAATCAGAATCTGTCGCAATCTCAGC
>dDocent_Contig_3245
CTGCTTTAATGAAAAGAAAAGTTAATTAGTTATGTGGTACTGTTAGAAATCATTAGAAATAAGTTAGTTACGCAATGCTTTGAAATTGTTAGG
>dDocent_Contig_3247
CTGCTTTAATCTTTAATTTTAGCGGATTTGTGGATTTCGTTTAGAATCTTCGTTGTTAGGGTTTATTGTTTAGGGGAATTGTTGTTGTTTTTA
>dDocent_Contig_3248
CTGCTTTAATCACAAGCCATTAGTGCGACCAACCCCTGGTGCACTTGACTTCCGAGATGTATTTGGTCGCACCCGCTGTTGTCGAGACACACA
>dDocent_Contig_3250
CTGCTTTAATACAGCTTTTATTAGGAACGGCTTACTACAGGTAACCTCATCCTTCTCAGCGTTAATCGATTTCAGCCATTGATTTGAGATTGA
>dDocent_Contig_3252
CTGCTTTAATAAGAATTTGGCCATGAGAGACCTTATTAAGTATTGCAAAAGAAAGGGCCTGCTGATAGAGCTGGGCGGGGAGGCGAGACTAGT
>dDocent_Contig_3254
CTGCTTTAAGTTGACTATATGTGTGGAGTAAATTGTCTACCTTATCTTGTTACGTGACCTGGAAACCAGTTTGCTTGAGACCACCATGAGACC
>dDocent_Contig_3256
CTGCTTTAAGAGAATGGAAAAGATACAAGCAAGAAAATAGAAAGTACTTGGCTTGGAAGGCCAAAGCAAAAGCTG
>dDocent_Contig_3258
CTGCTTTAACTGTGGCATTGATGGCCACTGGGCTCGAGATTGCAAAGCTGGGGACTGGAAGAACAAGTGTTATCGCTGTGGGGAGAGAGGTCA
>dDocent_Contig_3260
CTGCTTTAACATCTTCATAGGAGGCATTCTTTTGAAGCCGACAGGTTAAGTCCACGACAGAAACATTAGGAGTAGGAACACGAAAGGCCATTC
>dDocent_Contig_3262
CTGCTTTAACAATTCCTTTTTGAAAAACCGGAGCAGATGATAGTTTTGAGTATGTCAAAATCCGCACTAACAACTGCAGAGATCGGAAGAGCG
>dDocent_Contig_3264
CTGCTTTAACAACCGTTACCACGTCATTTTCCGACGCTGGTTGAACTACCGCTAATGCTTCTCCTCTGCTG
>dDocent_Contig_3266
CTGCTTTAAATTGATCATGGCTTCCAAAAGATGAGTATGGAGTCATTATATCACTTGAATGCTGTGGCAAGATTGTAACAGATTGGTGTTGA
>dDocent_Contig_3267
CTGCTTTAAATGGACCCTCCGCAAGTGGAAGGTGAGATGGTCTATTTGGACTAGTCGGTCGCAAAAGCGGGATACCAAACTTAAAAAAGAAGT
>dDocent_Contig_3269
CTGCTTTAAATCAGTTAAAAAATATATTTGGACTGGGTAAGCGTGAAGCAGAAGCTATTTTACTCGATATTACAAGAAAGGTTTATCGTAAAC
>dDocent_Contig_3270
CTGCTTTAAATAAAGTGCAGTAGATAAAGGACCGGACTTACGGTATAATTGACGTACCTGTTTCGCAAACAAGTGCGCAGAGATCGGAAGAGC
>dDocent_Contig_3272
CTGCTTTAAAGCAGGCAGAAGTATTGTCTGGGAGAGAACAACTAAATTCTTTTGACAAAACATGTATGCTG
>dDocent_Contig_3273
CTGCTTTAAACTCATAAAACCAAAAATGAAAACTATGCATATGATGAATTGGTGGCAGTGAGAAGAAAGCTTCTTTACACTCATAAAACCAAA
>dDocent_Contig_3274
CTGCTTGTTTTTCTCTCTTTTGCAGTTGGCAGGCAATTGCAGTTCAGTTTCATTGTGTGCAGTTGGATTTGGAGCGTCTTTCAAGTTCGGGT
>dDocent_Contig_3275
CTGCTTGTTTTTATTTGAATTTCGCTTGTGAAAATTTGAACGTTGCACTGAGATTTTCCCTTATTGTGATTGTTAGAGACTTGTCATAATGAT
>dDocent_Contig_3277
CTGCTTGTTTTTACAATCAAAGTCTAGGGTGGCTGAAACCTTGCCTGGCTTATTTACTTGCTCAAAGTCTCATTTTGTGTTGCTGAGATCGGA
>dDocent_Contig_3281
CTGCTTGTTTGTTCCTTTGCCACGATTGAAATACCGTGAATGTTGATCTTGTTAGGGAGAATGTTATTTCATGTAACGTTAGGATTGGTATGG
>dDocent_Contig_3283
CTGCTTGTTTGTATTGGGCCCATGTAAAGGGCCTATATAAACATGGGCTATGGGCCGTCACCATCTTCGATAACGGGCTTATCAACCAATTCA
>dDocent_Contig_3285
CTGCTTGTTTGGTGGTTTTGTAGCCGACACTTTTATCGGAAGGTTTGTGTTCATCCATTATTCTGTGTTTATTGATTGTATTTGATTTTTCTG
>dDocent_Contig_3286
CTGCTTGTTTGGACTCGTAAACAGGTTGATGAACTCTATGTGCGGCAGATGGACGGCCCCCACCATTTGTGGCCATCCTGCCAGTATGGTCAC
>dDocent_Contig_3288
CTGCTTGTTTGAAACTTCCTGAACATTGCTCATAAAATCCACATGTTGGTATTTGTTGTGTTTGGTCATGAATGTTGGTTTGTTGTATGATCA
>dDocent_Contig_3291
CTGCTTGTTTCGTTCTCCTCAACTTCTAGCATATTAGGATCCAATTGACATAGACTCTGACCTTCAGGAGGACAGCTGAGATCGGAAGAGCGG
>dDocent_Contig_3293
CTGCTTGTTGTGGACTTGGAGAGTTGAATGCCAGGGCTCCTTGCCTGCCCATGTCAAACCTTTGTCCCACTAGACAAGACCATGTTTTCTGG
>dDocent_Contig_3295
CTGCTTGTTGGTGAAAAAAATAAGCCTGTGAAGTTGGAAGAACTGCGGCGATATGTGCTTGGAGATGATCTGGAGAGACGAATGGCAGAGATC
>dDocent_Contig_3297
CTGCTTGTTGGAATTTCCGGCTTCATTGCGGTCGCTCCTAGTCGCCTTAATTGCGGCATTTGGTTTCCCTTCATTGCAGAGATCGGAAGAGCG
>dDocent_Contig_3300
CTGCTTGTTGCTTTGACCTGCGATGAATCCAACCATCCTTGTACTTCAGATGACCTACCTGCCATAACCAAGGCAGAGATCGGAAGAGCGGT
>dDocent_Contig_3303
CTGCTTGTTGATTATGGTCATGTCAGGAATTCTCTTGTCACTGTCATCATACCCTTCACCGTAAAATTCTTTCGAGCTTACATCGATTGTGGA
>dDocent_Contig_3304
CTGCTTGTTGATGCATTGCTTTAACTGAATTTGTTTTATACTACTGCGTTGCTAATGAATGGACTTGTTGGTATGTGCTGAGATCGGAAGAGC
>dDocent_Contig_3307
CTGCTTGTTGAAAACATATGCAACTGTTCGTTATTTTACACTTAACTATTATGTCATGCCATTCTAAAACTACAATAGTCAGAAGCTAAGTTA
>dDocent_Contig_3308
CTGCTTGTTCTTTTCCAGAGCGCACTAATGAGAATTTTGAATTCCAAGACTGGCCAGAATTCACACAAGCAACAAAAGAGGCAAGATCGAGCT
>dDocent_Contig_3311
CTGCTTGTTCTAAAAAGAGGCATGAAACAGTTGAGAATCGTGATTCAAAGTCTTCAAACAGTGCGGCAGGAGAGTTAAAAAACAAGCCGTTTC
>dDocent_Contig_3313
CTGCTTGTTCATTTTTTAGCAAATGTGCTAAAGATCCTTTGTGCTATCAGAATATTGATTTGACAACACTTGTTCCTAAGGTTAACAATGCAG
>dDocent_Contig_3315
CTGCTTGTTCAGCCTTTGCAACACTTGAAGAGGTTCTGACTACAATTTCTGTTGATCCACCCTTGAAGAATTAGTTCAGTTTCTAAATTACTT
>dDocent_Contig_3317
CTGCTTGTTATTACAGCCACTGTTACAGCCACCTGACAAAACGTTGTACTTTAATTGCGTAACTTAAACTATAGTGGTTTGTGAAAATTCTTC
>dDocent_Contig_3321
CTGCTTGTTAGGTCAATTGATGAGTTTCCGCATCCTGTTGCATACAAGACTCATCAGGTAGGACTGAAATTAGTACGGGACTTGACAGCTGAG
>dDocent_Contig_3323
CTGCTTGTTAGCCGCATCTGCAGACCTCATACTCATGTTTTTTTCTTCATTCCGAATTTCAAGCTCTTTGGAAGAAACATGAAGTTCATATTT
>dDocent_Contig_3325
CTGCTTGTTACATTACCTCAGCAGTTGAAGAATTTGCAGGGAAATGATATGTGATGACTGAATTTTTCTTGAAGTACTTAGACTGGAAAAATT
>dDocent_Contig_3327
CTGCTTGTTAACTCAACGAACACAACAAGTCAGACCATTAAACAAGAAAGAACCAGTCCGTGTTCCAGCCTTTGTTGTCGCACAGTTACACCT
>dDocent_Contig_3328
CTGCTTGTGTTTGTTGTAGGGCAGGATTTGACTAACTGATTGCAGGACTTGTTTGTATTGTGATGCAGGGTGTTTGTTTGATGGGCCTGCAAT
>dDocent_Contig_3330
CTGCTTGTGTTGGACTGCCAGCAAACCTACTACTGCTACTCTTATTCAAATTTGGTGTTGTCTCGATTGTTGATGTTGTCATTGGAGTGAACA
>dDocent_Contig_3333
CTGCTTGTGTTGAACTATAAAAAATGTTGCAAAGCAAGACACTTTGAACACAAGGAATGGAATAATTGCTTTTGGCATGAATAAGCTCAAAAC
>dDocent_Contig_3335
CTGCTTGTGTGTTTAGTGGTAGACCTAGTAATGGAGCTAATACAGTATTTAGAACATATCCGGCTACAGCAAAAACAAGTAGACTGGGTCATG
>dDocent_Contig_3336
CTGCTTGTGTCCGTTCCACAGAGGCAAGGAAAAGGATTTTTAGCGAGATTAGTTCTATCGTCAATGAATATGTTGATTCAAGTCATGGTGTTA
>dDocent_Contig_3338
CTGCTTGTGTCATGTATCTCTGTCCAACAATCACAAAAAGATGACAATCCCTTCCACTTTCTCGACTCAAGCAAACGCGCTTCTCAGAAAGAA
>dDocent_Contig_3340
CTGCTTGTGTATCGGCACAGGTTAGTTATGTTGTACTTACTCACACTCCGTGTCGAAGGCGTTGTCAAAAGTGAGATAAGGCTTGGTTGTTGT
>dDocent_Contig_3342
CTGCTTGTGTAAAACCGAAGCCGGAAAGCTATTCTAACTTTATGCGCAAATAGAACATAGACAATAAAATATTGGCTGAGATCGGAAGAGCGG
>dDocent_Contig_3344
CTGCTTGTGGTTACCGTAGTCGGCTTTCCCATCTCAGCTATTGCTTTCATTCGGATACGCTCAGCTCTTGAGCCAATAACCTGCCCGAGGATA
>dDocent_Contig_3346
CTGCTTGTGGTTACATGTGAAAACTATTTTAAGCATGATACAAGAGATGACTCCGACATTTCAAAAACTAGTATCTTCCTTGGGATTTTCTCT
>dDocent_Contig_3348
CTGCTTGTGGTATAGGTGCTGGTGGCAGATTCAGAAGCCTTCAAAAATCCACTGGCAGAACCTTGGGCTAAACTAGTCCATTTGGTTCAACAA
>dDocent_Contig_3350
CTGCTTGTGGTAAGAAGTTCCATGCTTCGCTATAAATTGTGATGCCTGACATGCCTTGGACGTCAATTGCTG
>dDocent_Contig_3353
CTGCTTGTGGCAAGGGATGAGCTACTGAACATATTCTGACTTGTAAGACTATTTGAAACCACAGGTAGAAATGGGGAGGACAATGTAGGGCTT
>dDocent_Contig_3355
CTGCTTGTGCTGAAAATGTGATTAGGTTAAAGACTCTGAGGTCTTGTTCTTACCAGTAATTCATTTAGATCTCTATACCATGTCCCTTTTCCC
>dDocent_Contig_3357
CTGCTTGTGCCTCCTCACGATCTCGCCTCACCTTATCATATGCCTGCTGAACTACATTTGCCGCTTGAGCCACATCAGAAACACCAGAAGTT
>dDocent_Contig_3358
CTGCTTGTGCATATGGGAAGAACACCCTATTAACAGCAAATCCCGTACAATTTCCAACCACCACTGGTGTTTTCCTTATCTTCCTTCCAATAT
>dDocent_Contig_3363
CTGCTTGTGACCTTGGTTCTGTTACGATTCCTCTTGTTTTTTTTTAGTTTTCTATGCAGGCAACTTGGTGAATGGGAGTTATCTCACTCAGTA
>dDocent_Contig_3364
CTGCTTGTGACAAAGTTATGGATTCAAACGGCGAAGTTGTCGGGCTTGATATAGAATCAAGTAATTACCTTAACAATATTATTAACCAGTTTG
>dDocent_Contig_3366
CTGCTTGTGAATGCCCACAACCTTCAAACCTTCCTACTCTATTGCAAAATTCCAGATGAGTACATTACTGATGCAG
>dDocent_Contig_3367
CTGCTTGTGAATGATCTTAATGAATGAAGATCTTCAACATTTGCATTATGGCATAGTTCTATCTATTATTTTATTTAATTATGTAAAAATTTA
>dDocent_Contig_3369
CTGCTTGTGAATAGTAGTTCTTCTCCGTGCTCATTACGCCACGAAGTGACCTGCGCTCCATGTAAGCTTACCTAATGGTACAATCATGTTTCC
>dDocent_Contig_3371
CTGCTTGTGAAGTCTGGAAGGAAATCAAATTTGAATTCCCAGCAATGGATACTTTGTAATCCAGTAATAATCATTCGTTCTATTAATTTCCAT
>dDocent_Contig_3373
CTGCTTGTCTTATTTTAACAATTCTAATGGCTCTATGTATCATAGCTTTCTATGTTGGAAAGCCATTTTATAGGTATAGAAGGCCACAAGGAA
>dDocent_Contig_3383
CTGCTTGTCCCACTTTAACATCAGCAAAAACCCTGTATAAGTTTCCTTAATCACAGTAAAATATGTTCAAACCCCGACAATTAAACACAACAC
>dDocent_Contig_3385
CTGCTTGTCATTTTACTTACATACTTACTTTGTCTTGTAAAGGTCAAGGATATGATTCCATTATTCCTACTATTCCTGATGATGTAAGCGGTG
>dDocent_Contig_3387
CTGCTTGTCATATATATGCTTATCCCTTCTACTTTATCCAGGTTGGAAAAGCATTATTTGATGGTCAGCTCTTGGATGTCCATTTTACACGAT
>dDocent_Contig_3389
CTGCTTGTCAGCCCTCTACCCGTGGCGCTGAACTCCGTGCATCAGTTTCTGCCCTTAAAAAACTTGGAGATGGTCCACACGCTCACAGAGATC
>dDocent_Contig_3390
CTGCTTGTCACGTTGTGCCAGCATCGACATCCTTGAGCTCATAGGGGAGATAGGTTCCACGTTCCGTGGAGACATTCTACCTGAAGGCTGAAC
>dDocent_Contig_3392
CTGCTTGTCACCCAAATACCAAGAAAGAGCATATTTAAGAATAGATTCAAGTGATTTGGTACTAACAGAACCAATGAGCTTCTTTATAGCAGA
>dDocent_Contig_3396
CTGCTTGTATTGGTACAATTGGTAAGGGTGAACAAATTCATGCCAGGGTGGTGAAGATGGGATTTGGGACTGACCTAAGTGTAAATAATGCTT
>dDocent_Contig_3399
CTGCTTGTATCCGATTGATTATCATCTGTTGCCTTGGGAAATTTCTGAAGAACTAGAATTCAGCTTCCCTAGGAGTTGATATCAAGGACTTAT
>dDocent_Contig_3401
CTGCTTGTATATCAGAACTTCTAAGCTTTGCATCACATATAGCCGCCACTGCTTCGCTAACAAATTTGCTTAAGTTGACACTTCGCAAGTCGT
>dDocent_Contig_3403
CTGCTTGTAGTTGGTTTTCAGTTTTCTGTTAACATCGTTTACTGCATTCTGCTGTAGCCTTGGAATTCATGTTGCTGAGATCGGAAGAGCGGT
>dDocent_Contig_3409
CTGCTTGTAGGTTAGACATGCCTTCAAAGGGCAACTTGTTATGGATGAGCTCCCACAACACAATTGCAAAGCTG
>dDocent_Contig_3411
CTGCTTGTAGGGCGGTTCTATCAATGGATGACACATTTTGTAGGCGATGTTCTTGTTGTATCTGTCACCTTTTTGATGATAACAAGGATCCTA
>dDocent_Contig_3417
CTGCTTGTAGAAGTTGAACAGAACCATCACCACCTACATCAAAATCATTATCGATCTCACACTCTCCGGCTAGAAGGGGACGAAGAAGTAATG
>dDocent_Contig_3419
CTGCTTGTAGAACATTGTCTGAAGAGCTCACTGAAATAAGGTTTCCAGCTCCTAGGATCGATCCTTGCATTCAAATAGGGGAGCTCTCAAGCT
>dDocent_Contig_3421
CTGCTTGTACCACTCTTTCCGATTGAGAATCCAGTGCACTTGTTGCTTCATCAAGCAACAGAACCTTTGGATCCCTAAGTAAAGCTCTAGCTA
>dDocent_Contig_3423
CTGCTTGTACATGACTGATATATCATCACATGGAAACACACAAATGTTAGAATGATTTCCCAACATCTAAGGTTGTTGTTACACTAGTACAAC
>dDocent_Contig_3425
CTGCTTGTAACTGTCACCGGAACTTCCACCGTAAAGAGATCGACGGAGAAACAGTTAGTTCGTGTCAGCGGCAG
>dDocent_Contig_3427
CTGCTTGTAACAGTATGGATTCTGAACCAAAGGGGGCGTATAATAGAGCGCCTATTTTCAACGGTGAAAATTACGGCTACTGGAAAGACTGCA
>dDocent_Contig_3428
CTGCTTGTAAAGGGTTTCGACCAGAATCACGGAAGAAAATTACCAAGTTTTGATTGTTGTAATGGATATTGAAACTTTGAGCTGAGATCGGAA
>dDocent_Contig_3430
CTGCTTGTAAAGGATTAGGCAAACCTTTTTTCTCTTTAATATCATCAACTTCTCTTCCTCTTTCTCTCGCTCTCTCTCTCTTTTCATTTGAGC
>dDocent_Contig_3432
CTGCTTGTAAAATGTGTTGTATATTTTATTTATTTATCTGAACGAGTTTCCATGTTCCAGCTGAAATTCAGTGGCAGTACATCAGAAGATCAT
>dDocent_Contig_3434
CTGCTTGTAAAAGGAATACTTGTAACCATCAAACTGGGTCAACTTGGTTGTGGTGAAATAAGGAAATATATTTGCAGTTTGAACTTTTTTGGT
>dDocent_Contig_3438
CTGCTTGGTTTTTAAACCACTTGAGGTAGGACTTCTATTCTTCATGTAGTCTGGAAGACCTGGCCTGTTACTTGGCCAGGCAACTGTCTGAAG
>dDocent_Contig_3440
CTGCTTGGTTTAAAAGATTACATAAAAGTTTTTATATAACCTACCTGGTGAAGCTCCATTAATTCCTGAAGACAATTGCTAAGCAGAGATCGG
>dDocent_Contig_3442
CTGCTTGGTTGTATAAACCAATTGAGGTAGACTCTCTTGTCTCCATGTAGTCTGGAAGACCTGGCTTGTTATTTAGCCAGGCAACTGTCTGAA
>dDocent_Contig_3447
CTGCTTGGTTATGAATATTTGACAACAACTCAACATAATAGTTTATTGAATGTGTTCAATTCAAGCTACTTATCATAAGTGGACCTTAATTTG
>dDocent_Contig_3450
CTGCTTGGTTAATTAGATGAGTTCTTGTTAGGTTAGTGATGCCGAAGAGAAGTTAGAAAAAATATCAATTGTTAATGTTAGATTAATTTGTAT
>dDocent_Contig_3453
CTGCTTGGTGTTTTGCAAAGCTTCATTTGGTTAGATCTAGTTGCAACAAGTCTGGCTTTGGCTCATGTTTCATTACATTGTTAACTGGTGGTA
>dDocent_Contig_3456
CTGCTTGGTGCGATAGTTTATACGAGCATACCAACCGCCTTTGAATAAGAAAACCTCATTTCCGGTGGACTTGATTGCAGAGATCGGAAGAGC
>dDocent_Contig_3458
CTGCTTGGTGAAGCCGGCACGTACTACGGTGTACGCTTTGGAAAAACTATTCCGTGGGTAACCGAATTCCCTTTTGGAGTCATCAGTGATCCT
>dDocent_Contig_3460
CTGCTTGGTGAAGAACTGGTTGATATTGTTGTTGTAGTTTATTGCAGGTTAATGCTTTAATGGTTTGGAATGGTTAGAAAATGCATTGCTTAT
>dDocent_Contig_3462
CTGCTTGGTCTGTAGTAGGTATCTGGTTTACCGCGTTAGGTATCAGCACTATGGCTTTCAATTTAAATGGTTTCAATTTTAACCAATCTGTAG
>dDocent_Contig_3463
CTGCTTGGTCATGGCTCTAATGTTAGTCAGTGGATGCCAAAGAGAGTTGAGGGTTCATTAGAGGGCCTTCAAGTTTCATTTGTTGCTTGCGGT
>dDocent_Contig_3465
CTGCTTGGTCAACCTTTAAAGGATCACCTTCTAGAAGACGAGCATCAGCGGGTATGATGTCACCGAGTTTGATGCTAATGATGTCTCCTGGGA
>dDocent_Contig_3469
CTGCTTGGTAGGGAATGGATTCACGGCGTAGGAGCGGTACCCTCTTCAATGCACCAACGGATAGCCATATGGAGGCCAGATGGAATCGTCGAA
>dDocent_Contig_3472
CTGCTTGGTACATGGCATGGTATTGGTTATTTTTGAATTGCACAGCAAGGTGTGGTTTTGAGCAATTGCCAAGGTGTTTCCCTTGCTGCAGGA
>dDocent_Contig_3474
CTGCTTGGGTTTTGATTGGATGCAATTTACTGGCTGATAAGTTTCATTACGATGATCCTCTTGAAGCTG
>dDocent_Contig_3475
CTGCTTGGGTTGGGTTAAAAGCCCGGAATGTATTTGCGCCATCACCATCTTCAAATAAGGTATTTTCTACGGTAGCGCCATGAATAGCGCATA
>dDocent_Contig_3478
CTGCTTGGGTATAGGTACTGGGAGCCAACCTATGAGGATAGCTTGAATTTAATTGCTCGTTTGCCTGGAATTGCTGAGATCGGAAGAGCGGT
>dDocent_Contig_3479
CTGCTTGGGTACAATTTTGGCATAGGCTTGACAGATTTGTAGCTTTTGCCGAGCATCTTATCCTCCCGGTTCCATTTGTACCATCTTGAGTGA
>dDocent_Contig_3485
CTGCTTGGGTAATGGCGTTCATTACAATGAGTCCGAGAGGGATCAAATACATCCACTGATATCAAGAAAGGTTCCATTTAGAATAATTAGTAT
>dDocent_Contig_3489
CTGCTTGGGCGAAAGCTGGGAAGAACCAGGATGATGCTCCAAAGATTTCAGTGGGCGGCGACTTATCTACAATCTCGGGCTTAGTTGCAGAGA
>dDocent_Contig_3493
CTGCTTGGGCCGAAAAGAGAAAGATTGAAATGGAGATGGAAAAGAGAGGGGAGATTGTGAGGAACGAATGCGATCCCAACTGGCTTCCTAATT
>dDocent_Contig_3495
CTGCTTGGGCATTGGCAAGTAGTTGTGCACAGAAATTCCTAAAGAATGATCAAAATCAATAGGGAACCAAAAGAGTGAAGAGAGAAAATAAG
>dDocent_Contig_3496
CTGCTTGGGCATTATTCTCCCCTTCTCTGACTGCCAATAAAATATGTTCCATCATTCTCAAATAACAAAATTGCAGAGATCGGAAGAGCGGT
>dDocent_Contig_3497
CTGCTTGGGCATTATTCTCCCCTTCTCTGACAATTATATCAAATTCATGGCTCATGTGACTTAGATACTGGGACAAAGCTGTCAAAGAATCAG
>dDocent_Contig_3500
CTGCTTGGGATACCTATTCTTGATCAAATACCTTTCAGTGGTTTAGAAAAGATTCCGAGGTCCGAAAAAGTTGCCGCAGCTTTACACATGACA
>dDocent_Contig_3504
CTGCTTGGGATACCTATCCTTGATCAAATACCTTTCAGTGGTCTGGAAAAGATGCCAAAGTCTGAAGAAGTTGCCGCAGCTCTACACATGACG
>dDocent_Contig_3509
CTGCTTGGGATACCTATCCTCGATCAAGTACCCTTCAGCGGTTTAGAAAAGATGCCAAAGGCCGAAGAAGTTGCCGCAGAGATCGGAAGAGCG
>dDocent_Contig_3512
CTGCTTGGGAGCTTACGGTTTCATGTTCTATTTCACTCCCCGCCAGGGGTTCTTTTCACCTTTCCCTCACGGTACTACTTCACTATCGGTCAC
>dDocent_Contig_3514
CTGCTTGGCTTGTTTCTGGTCATTGGATACTGAACAATTTGTTAGGCATATCTATATGCATCGCATTTGTAAGCCATGTGCGTCTTCCAAACA
>dDocent_Contig_3516
CTGCTTGGCTTCGTTTGCAGAGATTGGCTGATACATGGCATCGAATCCTTTTGATACCAGTCACCGGAGGAGTAATGGTTGGCATGATGTGTG
>dDocent_Contig_3517
CTGCTTGGCTCCACAAGGCCACAAAGAATCCAATGTATCTAAAATACATTCAAACAAATGGTCAAATCCTAGGAGCTGAGATCGGAAGAGCGG
>dDocent_Contig_3519
CTGCTTGGCCTTAACAGTGGTACCCGTGAACTGACATACAACGGATGGTGGCATAAGGTAAGACGGAAACATTGTTATCAACCGTGGATCGCA
>dDocent_Contig_3605
CTGCTTGGCCCTTTCCCTTGAATAACAGCACCGATTCAAATGTCAATTTCAACATTATGTCCGGAACATCAATGTCATGTCCACATCTTAGTG
>dDocent_Contig_3608
CTGCTTGGCATCCCATATCCAGGTTGTGTATTTCTTATTGATGGATGAGTAGGAGGTGGGGTAAATATTGGAGCTGAGATCGGAAGAGCGGT
>dDocent_Contig_3614
CTGCTTGGATTAATGGTTAGGGCAGTGAGCCTGTCCAAATGTAGAAAACAGATGTGATTAATGTAGGTCTTCACAAATCACTATATAACAGTT
>dDocent_Contig_3616
CTGCTTGGATGTTTCCAGTTCGAAACAGATCTTCCTTGTGCTTTATGCTGATGGATGATGAAGTTCTTTAAGCTCAAGAATGCTTGGACATAA
>dDocent_Contig_3621
CTGCTTGGATAATTATTGGTGGAATTCAATTTGGAAATCCATCAACTATCTTCGTTGTTAACAAGTCTGCCACCACCAATAACTTCACACTCA
>dDocent_Contig_3623
CTGCTTGGATAAGGTGATGTTCTACTACAATCTTGTGACAAGGACCTGTCTTTTCTCTCCTTAGGCATTCTAAATGTTCTAAAAGTGAATTG
>dDocent_Contig_3625
CTGCTTGGAGGATGTTTATCCCTGCAAAAAAAAATATAAGAAAAACAAGTATTCATTACAACTTACAGCTTCAGGCACTTTGATTTCTTGCAA
>dDocent_Contig_3627
CTGCTTGGACTTGTCTTCAATTTCCACCAACATCTGCATTATTTCCACTTTAAGTTTTCCATTCTCAGATATTAGCATCTCAAACTCCTCAGA
>dDocent_Contig_3630
CTGCTTGGACCTGTGTCATTCACCAAATAAAAAACTGAGCAAAAGGAAAATATTTCAATAACCCTTGAGGCCTGTTTGGTTCGACAGAGAAGA
>dDocent_Contig_3632
CTGCTTGGACAGATGACGAAACTGAGGCATTGGCCATCCAACCAGCCAAAGCATTAGCATTAGTAGTTGCTG
>dDocent_Contig_3634
CTGCTTGGACAATCATCGGCTTATAAGCATTTACGTGGTATTGAGTTATGCCCTAATCCCAAAATTAATATTGTATCAAAATCTATCCTTGCT
>dDocent_Contig_3635
CTGCTTGGAATTGACACGTCGTCGTCTTCTCTACTGAATCCTCCACTGGATGCGACAGGAGGAAGAGCTAACGGACGATGATGTGAAACCGGC
>dDocent_Contig_3637
CTGCTTGGAAGCAGTCAACTGCATTACCTCTTCGACCATCATTCTTGTGAGTTAATCCGAGGAAATTCTTCGGAACCATTCTTTAAGCATCAA
>dDocent_Contig_3639
CTGCTTGGAACATGGGAGAATGGGACCAAATGGCTGAATATGTGTCTCGGTTAGATGATGGCGACGAAACAAAAATTCGAACTGAGATCGGAA
>dDocent_Contig_3641
CTGCTTGGAACAAGAGAGGCAAGCACTTGTTGAACACAAAGGAAGCTTTAATGATCCTTCATTCAGACTTTCCTCTTACGAAGGAAATGATTG
>dDocent_Contig_3643
CTGCTTGGAAATTTGTAAAAGAAAACAACATTGACATGGTTACTATTAACCCAGCAATGGTCATAGGGCCTCTCTTGCAACCAGTCCTAAACA
>dDocent_Contig_3645
CTGCTTGGAAAGGATTAAGTCATGACTGGTTTATTGCATATGCAGTGTTTATTTTTGATAAGTATTGTGTTATAATTTTTTGCTTGTTCTATG
>dDocent_Contig_3647
CTGCTTGCTTTTTGGGGGATCTTCTGCCAGGATACAAGACGGCTGGCAATGACTTCATCGATTCCTTCCTCAGTCGCAGAGATCGGAAGAGCG
>dDocent_Contig_3649
CTGCTTGCTTTTGAAAAGTAATGCTTGTGGTGCAAAAAGAGATGTGAGTACTCTCTTCTTTATATGAATGAACAAATCCACTGTTATTAGAAG
>dDocent_Contig_3653
CTGCTTGCTTTAAATATAAAGCGCAGAACAACCAGATTGGAGACCAAGGTGAACAATGCGAATAACAACAAGATGGATCCCCACACAGAGTTC
>dDocent_Contig_3655
CTGCTTGCTTGATGCTTATTTTTGAATGAGTTCATGATGATGAATGTTGCTGTTGACTGCTTGCTGAATATCCTGTTGTTTGCCATGCTGGT
>dDocent_Contig_3656
CTGCTTGCTTGACCTTGACCATATCGATCTGCGTTAACTTTCCAGATGCTAGAAATTATCCGCCTTGAAGGCCATGCACTTGGTCAAGAAGAT
>dDocent_Contig_3657
CTGCTTGCTTCATCGAAGCGGAAGGCTGATCATAGACGGATGCTTACTCCAATGCGAGTCCAACCCTCTCGATTTTCTCTCATGTCCCATCGT
>dDocent_Contig_3659
CTGCTTGCTTCATCCCGCCCTTCCTTCCCTCACCTGTCCCACGCGCTCTTTGATGCCGAAAATCCTATGTTCTGAGTGACCATGAACACACTG
>dDocent_Contig_3662
CTGCTTGCTTAGCTTTAGCTTCCAAAATAGCAGGAGGAATACAAGGTGGCCTTTCCTTCTGATCACGCGGCTTCGGAACTGCAACATGAAACC
>dDocent_Contig_3664
CTGCTTGCTGTCGATTGATATTCAATTCGATGTGTGCTCCTAATGAAACTCCGTGTGAGAATAGAGATGAGTATGTGTTTTGGGATGGATTTC
>dDocent_Contig_3666
CTGCTTGCTGTATTTAATCCATCACCAGGTGTGTGTGTTGATGACGGCGAATTAGGTGAAGGACCAGCGGTGTTTCCAGTACCAGTGCTATTG
>dDocent_Contig_3668
CTGCTTGCTGGGATTCTTGTATATGAAGCCATTGCTAGACTCATTGCAGGTCCTCAAGATGTGGATGGGTTTTTAATGTTTGTTGTTGCTGAG
>dDocent_Contig_3672
CTGCTTGCTGAAGACACAAGGGATTGCTCCCATGTCAGTAATAGAAATACAGAATAATCAAATGAAAGTATGAAACTAGTTATTGTCTGAATG
>dDocent_Contig_3674
CTGCTTGCTCTTGTGCACGCTTTAATGCTTTAAGTCTCCAACTTGCTCCTCCATCCCCAACAAGGGAAGATGATAGAAGTTTGCTTGCAGAGA
>dDocent_Contig_3676
CTGCTTGCTCGACTCCGAGTTGGACTAATAGCTTGAGGCTGATGAAGAATTTTGAATGAATTGTTTCTTGTCCATGGAATCCAAAGCCATGTT
>dDocent_Contig_3678
CTGCTTGCTCCTTAGGGTTTATTACATATTCTGTTCCTATCTAATGCTTCATTGGTTGTTTTAGGTTGAGATTTACGACGACAAAGACAGTGC
>dDocent_Contig_3680
CTGCTTGCTCCCTTGCAAATTTCTTTTCTTCATTTTTACCCCACAAAACTAGGTACAACCCCACTATGATCAATGCTGAGATCGGAAGAGCGG
>dDocent_Contig_3682
CTGCTTGCTCCATGCCCCATGGACCTCTATGCGTTCATCACCACCATGTGATAATGGACCATCTGCAGGTGAACCATTTTGTAGCAAATTCAT
>dDocent_Contig_3684
CTGCTTGCTACTTAGCTTTCTGGCTTCCTACCCTTGAAGAAGCTATTGGATTGAAGTTTCTTACTGGTGGAAAATTTCCTAAGCTTCATAAAT
>dDocent_Contig_3687
CTGCTTGCTAAATCCATGTTGTTGTGTGCTGTTGTTCATTTTGTTTGGATGTTGATAGACACCATGAACCATGCTGCTAAAATGAACTCTGTC
>dDocent_Contig_3690
CTGCTTGCGTTTGGTTGCACTGTTGTTGTTCACATTTGGCTTTCCCCAAGTTGGAAAGATTGGTTTCTCTTTGTCTTTGATAATGGTTTAGGG
>dDocent_Contig_3691
CTGCTTGCGTTGGTGACATGGTCATGGCTACAGTGAAGAAGGGAAAGCCAGATCTCCGTAAGAAGGTGCTG
>dDocent_Contig_3693
CTGCTTGCGGGGTGGCCGAAGAAATACTGGCATGTATCGGGATTTGTTATCGGGAACCTTACAGAGGTCGGTACTCATTAGTCACTTGATCCA
>dDocent_Contig_3695
CTGCTTGCGGAGGGAAGCCACCACAGGCTCATCTATGATGACCTTTATCCAACTATGCTGAGGGAGACACCCCTTGATAATTTTTAATTTAGG
>dDocent_Contig_3697
CTGCTTGCGAACACACTGGAAGAACCCGTGCCAAAAGCAGTGCTGGGGATGGTGGTGTGTGGTTCTCACGCACAATAAGAAAGCAGAGATCGG
>dDocent_Contig_3698
CTGCTTGCCTTTGTTGACTGTTACAGATATGATTTGGGACTAACATTTGCTCCAATAATCAATGTCAAGCAATGTTAAGTAGCTGAGATCGGA
>dDocent_Contig_3700
CTGCTTGCCTTTGAAGACATCTCAAACTGTCCTGTTGGAGAGCTTCTTGACATATCACAGCGTCTAAAAACAGCAAGTGAGGTGAATGCAGAG
>dDocent_Contig_3702
CTGCTTGCCTTTAATTTAATCATACATTATATTCATATTAAATGTTTTCAATGTTAGTTTATTTGAAGTGTTTTCTGAATTTGATAAGGATCA
>dDocent_Contig_3704
CTGCTTGCCGGGATTATTGTATACGAAGCCATAGATAGGCTCATTACTGGTTCTAAAAATGTGGATGGGTTTATAATGTTTCTAGTTGCCGCA
>dDocent_Contig_3706
CTGCTTGCCGCGTGATTGCAATAATTACAAAAGAAAGAGATGAAGCTAGGTCTATACTTGCACAGGCAGAACAACAGTTCCCTATTTCTACAC
>dDocent_Contig_3708
CTGCTTGCCGAAGCCTTCACAGGATACTAAGGCCATCATAACCATTAGAATCAGAATGGTGACAAACCACCATTCAGGGACTTGTTCGTAGTT
>dDocent_Contig_3712
CTGCTTGCCATTGTTGTCATCTTATTCATGCACCATCTTTTGCGTAGAATATATAGTATGCTGTATGGGTAAATGAATGTGGTCTGTTTGTTA
>dDocent_Contig_3714
CTGCTTGCCATGTGACTATAGAGGCCGTGAAGTGCTACGATAAAGGAGGGGAAAGAGGCGGAGGACGCGGGCAG
>dDocent_Contig_3716
CTGCTTGCCATGTAAGGGCAATAGGTTGAAGCTATCCTCTGGATGAACAAGTGGCTTTTGTTCTTTTTTTAACTGTGTTTTTGGAATTTCAGT
>dDocent_Contig_3718
CTGCTTGCCAGGTTAGTCTGCGTTTCTTGCCTTTAGGCCCTTAGCGTGTGTTTGGTTCTGCGGTAAAAAGAATTGATTTTGAATGAATTGTTT
>dDocent_Contig_3720
CTGCTTGCCAGGTACAGCTTGGTTAAATACCTTAATTAGTGTCAAAACTTTCATTTTCTTATTTCCATTTTGCTAATAAGATTGGATTTGAAT
>dDocent_Contig_3722
CTGCTTGCCAATGAGCAAAACAAGTTTCAGCCCTTTTCCTCGTCTGAAAGTTGAAATATTGTTTGAGTTTGAGAAAATACCATGTTATTGTTT
>dDocent_Contig_3724
CTGCTTGCCAACTTCGATTCACAGGAAGACGTCGCATACCCGAATGACCCCAAAGCAAACATTAAGGTGGATGATGACCTAAAACAGCTATTC
>dDocent_Contig_3726
CTGCTTGCATTTCCTGCATATATGAACGGCACAAGAGTATCGGGCAAAGATTTTCCATTATAAAAGGATACACCTGAATATTTTTTTCCATT
>dDocent_Contig_3729
CTGCTTGCATTCTTGACCTATAAGTTTAGACTGATTTGCACATTTACCTCCTTTTCTGAATTCTGGACAGTCACTCTGTGGCAAGAGTAGCAG
>dDocent_Contig_3730
CTGCTTGCATGCGCCAAGCCTTCTCCACAATCTGGTGGCATTGCTAAACAAGCATTGCATTCGATTGCTCAATGTGTGGCTGTTCTATGCCTT
>dDocent_Contig_3732
CTGCTTGCATCTCAGCAAACAACTGGAAAGATTCTTCTTCTAATCCATTTTCTGTAAAACCGGCAATCAAAGAAGTCCAAGAGATGACATTCG
>dDocent_Contig_3734
CTGCTTGCATCCGCACAAACTCGCTGTCAATAGGAAAACAAGTTCATACCCATATCAGAAACAATGGCCTTGAGAAAAACACATTTTTGCTCA
>dDocent_Contig_3736
CTGCTTGCATAAGTTTGCTTTTTAATTTCTAAGATTTTTTATTAATAATAGTATGTGATTGTTAAACAATTGGTTCTGATTTTTTATACATGT
>dDocent_Contig_3739
CTGCTTGCAGACAATTATCTCAAATGTTCGTTGCAGTTATCTTCTTTCACGTTTCAGAATATTTTCTAGCTG
>dDocent_Contig_3743
CTGCTTGCACCTAACAACGGAAAATTCCAGGTAAGAAGCCATCAAAAATAAATGGGATCTTAAATAAAGAAGCTCAAGAACCTCAGGGAAAAA
>dDocent_Contig_3745
CTGCTTGCACCAGTGACTGCTCATTTGAAGAAACATGTCTCGCAAAATGTAAAAGGAAGATTGGAAAATATGTTGCATAGTATAGCTGAGATC
>dDocent_Contig_3747
CTGCTTGCACATAATTGAATACAAACATTTCATGACAAGAGTATTTATGCCAATCCTCTCTACTATTAATGTGCATACTCAAAAGAACAATCA
>dDocent_Contig_3750
CTGCTTGCAATTTTTGGTCTGAAAGCATTTGGATTTCTTTCCAGAGTTATTCCAACTGCTTCCTGACGAGCAG
>dDocent_Contig_3751
CTGCTTGCAATTTTCGGCCTAAAAGCATTTGGATTGCGTTCTAAAGTTGCTTCAACAGCTTCTCGTCTAGCAG
>dDocent_Contig_3753
CTGCTTGCAATTTGGATACATGAATTTAGGTTTGAGTTTTGGCATTGCTTGTTGTTGCGGACACTCACGATTCTGAATTTTGAAAGGCATAGT
>dDocent_Contig_3755
CTGCTTGCAAGGTTAATCCTAGTGGCAAAAGTGCTTTCTTTGTAGCTTGCTTCCATGGTCATCTTGACTTGGTGAATCTCTTGGTGAATCTAT
>dDocent_Contig_3757
CTGCTTGCAAGAACATGTAAGCTTCATCTTAAATTCGAACTCTTCGACACGTTCGTGTTGGTTGTGATCCTGCTCTCTTCCTCTCTTCTGAA
>dDocent_Contig_3760
CTGCTTGATTTTGCATGATTGTCATGTTACATGTTGCTGCTTATGTGATGTTTGTTGGAAGTCCATTTTTGATGTTGATGAACACATGATGT
>dDocent_Contig_3761
CTGCTTGATTTTATTTCTTCGAAGTTTTAAACATGTTAATCTTGACTGTATGTAGTCTGGAGGCCGTAACACGGTGTTGAATGATGCCTTTGA
>dDocent_Contig_3763
CTGCTTGATTTCTGAGCTTATGCCTAGGGTCAGTAAATTCCCTCACTGTATTTTCATTCTGTTTTTGTTATAGCTTTGAAAATCGATTCGAGT
>dDocent_Contig_3765
CTGCTTGATTGCTTAACTAAAATCCCAAATCCTCGTTTGTCTTCTCCACCATATCAACAATGCTTTTGCAGTCAGTAAATTCCATAACCTTCT
>dDocent_Contig_3767
CTGCTTGATTCCTTGTTAATTTGTAACAGACTACTAGACCCAAATTTGGAAAGCTCTGGGTCTCTTTTTGTTGGGAGTTATATTCTTCAACTC
>dDocent_Contig_3769
CTGCTTGATTCCAGAGTCTTCATTCTATTTGGAAGGAAGAGGTGGGCTTTTTGAGTTTATTGAACAGAGGTTAAAAGAAAATGGACATTTAGT
>dDocent_Contig_3771
CTGCTTGATTACCTTACTGTTACTTGTCAAGCACTACTTTTTTTTAACTAATTGCATTTGTATATTTTCAGTGTAGCGATAAGCTGGGATTAA
>dDocent_Contig_3773
CTGCTTGATGTATCAAAATGCTCCCTTCAGGGTATGCGAACCCGTGAGCCTCTGAGGCAACATCAACAGTTTTTTTTACTTCCTTTCGCAGGT
>dDocent_Contig_3775
CTGCTTGATGCTCCGATCGAAAACAAATCAGTGGGGCCATGCCGGTACGAGTGAATATGCGTTAAAAAGGTCAATCCCTCCCCTACGACACCA
>dDocent_Contig_3777
CTGCTTGATGCTAGCCTTGCCTGCCATGATGCATCAAAATCAGCTGTAAGTTCTATACGATAGTTTTATTAGCTGGTTCACTTTTTTAATGAT
>dDocent_Contig_3783
CTGCTTGATGAGTGTATTTTCTCAAGAGAAAACAGTGGAAGGCAATGCCTAACCACTGATTTTCAGTAGCACTTTAATAAAGAGACTGCTGAG
>dDocent_Contig_3785
CTGCTTGATCAGTCTCCTTTCTTTTTACATATTTTTCAATTTCACACGCATAATATGTTCTATAGGAAGACTTGCATGCAAACTTTATCAGAA
>dDocent_Contig_3786
CTGCTTGATCAGGTTGCACTACTTGGATAGCATGAATTGTATTGAGATAGTTGAAATTATGTTATGGATATTCTGTTTTAAATAGGATAGATT
>dDocent_Contig_3788
CTGCTTGATATTCATAATTAAAGCAAGCTTGAAGATCTGTGATGGGGGAGGAAAGTTCCGATGCAATGAACCTTGATTTGAATCTGGGTCCAG
>dDocent_Contig_3789
CTGCTTGATATCATAGGCCTTTTTGAAGAACTGCCATTACGAGTTGAACTGCGAGCCCTGTCAGAATCAGGTTGCTGAGATCGGAAGAGCGGT
>dDocent_Contig_3791
CTGCTTGATATAAAAATTTGGAGTTTATGTAATTACGGAATACAGAAGAAGCTTCTATCATCACTCGCAGACATGGTTTTCACTGAATCTGTA
>dDocent_Contig_3793
CTGCTTGATAGAGATAAATGTAAAAAAAATACATAAATTAGTGGTTAATAAAATTAGACAATCTAAATGGAATAATTAAAAGCAAAAATGAGT
>dDocent_Contig_3795
CTGCTTGATAATTGGCAACAGCATTAAACATCGTTTTCTAACCTGCGTGTATTCATTTTTTTCCTATCAGCAAGGGCCTTAAAGAGGTTATGG
>dDocent_Contig_3796
CTGCTTGAGTTTTCTCATGACCAGAAGAATAATTATCCAGTCTGTCGTTGCGTGCCTCAGATTCTTTATCAG
>dDocent_Contig_3798
CTGCTTGAGTTTTATTTGTAACTACACTGATCCTTTATTGTTTGCATTTTGTAGTATTTCTATCTCCGGGCTTGAATCGTCTGAAGATTCCTA
>dDocent_Contig_3800
CTGCTTGAGTTTGAATAGGCAAAGTTCAAATGCCAGTAGCAAGGTCAGTTGAGAGAGTGAGAGAACCAATGCCTCCTGCTGTCCTGTGTTTTA
>dDocent_Contig_3802
CTGCTTGAGTGGGCTTGGACAGGCTGTACAGACTATGCAAAAATGCTGTTTTGCCTCTGCACATGAATTGCTAACTTGTACTCTCACTCATG
>dDocent_Contig_3805
CTGCTTGAGTAATTGTTGTTGATAAATTTCCTCCATAATGAGTTGCATCTCTCCGTCTTCACCATCATTGTAACCGTTGTCTTCATCATTCTG
>dDocent_Contig_3807
CTGCTTGAGGGATGGGGTAAAAGCAACTTGGTTTTTTAGCATTACTGTAAACATGAAAATGGAGCAGTAAGGCAATATGATGGAGGGAAAAAG
>dDocent_Contig_3809
CTGCTTGAGGCCAATCGACGTAGTCTTATAGATTTTAAGCCAATTCCATATCCAAATGGGTATGTCCTACAACAATTAGGCAATCGACTTATA
>dDocent_Contig_3813
CTGCTTGAGGATAGTTTTGGCGCAGTGTAAAGTGACAGATGTTATAGATTTTATAGATTTTGGTGTGTTAAAATGTTCAGCCTATGGCTGAGA
>dDocent_Contig_3815
CTGCTTGAGGAGTGTTAGGGTCTATAGTGTCCAAAAGTTGTGATAATCGGTCACTTAAATCATGAACCTCTCTATGCAAGTTTTTGATGTAAT
>dDocent_Contig_3817
CTGCTTGAGGACTTGCTAACCTTACTCTTCCTTATCCAGTGAAAGATTCATTTTTTGAGTTAGATCGAGTGGAATCTTTCCGAGAAGAGGTGC
>dDocent_Contig_3819
CTGCTTGAGGAACCGGAGACGACGAATGACCTCCTGTTTAGGTAGGACGAGGCTGTCGATGTTCTGCTCGTCGGGGAGGGAAGCGCTGGATGT
>dDocent_Contig_3821
CTGCTTGAGCTACTTGTCTTACTCCCATTATCCACTTGAATCTCCCCTTGCACAGGCAAGGATGGGGGAGCATTACTTTCCTCTGAGATCGGA
>dDocent_Contig_3825
CTGCTTGAGCAGATACTGAAACAAATCATCAATCTGATGTCATTTCGAAGAGCTCTGTCAATTCTCAAGGATCACTGTCCAGTGCACAATGTA
>dDocent_Contig_3826
CTGCTTGAGCACTGTTGGAATCTGTAGTTGCCAAAAGTTGTGACAATCTTTCACTTAAATCATCAACTTCTCTATGCAAGTTTTTTATGTAGT
>dDocent_Contig_3828
CTGCTTGAGCAAGCAAGTTGGCCTGATTAGCCTCTTCAGCTGTTAGTTGTAGCTTCTTTGGAAGTTCGGCCATTTGCTCTTTGGCTTCTTTCT
>dDocent_Contig_3830
CTGCTTGAGCAAAACAGAAACTGCAAGCAAATGCTATAAGTTACTTACTTCCTTTCTGAGTGGGACCCTATGCAATAATGTTAATTAATAATC
>dDocent_Contig_3833
CTGCTTGAGACCCTTCTTTCTTGTGAATGGGTACGAAAGAAAGCAATTCTTCGCATCACTCCTTCCTTGGATTAGTAAACTACTATCGATAAT
>dDocent_Contig_3836
CTGCTTGAGAATGTAACTGCAACAAGTATTGCTGTTGCAACAGATTCATTATTTGTGGATCATGAGCTAAACCAGAAGAAAGTAGCTTCTCTG
>dDocent_Contig_3840
CTGCTTGAGAAGCAGACTCTAATTGTATGTGCAATATATGACAGACTTATGAGACCAACACTGTCTAACAGGCAATGCTAAAGATTTCAGAGC
>dDocent_Contig_3843
CTGCTTGAGAAGAGATTGAGGGCTATGGAAGGTGACCAAGTTTTTGGTGCTACAGCTAAGGAGATGTGCCTGGTGTCCGGTCTTGTGATCCCT
>dDocent_Contig_3845
CTGCTTGACTAGGTTGAAAATTGATTGTGTAATATGCTCACTGATATGCCTTGCCTCAATTTCCTTTCACATGGGTTGCTCCTTTATTGGTTT
>dDocent_Contig_3847
CTGCTTGACGTTGCATATTAGAACTCATTAAAGCTCTATTCGCATCATTATGCTCGATAAAAGGAATGAGGGAAGCTCCAATAGAAAAATATT
>dDocent_Contig_3849
CTGCTTGACCTTTCATAAGTGGAGACAGAATAAAGCGTCCATAATAAAGACGCTTACTGTCTACCCTTGATTCAACACACTTCCACTGTAGTG
>dDocent_Contig_3852
CTGCTTGACCTAATAGGGCAAGGAGTGAGAGCTAGCGGATCAGAAAGATTTTTATGGAATGTCCTACTCTACTCCTGCCCGAGCTTTCCGATC
>dDocent_Contig_3854
CTGCTTGACCATGTTGTGTATTCTGCACCAAAGATGTTCCAGGCACATGTAATTTCATTGGTTTCTGAAGTCATTGATTCGGGCTTATCTTCA
>dDocent_Contig_3856
CTGCTTGACCAATTAAGGATGCATGGTATATAAGACCATATTTAGGAGTGGCGTGTTTAGTCTTGAGTGCCCTAAAGAGAGCCTTCTCAGCAC
>dDocent_Contig_3858
CTGCTTGACATTCTGGCAAACAAGGTGAAAGCTGTAAGGAGAATGAGGGATTTGCTCACGACGAAGTTCCCGCCGGGAACTTTTCCGGTCAAG
>dDocent_Contig_3860
CTGCTTGACATGAGCAGAAGCTTTCAAGTTGCCATGCTTTTGAAAAGCCCGAACCATCTGTTGGCCAATGAAGCGTCCCTTATCCTCATCATC
>dDocent_Contig_3862
CTGCTTGACATCATTCTGTTTGTACTTTTTGGATACAACAGCTAGAATCACAAGAGATCTTCACAGTAATTCGTTCACGAAGGAGAGTAATGA
>dDocent_Contig_3866
CTGCTTGACAGGTAAAATATCTCCCATTTTATCCTTTCTTTTCTTCCTTCTTAGTTCCAACTCTTCTGGAGTATAACATCTTCCAGAACGAGT
>dDocent_Contig_3868
CTGCTTGACAGGATAGAAGGCTTCCGCCATGGTGGGTTCGCTATGAGACTCCTATTAGTAATCCACCACATATGGATGAGGTTCATCGTGATA
>dDocent_Contig_3872
CTGCTTGACAATGACTCGTCGTCTCTTATGGACCTTGGGATTGGCAATGATTCGGTTATCCTTGTAGACGAAGTTAGTTGATAAAAATATCAG
>dDocent_Contig_3874
CTGCTTGACAAACGCTTTGACGCTAACAGCCGCCTTGGAAAGATATCTAAATTAGGACTTGCTCCTGTACTTTGGTGCATAATTTTTGTGCTA
>dDocent_Contig_3875
CTGCTTGAATTGTAGGAAAAGTACAATTTCACCATACTTGTCCATACCATCCACCATGCCTTGCCTTGGTACCCTCAAACAGAACTTTAGAAG
>dDocent_Contig_3876
CTGCTTGAATTGCTGGATTTTAGCAACTTGAACCTCGTTGGCGAAATTCCGGTTGATATAACAAATTGCAAGTTTCTTCTTGAGTTGTGAGTT
>dDocent_Contig_3878
CTGCTTGAATTATTTACTATTTTCACTCTGATATTTCTGTTTTTTTATCAGAACTAAGAACTTGTTTTCCTTAAGAAAATAAATGAATGAGGG
>dDocent_Contig_3880
CTGCTTGAATGTTAAGCAAAGACAAAGCTAGAATATCTTAAATGCTGATTTTTGTAGATTTAAATGCTTAGCTGGGAATGGCTGAGATCGGAA
>dDocent_Contig_3881
CTGCTTGAATCGAATTTCTTGTATCTTTAGGAAATATGCTTCCTTGGTGTGCTCCTACCGACCAGATATTTAGCAATCAATCAATAACAAATA
>dDocent_Contig_3884
CTGCTTGAATACCGTCAAAAGCCAACTGAAAGAGGCTGAGAGGGATTGTCGTGAGAAAGAGAAATGGTGGAAGCTCGCCACAAAACAAAAAAA
>dDocent_Contig_3885
CTGCTTGAATAATATTCTCTTGTATTGCCAACATGTCTTCAGATCATAGGCTAGGACTTCTGTGAACCGTGAAGTTTAAGAATACAAATTGT
>dDocent_Contig_3886
CTGCTTGAAGTTGGTATCTGGCTTGTTTGCACACTTGGGAGTTAGCATGCGTTGCCGTTTTGGAATTCCTGCCTTTTGAACTGCATTAATGTT
>dDocent_Contig_3890
CTGCTTGAAGTCCAGTCTTTTAAGTTAAATCCCAAAAATGGAAAGTCAGTAGTCATTGTCGGGATGGAAAGCGACTCTTCAACCACTTATTTA
>dDocent_Contig_3892
CTGCTTGAAGGCAATAAGAGAAAGGTTTTAGAAAGACTTGATTCAGATGCTCAAAAGCTGATGAACCTCGAAATCACCGTACAAGATTTGATA
>dDocent_Contig_3894
CTGCTTGAAGCTTGCGGTTCCATGTGGTTTGCATTTCACAGCTGATGTCATTTTCTGGTTTGGCTCACGTGCGAGCTGAGATCGGAAGAGCGG
>dDocent_Contig_3896
CTGCTTGAAGCACATGATTGTAGTTTCCTTTCTCCATGAAAAGCTGTTGAAAATGGTGCCTGCAATAGAGAACACCATCTAGGGCAGAGATCG
>dDocent_Contig_3898
CTGCTTGAAGATGTCCATAAACCGTGCATAGTGTCTAGCGTTATCCTTCTTTGATGGTGCGTGCGGATATGGTAGATGTTGAACTGGAATGAC
>dDocent_Contig_3900
CTGCTTGAAGAGCTTGATGTTCAGCTTCTTCAGCAGTTAATTTGGATAGTGTTGAAGGTCCCTTCTTTTTGTCATTTTCATCCCCATCCTTCT
>dDocent_Contig_3902
CTGCTTGAAGAGAAGTAGAGCGGCTCAGGAACATCTTGGTAGAAGTACCGATATGGAGCAATTGTTGCCGGTCTAGACAATTAATTTTTACGG
>dDocent_Contig_3904
CTGCTTGAAGAAAAGGTTGAATTTCCAGATCAAAGGATTAACTTGAAAACACCGTCATTTGATGATGAAATATCTGAGGAATGTGTTAAAACC
>dDocent_Contig_3906
CTGCTTGAACCCTTTCAGAGAAGACATCAATTTGTGAACGACTCTCATCAAACTTTGGATTCTGAGTAGCAG
>dDocent_Contig_3908
CTGCTTGAACCATTGCTGAATCTTTGACATCAAACTGTCTCAAACGCCTCATTTTTCTTCAAACTGCCAGGAGGATACGTCGTGCAGAGATCG
>dDocent_Contig_3910
CTGCTTGAACCAATATGGGGTTCCAGGGAGTTCATCGAGTTCATATTTGTTGTTAATTTTCTAACATCAGTGTGTGCATTCATCGCTGAGATC
>dDocent_Contig_3912
CTGCTTGAACCAAAATGAAAGCTGGTTCAACTTTTAAAACACTCGAATTATGAAGAATTGAAGAATTACCGCATGCTAATTTGCTGAGATCGG
>dDocent_Contig_3914
CTGCTTGAAATGCAGGTCGTGTTCTCTTGGGAGAAAGAAAAGACACATGCTGATATTGCAAGGTTGTCAAAACAGAAAAAACAACTGGTCTCT
>dDocent_Contig_3916
CTGCTTGAAAGTGAACACCTTAAGTCCTTCCTCAGCAACAACTTGCAGATTTGAAAAATCACTTTTCTCATTAAGGTTAGCAGAGATCGGAAG
>dDocent_Contig_3918
CTGCTTGAAACCTTCGGTTTTTCTTATAGCCATTATTGTTGCATATTCTTGCTTATTTATTTACTCCCTTACCATAGCAGAGATCGGAAGAGC
>dDocent_Contig_3920
CTGCTTGAAACAATAAACCATAAAGGAGTGATGTTAATGTTATGAACCTCTACTTGTCGCGTTACAAGACTACAAAAAGGACGTTGGCAGAGA
>dDocent_Contig_3922
CTGCTTGAAAATGGGGATAGATGGGAAACGGAAATTGCAGAGAACCTGAGATCCGAAAGCCTTTATCGCTGATAATCCCGTTTGATCCATGAC
>dDocent_Contig_3924
CTGCTTGAAAATGCTAAGCTTACTGCTGGCATATCTTGGTGACAATACACATGTAACTGAAGAATGCTTGAAAAACTTTCGAGTTTCTTCGTC
>dDocent_Contig_3926
CTGCTTGAAAAAGAGGAACATTTGAAGGAAATTGAGGTCCTGCAGGCCAAGGTGGACCGAAGTCAAGATGTAACTAGGTTTGCTTTGGAAAAT
>dDocent_Contig_3928
CTGCTTCTTTTTTCGCATGTTACTTCTTGAATGTTCCTTTGAATGCAAGTACTGTTTTCACTTTCGTGACAACTTTGCGCCTTGTTCAAGAA
>dDocent_Contig_3929
CTGCTTCTTTTTGTTTCGTACTCTGCACCAATGAGGAATCACTGGGGATGTACATCTGCTTTGTTTGTTGTTTGTTCCCACGCTTAACCAGAA
>dDocent_Contig_3931
CTGCTTCTTTTTGTTCCTACGAATAGAATGTTCCTTTGTTTCTAAAAAACTAGAACAAATATCAATTCTACTAGAACAAATATAAATTCTTTA
>dDocent_Contig_3933
CTGCTTCTTTTGGCTGATGGATCCAGGGCAAGAGCAGAAGATGTTACCAACAGTGACCAACTGGGGGACAGTTTGACTAACACTCCCAGCTGA
>dDocent_Contig_3935
CTGCTTCTTTTGATAACTCGGGATTGTCTGAAAAATACAAAATTGTTTCAAAATACCTTCTAAAACACTTGGTTCATCAAAAGCAAGAAAAGA
>dDocent_Contig_3937
CTGCTTCTTTTCGACGTCATTTTCATATTTGGGACTGGATAATGCATGCTTTGTAGGCAGTTTGCAAATCAAACATCTTTGTAAATGATAAGA
>dDocent_Contig_3939
CTGCTTCTTTTATTCCTCCTTCATGTCTTTGCAGTTTGTTTATTTTGTGTGTTTAGATCATCATTACTCATACTAATCTTCATGTACTTTTGA
>dDocent_Contig_3941
CTGCTTCTTTTATCGACAAAACCACTTCTAACCACTTGTCATCAGAAAATAGCTCTCCAGCATTACTCACCAATCGAACAAATGCAGAGATCG
>dDocent_Contig_3943
CTGCTTCTTTTAGCATGAACTCCACCAAAGCCGCCCTGCTCAAGTAAACTCAAATTAAAATAATGTTACAAAATGTGCTGAATATATAATGAG
>dDocent_Contig_3945
CTGCTTCTTTTAAATAGCTGTTTAACATCCAAAACTCTTTGACTTTGCAATTTTAAAACATCATATTCTAAAGAGAACATATTTGTTTGAAAA
>dDocent_Contig_3947
CTGCTTCTTTGTTATCTCATGGTAACATTTGGCGTCAGTGCAGATATTGTATAAGAATGTTGCACATCCGAAACTATCTGCATATATAAAAAA
>dDocent_Contig_3948
CTGCTTCTTTGGTTAAGGTTGCTAAGTTGGTTGATTGTTACCTTGCTGAGGTTGGTTTGGATTCTAATCTGAGTTTGTCTCAATTTGTTTCAC
>dDocent_Contig_3951
CTGCTTCTTTGAGTTCCTTCAATTGGTGTAACTCAACAAGTTCGCTCTCAGAAGCTCCTCTATGGATCTTTTGTTGTTCTATTGACTTAGTTT
>dDocent_Contig_3953
CTGCTTCTTTGACTGTGATAAGCTACTTCCTGCAGTCAAACTACCAGAAACTGAAGTTGAAGGACCTGTTCATTCTTCTGCTTGGAGTTTGCT
>dDocent_Contig_3955
CTGCTTCTTTGACCTGTGCTTCCTACGCCTTTGCCCGTGGGTCAATTGGTCTTGGTTTTGGCACTCTAAGAGAGAGGAGGGGGGATACCGTAA
>dDocent_Contig_3957
CTGCTTCTTTGACCACCAAGAAATCAGATTTGGGCCTAAAAACACACAAGCACCAGATGTTGACCTTCTGTCATCAGGGTCAGCTGAGATCGG
>dDocent_Contig_3960
CTGCTTCTTTCTGTTTTCGCAATTCAGTCCGAACACGTTTCTCTGCTCTTAAATTTCCTTGTAATTCTGCAATCTCCTTGTATTGTGGCTGTG
>dDocent_Contig_3962
CTGCTTCTTTCGTACGGTTTCTTCGTGGTGACTGGTACAATTGGTTTCTATGCGTGTTTCTTGTTCACGAGGCTAATCTACTCTTCGGTGAAA
>dDocent_Contig_3964
CTGCTTCTTTCGAATCCAAACCAGAAACAACTGCGGAACTTCTTTCGTTATCGTCGGTTACGTTCCCTGCAG
>dDocent_Contig_3965
CTGCTTCTTTCCAATGTGCATTGATTTTGTTGTCAACATATCTTTTCAACAAAACTCCTTATTAACAAATGGATTTTGTTACCATCTCTGCTG
>dDocent_Contig_3967
CTGCTTCTTTATATGAAGCATACGCAGAGATATATTGAGAAGAACAATCCCCCGGCAGATTTGTGGTTCTGTTATAGCTGAGATCGGAAGAGC
>dDocent_Contig_3971
CTGCTTCTTTAAGCTTTGTATTTTTATCGTGAACTAATGGGGCTAACTTGGCAAGCCATAATTTTAGGATGCCGATATTAGCAGAGATCGGAA
>dDocent_Contig_3973
CTGCTTCTTGTGTTACAGATGTTGCTTCCCCTTCATCTGCGTCCTTTTCAAGTGAATTTGAAGCTCGGCTTAAGCATTTGCTGAATTGTCATT
>dDocent_Contig_3976
CTGCTTCTTGTCCTGGTTTGCCTCAGGTTTTCAGGCTTTCAGAGTTGAAAGACGCTACCAATGGTTTCAAGGAGTTTAATGAGCTTGGCAGAG
>dDocent_Contig_3978
CTGCTTCTTGGTTCTCAGGACCAGGTGATGGACTAGGCATGTCTATCTTCATCAAAGTATGGGTACAATCACCATCTTGCTCCATTGGGCTGA
>dDocent_Contig_3982
CTGCTTCTTGGCAAACCTCCTGGCTGTCTCTGCACTCCTACCTCCTTTATCACTGAGCGATCATTTAGGGGCCTTAGCTGGTGATCTGGGCTG
>dDocent_Contig_3983
CTGCTTCTTGCTCCCTCTCTGCCTCTTCCCTTTCTCTCGTAGCTTCCTCTTCTCTCTTCTTCTCCTCCTTCTTTTGTCTTCTAGCTGAGATCG
>dDocent_Contig_3991
CTGCTTCTTGCTAGGTGTGTCACCATCAATATCCATTTCATCATTTCTGCCATCAGATGATCTCTCCCTTTTGCGGCCTTTCCTAGAGACAGA
>dDocent_Contig_3993
CTGCTTCTTGCCATGTTTCCATGCCGATAATCACTTTAACTTTTTCTTTAGTGATTAATTCTTCAGCTGAAAACCAATAAGAAGCAAGATATT
>dDocent_Contig_3995
CTGCTTCTTGCATCAAAATCTGAAAGCCTCCCGGTGGGAGTTCCACTACTAATACTAGTGGCCAGATCTTCCATGTTATACATCAAAGGGAAT
>dDocent_Contig_3997
CTGCTTCTTGAGGAACGTATTGAGAATGGTTATAGTAATCCAGCTCGCCTAGTGAAGCTGAAGAAAAGACAATTGAATGGACCTGCTGTTGAA
>dDocent_Contig_3999
CTGCTTCTTGAACAGTGGTAATGGCCTGGGCACTTTCTTCTTCAACACTGATACCAAACTCCTCCTCAAGTCCCATCACAATCTCAACCTACA
>dDocent_Contig_4002
CTGCTTCTTCTGGATGTTTTTCCCATTGACTCCATCATTGACATTGAATATTGAATGAGTAATCTTCACTAAGGCAGTTGCAGGTACTCTGGC
>dDocent_Contig_4005
CTGCTTCTTCTCATTCTGGTCACCATCCTTAATTCTCTTCTTATTCTTCTTACTCTCTTTCTTCTCAGAAAGATCATCTACAGTTTGCTGAGA
>dDocent_Contig_4007
CTGCTTCTTCGTCTGCTTCACTTTCTGATCCATAGCCAGCCCTTTCAAATCATAAATGAAAAATAAAAATGAAGCATCAACTATGGTTAATTA
>dDocent_Contig_4009
CTGCTTCTTCGACTGTTACGAATTTGAGTGAATTGTTAACTTCTCTCTCGAGTACGATAATCTGTAGGATTGCTTTCGGGAAGAAGTATGAGG
>dDocent_Contig_4011
CTGCTTCTTCCGGCCCGTCAAAGTCAATGACGGAGCAGTTGATGGATCACCTTCGTTGAACGATGAAATTCCATAGATCGTAAGACAAATGCT
>dDocent_Contig_4013
CTGCTTCTTCCCTGCCCTAACCTCTAAATTCTTACTGACAACTGTATATGTTCTCTCCCTCATTCTCTTTGCCTTACACACCCTTACCACCCC
>dDocent_Contig_4015
CTGCTTCTTCCATTTGGACGTTTACGCTACCGTATTTATACCTAATACTACTGGTACTCAAGAAGAGTGGCGGTAGTATTGGATCAATGGTTG
>dDocent_Contig_4017
CTGCTTCTTCCATATTCATTCTAGAGACAAAAAAATCATTGCTAGAGAAGGAGTTGGAGTCTGCTAGGTTGTTGGCTGAACAGTCTATGGCAA
>dDocent_Contig_4019
CTGCTTCTTCCACTCACATTGCTACTTGATAAATGATCTGCATCATATGCATGTGATCGGGAACTAATTGGACGAAGCACAGATGATGATGCT
>dDocent_Contig_4021
CTGCTTCTTCATTGGAGATTGCGTGCGAGAGAAAAGATGTCGAAGAAAAGAGAAGGAACAAGAGCAAGAGAAAGCAGAGATCGGAAGAGCGGT
>dDocent_Contig_4023
CTGCTTCTTCATTGAATGGCGAGGAGCTGGTAAGAGATGGAGGTGTACATCTTCTTGGAACTCTTCTTTCCCGTTGCATGTGTGTTGTTCAGC
>dDocent_Contig_4025
CTGCTTCTTCATCTTCTACACCTTTCTTGGAAATCAGACAAGAAAATCAAAGTCTGATAACACAACAACATCAATCTTCTACCGACGTTTCAT
>dDocent_Contig_4027
CTGCTTCTTCATCAGGCTTCGAAAGATATATGCAACAATTTTTTGTTCAATCAAAGCTATCAGACTTGTTTAGATATTTGCTGAGATCGGAAG
>dDocent_Contig_4031
CTGCTTCTTCACATTTTTTATCAGGTTCAACTGCTTCTAACTTCTCTTCTAGATGAGGCAGGATTTTTATTTCTGCCTCATCCCTTGTCTCAT
>dDocent_Contig_4033
CTGCTTCTTCACAGGTAATTTCCTGGATGAAAGTGGAATATAGATTTTAAAAGTGTTTTCCAATTGTTATTTTCCTACATTGCATCAAGTGTT
>dDocent_Contig_4035
CTGCTTCTTCAATTTCTTTCAACCCTCCAACTTTTTGTTCAATTTCCTCAATCAACTCCTCTCGCCATAGAGCTTCTCTTGCCTCTGCTTCCA
>dDocent_Contig_4037
CTGCTTCTTCAATATATTATATTTTGTTGGTGAAAGGAGTAGTTGCTACTCTGATAATGGTGAAACTGAAACATGATGGGTGAGAGCAACCAC
>dDocent_Contig_4041
CTGCTTCTTCAAGCTTTTCTGATCCCAAACACAAAACAACAACAACCATTTTAGAAACTACCACCAACCCAATTGAGCTAGAAGACCAAACAA
>dDocent_Contig_4042
CTGCTTCTTCAACTGTTACAAATTTGAGTGAGATGGTGAGCTCTCTCTCGAGTACGATAATCTGTAGGATTGCTTTCGGGAAGAGGTACGAGA
>dDocent_Contig_4046
CTGCTTCTTCAACAAATGCTATTGCTTTTTTCCCTGAGGTTCTTGAGCTTCTTTATTTAAGATCCCATTTATTTTTGATGGCTTCTTACCTGG
>dDocent_Contig_4048
CTGCTTCTTCAAACTATCCACATCTTGTTGCAATGCCAACTTTCTTTGAATGGTTGAAGATTTTCCAGCATTACTAGAATTTCTCAAGCTTCC
>dDocent_Contig_4050
CTGCTTCTTCAAAAATAAGCCCCCCTTGGAGTCGTTACTTTCATCACATAGATACTTGTTCAAATAGAGCTG
>dDocent_Contig_4051
CTGCTTCTTATTATTAAACACCACATCTTAAGCTTTGATGAATGAGATATTCAATATTGAGTGCTTCAACTTCTCCACAGATATGTAGCAGTT
>dDocent_Contig_4053
CTGCTTCTTATACCTTTCTTCTAATCCTTACCTTTCTTTCAGTTTCTCATATCAAAGTATCTGAAGCACAAACTACACCTCCTATAGTAAAGG
>dDocent_Contig_4055
CTGCTTCTTAGCAGGAGTACTTTGCACTTTGCTTTTAGTCTTTGCAACCTTTGCAGGTGAGCTTACATCTTCTTTCTCCGGAGATATCGCAAT
>dDocent_Contig_4059
CTGCTTCTTAGACCACCATGAAACAACATTAGGACCAAGATAGACACAGGCCCCTGAAGTTGACCGCCTATCATCAGGGTCTGATGCCCAGTC
>dDocent_Contig_4062
CTGCTTCTGTTGTAATCAATTTCAATCATCTGATTCTCTTTTGAAAATGAAACTCAAACATCTTTGCAACTTCGGCACATAAACTCGCAGAGA
>dDocent_Contig_4064
CTGCTTCTGTTGCTTTTGGTTGAATTTCGTCGTCGGCGTTGCCGTTTCCGTTTGGCTTCACGTTATAGCAACAACTTTGGTTTGGCTTGGCAG
>dDocent_Contig_4066
CTGCTTCTGTTGAAGGTAATTTTATCCTTTTTTTTTCTGTCTCTGCATGGAATGAAATGAATTATGCTTAATTCTACTCAATGGTTTCAGCTG
>dDocent_Contig_4067
CTGCTTCTGTTCTTCCTTGCAATGATGTTCCTGTGGTTCTGACAATCAAGAGTTCGGTTATACCAAGTTCAGTAGAATTAGCCGAATTTAGTA
>dDocent_Contig_4069
CTGCTTCTGTTAACTTGCTTCTTTGAAGACTTGCACCAAAACAGGAAGGTTCTGGCTCAAAAAAGTCGTAAATATCTTCATCCTGCTGAGATC
>dDocent_Contig_4071
CTGCTTCTGTTAAACTGGTTACTGGAAGAACATCATCCAGTAGAAAAACTATATATTCACTTGCTCTAAGAAAATTTGGCAAGCAACTTGAAG
>dDocent_Contig_4073
CTGCTTCTGTGTCTGCAAAGTTGGGAAGATAAGGTAATGGAGGAGTTAAAAGTGGAGTATAACTCCCTCTGTATTCTACTCTAGCAGTGGTTG
>dDocent_Contig_4075
CTGCTTCTGTGGAGTGGGGTCGTCGTCGATGAGGAAAACGGTAGGGTTTGGGTCGGGTTGTTCGGTTCGGCGCTTCTTAGAATGGAGAGGGAA
>dDocent_Contig_4077
CTGCTTCTGTGCCAATCACCATTTTGGTCGATGAAGGTAATAGCTGTGCGCTTGTCCACAGGATTAAAGGGCAAGAAATGCACCTCAGTAATT
>dDocent_Contig_4078
CTGCTTCTGTCTGGTCATGGACACAGCTTTGACAGAATTGGTATGAAAGTGAAGTTACTAACATGGAGAATCAATTGCCAGCTGAGATCGGAA
>dDocent_Contig_4081
CTGCTTCTGTCCTTTGCATCCACATATTTGGTGAATCCATTGGACACTCATTGATAGCTTGAATTTGAGAAGGTGAAAGCCCTACCCTCACTG
>dDocent_Contig_4083
CTGCTTCTGTCCACCAGATAGTTGAAATCCAAACTGTCCAACCTATAGGAAAATCAAACCTTTAAATGTTATGATGGAAAAAAATTCCAAACT
>dDocent_Contig_4085
CTGCTTCTGTCATGTTGGATAGATGATGGTTTGAAGACCGGTGCATCCGCTTTGATCCGCGATGATTTCCACCGTTGAATGAAAAGTTGGCAG
>dDocent_Contig_4088
CTGCTTCTGTCACAATAGTTACTATAGGCTTTTTCTCCACTGTTTTTTCTCCTCAACCCTAATTTGGATAGTAAATTATAATAATAACAACAA
>dDocent_Contig_4090
CTGCTTCTGTATTTGCAAACTCCACATCCACATGGAGACGGACATCAACAACTTCTCCACAATCTTTGAAAATATTTTCACTGAAAACATTTG
>dDocent_Contig_4092
CTGCTTCTGTATTAAGATTGGTTAACAATATTTGTGAACTATACCTTTTGTGGTTTATAATTTATAACATCAATTTAACAGATCTGATTTGCA
>dDocent_Contig_4094
CTGCTTCTGTACTGAGATAGAGACTATCAATCATTTGTTTTTGATCTATAATGAATTGAGGACTACTTGGTGCTAGGTGCTATATTGGATCCA
>dDocent_Contig_4096
CTGCTTCTGTAACTCAACTCCACCACTTTCAACATTATTAATCTATTTATATTCCATATTTCTTCTATTCACTTTTTATTTCACAGATTCAAG
>dDocent_Contig_4098
CTGCTTCTGGTTTACAAACCATAGAAAAGCTCATAAAGTTACTATCACCACCACAATCATGTTCTTCAAACGCAAAGCCTAGTTCCATGGAAT
>dDocent_Contig_4102
CTGCTTCTGGTTATGCCTCACTCTCTTCCTTACAACACCGTCCTTCTTCCTCAACCAGACTCTTCGCTATGGTTCGTATTCCTTATTATGAT
>dDocent_Contig_4103
CTGCTTCTGGTGGTGGCGGTGGTTATCCAATTGCGTGGTCAATGAGGAGGGAGGTGTCAGGTGCTGTTGAGTCGGAACAAGCTGAGATCGGAA
>dDocent_Contig_4105
CTGCTTCTGGTGGCAAGGCAATGTCCTTCAACTGTGGTATGGTGCAGCCAGTAGTATATTCAAGAATGACAGAAAATCTGATGCACCAAACTG
>dDocent_Contig_4107
CTGCTTCTGGTGATTGGGCCTCGTGAAAATGATGATGGTGATAAAAACCTACATTCCTGCTTTAATTTCTAGTATCAATAAATTGAATGAAGA
>dDocent_Contig_4109
CTGCTTCTGGTCCTGTCAAGGTAACAACATTTTCAGTGTTATCATAAATCATAATGTTATTTATAAGGTTTACCTATGTTTTTAGTCCTTGCA
>dDocent_Contig_4111
CTGCTTCTGGTATTCATCCAAAACAAGTGCATGAACTGGATTCCATTGAAGATTATTATGAACCGTTGGTTGAATTTGTAAGATCATTGCCAG
>dDocent_Contig_4113
CTGCTTCTGGGGGATTGAAGCTTCAAGATTCTGTTTACAATTCTTATGCAATGGGAAAAGTGAGGATGATTGCTTCCGAGTTTGAAACGGCTA
>dDocent_Contig_4120
CTGCTTCTGGCATAGTGAAGCATTCAATTAGGAGAAACCTCCATCGAGGCGGATTGTGGTGTTATGCGACAAGGAACATAGTCCTTTCATCAA
>dDocent_Contig_4122
CTGCTTCTGGCACCTTCTCTAATACCAATTGAGAAGGAGGATCAAGGCCAGGTGTAGGCTCATCTCCTCTGGTTTCAAGCCACCTTAATCATC
>dDocent_Contig_4125
CTGCTTCTGGATTTCCTATTGAACCCCCTAGACCATCACAAGTTGCAGAAGCAAGTGTTGATCCCCAAGCAAATCAACATAAAAGAGCCTCAC
>dDocent_Contig_4127
CTGCTTCTGGAATGCCAAAGGAATTACTGCAATCTCGAAAGCTTTCACTACCGGCAGATTTTAATTCAGACTTTTCACAAGTAGATTTCAAAG
>dDocent_Contig_4129
CTGCTTCTGGAATCTCTGGAGGTCTTCTTCACCCTTATTCCCCAAAAGGTACAACATTTCTCATTTTTCATCTTCAACTACTGTCTTTGGATG
>dDocent_Contig_4132
CTGCTTCTGCTTGTGCCTCTTCTTCTACCAATGCAAGTGTTAATAGTAAGTACTTTCTGAAGGAAGTTCATAGAACACTCTCAAGTTTGAATC
>dDocent_Contig_4134
CTGCTTCTGCTGTTTATGCGGCAAGATGCACCACTCGATCCAGAAATATTGAGGCGGGAGGAGGCAGTTACGAAAGCACAGGCTGAGATCGGA
>dDocent_Contig_4136
CTGCTTCTGCTGTTTATGCGGCAAGATCTACACTTAAGAGGAGTCCTTTTTGGACTGACACTCTCGAGCACTACACAGGCTATTCTGAGGAAC
>dDocent_Contig_4138
CTGCTTCTGCTGTTCCAAACTCGACATATCCATAGCCTTTAAACCTCCCTTCGCAATCTGTCTTGAATCGAACATCAACAACTTCACCACAAT
>dDocent_Contig_4139
CTGCTTCTGCTGGTGATTTGGAGTTTGTTCGTGAATTGTTGAGAAGAGATTCTTTGTTGGTTTTTGGTGAAGGAGAGTATGGTGTTACTGATA
>dDocent_Contig_4140
CTGCTTCTGCTGGTGACGTCGATTTTGTTCGTGAATTGTTGATGAGAGAAGGTTCTCTTGTTTTTGGTGAAGGTGAGTATGGTGTTACGGATA
>dDocent_Contig_4142
CTGCTTCTGCTGAGATTGTCAAGCTTTTGCTTTATGCATCGGCGGATGCGGGTGCTGTTGATGCCAACGGTAACCGCCCCGTTGACTTGATTG
>dDocent_Contig_4144
CTGCTTCTGCTGACAAACTTTATTATCACGCAAGCTGGTACTACGTCTATCTCCGCCGCTACCATAAGCAACACCATACCCACTCATCTCCTT
>dDocent_Contig_4146
CTGCTTCTGCTGAAGTTATCAAGCTTTTGCTTGTTGCATCTGCGGATGTTGGTTCTGTTGACGCGAACGGTAACCGGTGCAGTGACTTGATTG
>dDocent_Contig_4148
CTGCTTCTGCTCAAATGATATGAGCCCCACAGAACCAAAGCTATCAACTCGTCAAAGTGCTTATGGATACTTGTGCTCAATATGTATTTGTCC
>dDocent_Contig_4150
CTGCTTCTGCTAGAACAGATAAAGGAGGAAAATTCTATGGAAGAAAGGTGTGAAAAATTCTTTTTTTAGTCTCTATTGGAAATCATTTAACTA
>dDocent_Contig_4152
CTGCTTCTGCGTCGTCCTTATGCATGAAAACAACTCGACAAGCAGACAAATTCGAAAAGACACGGAGACTTGATTTGTGTATACGCCCAAAAC
>dDocent_Contig_4154
CTGCTTCTGCGGTGATGGATCGCACTCAACCTCAAGCGTCTAAGGAGATGGATTATGAGGTTGTTCCTCAACCTGATACTGATTCAGATGATT
>dDocent_Contig_4155
CTGCTTCTGCCTGTCCATAAAAGTAGAGCCCTTGTTCGCAAATAGTCTCCTCAAGTTGATTACTGAAAGATCACTGAAGTTGGCGACAGCAAG
>dDocent_Contig_4156
CTGCTTCTGCATATTTCTTTATATGGTGATATTTTTCTCAGTTCGGTTTGAAGATTCGTAATTACCTAAAATAGTTGCTGAGATCGGAAGAGC
>dDocent_Contig_4157
CTGCTTCTGCATATGCATCTTGGATGTTCTCTGCAAGCCTGTGAAGGAATATATTTGATATTCCTCCTGCAG
>dDocent_Contig_4158
CTGCTTCTGCAGTTTTCTTAATCTACCCAATTGGTCAAGGAAGCTTTTCAGATGGTATGCCTCTAGGAATCTCTGGTACTTTCAACTTTATGA
>dDocent_Contig_4159
CTGCTTCTGATTCAAAGCATGAGAATGTTGAACTTCTGTTCCCTCCCGAGGAAGCAAATCCTGGCGAAAGAATATGGTTTGGATCTGAAGATG
>dDocent_Contig_4163
CTGCTTCTGATGCATGTATTGTGAAATGTTATTAATGATGGTTACTGAATGAATTGAATGGTTGCTGTTAGTATGAATGGTATGTATTGAATT
>dDocent_Contig_4167
CTGCTTCTGATATTGTGGAGAATGGAGTATTTCATCGTAATGCTAGATCCCTGCTACTCGTCAAATCTACGGCATTTGATTTGAAATATTATT
>dDocent_Contig_4169
CTGCTTCTGATATCCTTTCCTTGGTTTAAGGTTTTCTTGGTTGAATCCATAACATCTTCATCAAAACTCATCAAATCCTTCATTTGGTCAAAA
>dDocent_Contig_4171
CTGCTTCTGATAGGTTTACCTCATGTGAAATAAGTGCTTATTCCTCCATTAACAAGCATATATGGACTTTTAGGTTGTGTTATTTGAAGGCTG
>dDocent_Contig_4173
CTGCTTCTGAGTTTTATCCACATGTAAAATTTATGCGTGTAAGTTATTTTATTAATGATCTCTTACTACTTGTTTGTGTTGGCACTTGGGAGT
>dDocent_Contig_4174
CTGCTTCTGAGAGAGCCTTTGGGCTTTACAACCCTGATCAATCTATGATCTATGATGCCGGCCTTTCTAAGCAG
>dDocent_Contig_4176
CTGCTTCTGAGAATGTTCCTAAGAGACAGCCAATGCTAAGCCAGAATGATGGTGATGGAAGTGGTAGTGGAAGAGGAAGAGAACCTAGGGAGA
>dDocent_Contig_4179
CTGCTTCTGACCTCCACTTAGATTAACACCTCTCTCTCCTATCTCGGTTAGATCACCACACGCAAACATATCAAGATCCTTCATCAACGAAGA
>dDocent_Contig_4181
CTGCTTCTGAATTGCATATTACAGCCATTTGGCTGAGAAAACTAAACATGATTTTTTTTTCAAAGCAAAATTTGCATTAAAATCAAGTACAAG
>dDocent_Contig_4182
CTGCTTCTGAAGCAGTTGTGAAGACTGTTGAGAACTTGAAGTATTGCTGGAAAAAGGCATGGTTGTTATCACAGTGGAAGCAATGGAGTGAC
>dDocent_Contig_4183
CTGCTTCTGAACTCATGTGTCCGAGTTTGTTAAATGTTCTTTATGCTACTTTTGATATAATTGTTGTTCTAGTGGTCCAAAGTATGACTGTTG
>dDocent_Contig_4185
CTGCTTCTGAAATCATGGTGAGAGGAATGTGGAAAGCTTCTGACCATGAAAAGTGATTTGAACTAGTTGCTGTTGGTGTCCCCCACCTGTATG
>dDocent_Contig_4187
CTGCTTCTGAAAGTGGTAATGATGGAAGAAACTCTTTTTTTATAAGTGATTCTTTGTTGAATGAGTGTGACTTGTTGCTTAGAGAGATGCAGA
>dDocent_Contig_4189
CTGCTTCTGAAAGGTCGGAGGATTGTGATATTAAGCCAGGATTATGGGAACTCAATCTGCTATCTACTGAACTCGACCTTCTTTCTTTTTGAA
>dDocent_Contig_4192
CTGCTTCTCTTTGGCTGGTGTGGTAAGAATTTGCGCCTCTAGGCTCGTCATAGTGATCATTACTAATAGAACTTTCAAGGTGGTTCTTGCCTA
>dDocent_Contig_4194
CTGCTTCTCTTGTTGCTCGAACCCTTTACATACTGGCTAGTGAAACTGATGATGTTCAAAATTCAACTTTGGCTG
>dDocent_Contig_4197
CTGCTTCTCTTGATTTTGCTACTCTCCTTTCCCTAGTAGTGAGAACTTGGTCAGAACAGTTGTAAATAATGAGTAGCAAAGTACTCAAAGCTG
>dDocent_Contig_4199
CTGCTTCTCTTAGCATAGATCGATGTGAATGTGAATATCCACCGTTTGTGAGGTCTTCATTCTTACCATCGGAAACTGCTGATGTTCTGAAAG
>dDocent_Contig_4200
CTGCTTCTCTTAATTTGTATTTAAGTATTTCACCTCTTAATACATTGAGTTCACTTTGTAAAGATTGAACCTGTTGTTGTAATGCAGAAATTG
>dDocent_Contig_4202
CTGCTTCTCTTAATCCCATTGATTATAAGAGATTGAATGGCGCCTTCAAAGCCTCTGACTCTCCTTTACCGACTGCTCCGGGGTATGATGTAT
>dDocent_Contig_4203
CTGCTTCTCTCTTTTCTTTCTGTTCTCTAGCTTTTTCTCTAGCTTCTGCTTCTGCTTCCTCTTCTCTCTTCTTCTCCTCCTTCTTTTGTCTTC
>dDocent_Contig_4205
CTGCTTCTCTCTGTTGTCCAGGGGAACCTTACAAGACAAGAAACAACAATATTCTTCAATGGAAATCATGTGAACAAACAGCTGAGATCGGAA
>dDocent_Contig_4207
CTGCTTCTCTATTCTGAGCAAGTCTTCTCAGTGTCTGTGCAATGCAATGCAATGCATAACATTTTATAAACATATAAACCAGAAATAAAAAAT
>dDocent_Contig_4208
CTGCTTCTCTATATGCTAATCTCAGTCTCAGTTCTTCAGGAATTTCTGTAGTGTCCTCTTGCCCTGTTTCAAACGTTCCTTTTTGCTGAGATC
>dDocent_Contig_4210
CTGCTTCTCTAGTTTCAGATCTGTTTCATATATAATTAGGGGTGTGGATACATTTGACTGAGTTAGTCTTTGCACTTCTCAAATAGTAATACA
>dDocent_Contig_4213
CTGCTTCTCGGTGGTGCGAGGTTTCGACGGCGAGGGTTTCGAAATGGGAGAAGATGATTTGTGAAGGGATTGAGAAAGCTGAGATCGGAAGAG
>dDocent_Contig_4216
CTGCTTCTCGCTTGATTTCACGGATACGATGAAGAATGTTCGGGAGAAAGAGATCAAGCGGCAAACTTTGATGGAGCTGGTGGAGTTCATCCA
>dDocent_Contig_4218
CTGCTTCTCGAAACTTTGGGTTTGCATTTTGATAGCTTACAGAAGCAAATTCAAGAACAGGTGGAAAAACATGCTTTGGGATGTTCAAAGCCA
>dDocent_Contig_4220
CTGCTTCTCGAAACCTATCACCTTGAAGAAAATCTAGTGGTATTCTCTGACAAAAATAATAATATCAGACTTGTTCATTCCAAAAAATTAGGC
>dDocent_Contig_4222
CTGCTTCTCCTTCTTCGTCTATTGTTGTTCCCGGTGGCAACAACGCTACCAACACTCTTTCCTTTGCACATCAGGAACATTCTAAGAATATGA
>dDocent_Contig_4224
CTGCTTCTCCTGCCTTTCATCTGAAATCTTCTCGAGTTCTTGAGCACAACATGCTTAAACAAACAATGTACAATAACCCCCCCAAAAAATCAA
>dDocent_Contig_4226
CTGCTTCTCCTCCTCGTCCAAATTTCCTATCTCACTATCTTCAAGAATATTTTTAATTCTCAGTTGGCCCTCCAAAAGATAAGTAACTGGAAA
>dDocent_Contig_4228
CTGCTTCTCCTAGAATCTGAAAAAAATGCTTCTAATAATGGATCCTCGTTATTGCAGTCTCTTCCCAAAGTCATGACAAATGTGCATGACTTT
>dDocent_Contig_4230
CTGCTTCTCCTAAAGTTTCAGTTTCAGTTTCACCTTCACCTTCATCAAGTGATGTTAGTATACCCTTTAAGATGTTATGTGCTGAGATCGGAA
>dDocent_Contig_4232
CTGCTTCTCCTAAAGACTGGGCTCCCAAGGCATAAGAAAAAGATAAAGCGGATTAGGAAAGATTCCAAAGATTGCTTTACTCATAGACAGGGT
>dDocent_Contig_4237
CTGCTTCTCCATATGTGCCAAAACTTCAATATGCTGAGTAATGGACTTGTTAGCAACAAGCTCATCTACGTTGCCAATGTTCACTTGGACAGG
>dDocent_Contig_4239
CTGCTTCTCCATAAAACGGCGGTAAGTTTCAGAAAAAAGTTTTGCATCATTGACAAAGAACACAAATGTAGGCGGCCTTATAGCAGAGATCGG
>dDocent_Contig_4241
CTGCTTCTCCAGCAATATCTGTCCCCTTGTTTGAATCTCTATGCAAGTTGACAAGGCAAGATGCCAACGATTGCTTGATTCTCTTGAAACCTG
>dDocent_Contig_4243
CTGCTTCTCATTTCACTTTTAGGATTCCATTTCAATTTCGAGGTTAAGAGTAACACTTCCTCTTCTACTTTCTGCCCTAGCGCTGCTGAGATC
>dDocent_Contig_4247
CTGCTTCTCATGCTACTGATTTGGATTTTGTTATTCACTTCTTGTGGGCTATAATATTTAAATAATGAATTAGTCTTTGAAAGTAAGTTCGCA
>dDocent_Contig_4249
CTGCTTCTCATGACCTACAGAAAAATGATTTAGCAAGATCACATAGGAGTGGCGACTCACAAACCTGGGCTCATGGCCCAAGAGAAGTCTCCG
>dDocent_Contig_4251
CTGCTTCTCAGTATAAATTATAAAACATCCCCAAAGAAACCTGATTTTGTTAATGCAAAACGTTATTGAGTGTGTGCTCCTGAAGAGGGGATC
>dDocent_Contig_4253
CTGCTTCTCAGAATTGGGGGGTTTGTTCTCCCCTGATCCAGAAGGCCCACCAGGAGGACCATCTTGAGATGGAATAAGAGCACCCATTCTTTG
>dDocent_Contig_4257
CTGCTTCTCAAGCAGGATATTTTCTTTTCGTCTACGCACTTTTCTCATTCGGACAGGTAATTTTGCGGTGACTATAAGTTTCTATTTAACAAT
>dDocent_Contig_4259
CTGCTTCTCAAATTGAGTGTACTAGAACTTTTGAGCAACTCATGTTTGTGGAAACAATTTCCACTAATCCACGTTTTACATTGGCATCATGGT
>dDocent_Contig_4261
CTGCTTCTCAAAATGAGCTGTCTTGAAATGATAAAAATTTGAAGTGTGAGAGATTTTGGTGAAGAAGAAATGATTAGGAAGAAGTGAAAGAGA
>dDocent_Contig_4263
CTGCTTCTCAAAAAAGGACACCATTATTTCAATAAGAAAATCCACCCTCTTCGTCCAGGGATCTTCCTTAGAGACCAGTTTGAGCTGAGATCG
>dDocent_Contig_4265
CTGCTTCTATTGGTTATGCTTTGGATATGCCAGCTGATGAAAGAGAAAAACGGCATCAGTTTAATTTCAAGCATGTGACAACTCACACATCGC
>dDocent_Contig_4269
CTGCTTCTATTAGCATGACGTGAGTTCAACATGTTTAGATCTTCGTAACTTTTAAAGTTTTTCATTTCTGGTGTGAGTGAACTATAACTTTTA
>dDocent_Contig_4270
CTGCTTCTATTAACATAAACAAGTCCTTGTGGAAAATTTACTTTGATGACTTGCTTCCGTTGTTTGTTGCTTCGGGCGATGATGGCAACTACG
>dDocent_Contig_4272
CTGCTTCTATGCACACTGGAGGAACTTGATCCTCCTTGGACACCTTTCTTCAGTGCTCTTCTGTTCGAGGTACGGCTGAGATCGGAAGAGCGG
>dDocent_Contig_4275
CTGCTTCTATAGGAATATCCAAGTTGCCATCTGTATTTCAAGACAGGCTACAGCTCACTAGTATTGCAGACAATTTAAATTATAGGCACAGAA
>dDocent_Contig_4277
CTGCTTCTATAACTGAGGGACTTGTTAACACGTGTGAGTTGGTTTTGTTGCCACGTGTGGGTGTTGATCATATAATGAATGCAAGAATGATG
>dDocent_Contig_4278
CTGCTTCTAGTTTTCCTTCCCACAAAGGGAATTCGGACATAAGCAACCAAATTCATCACAATTTTTTTACTAAAAATAAATTGTATTAGAGAA
>dDocent_Contig_4280
CTGCTTCTAGTGTTTGCAATTGACAGAAAAAAGGTGATAGAAATCTGCTATCAGAAGTACAGATCACAGTCCATGGATATGTGGGATGTGGTG
>dDocent_Contig_4284
CTGCTTCTAGTGTTCTCAAATGACAGAAAATATGTTATTATTCTGCTGTTTTTCTGAGTGCAAATCCAAGTTCATGGAAATAGGGGATGTAGT
>dDocent_Contig_4408
CTGCTTCTAGGAAAACACTCTCAAATAAGAAGGTATGAATGCCTTTATTTCTTGCTATTTCCCCCCGTTGTGAATGCCACGATAGACTAAGCA
>dDocent_Contig_4410
CTGCTTCTAGCTAGCACATTCTTTAGATCTGAAAGCCATAAGTTGAATACCCAAATGAACCCATTTGATCTTGAAAATTGTTTGATGGATAAT
>dDocent_Contig_4412
CTGCTTCTAGCAATTGGAACATCTTTACCCATCAACCTCACTGTTGGTTGGCTGGAACTCAGTGAGATATGATCTGAACCTTCTTTCAGAGAA
>dDocent_Contig_4414
CTGCTTCTAGATCTTGCCGTGGATGATATTTCTGTTGAGACATTGGCTCAAACTGTAAAGTTTTGTTTACATCAGCAGAGATCGGAAGAGCGG
>dDocent_Contig_4416
CTGCTTCTAGAGTCACAAGGATGATTCTAGAGATTTTGGTTTGCCCCACTATTGTAGACAGTTTCCCAACGGCTCATTATCAAGGTTTTGGGA
>dDocent_Contig_4418
CTGCTTCTAGAGGGTAACCCCCTATGGTCCAAGGAAGGCTATAGGTAAGGGACTGCCGGGTGCTGGGTGCTATGAAGAGACTGCTCTTGCTTT
>dDocent_Contig_4419
CTGCTTCTAGAGATAACCGATAGGTGTTCCGTATGTCCATGGCAAGCTACATTCAAGAAACTGATTCAAAGTCTATTAGGAGTCAGAATGTTT
>dDocent_Contig_4422
CTGCTTCTAGAATCATTTTGTCTGTCTTCCTGATTGTCTTCACTAGAACTCATCCTCCCTTCAACTGTCTGATCATCTGTATGAATATTGGTT
>dDocent_Contig_4424
CTGCTTCTAGAATAAAAGTTTGTGATATTGTCACATTTGTCACATTGAAGGTTCCTTGAGGATTAGGCCTCGCAG
>dDocent_Contig_4426
CTGCTTCTAGAAGATAGTTCCATGCAAAATCGTTCAACCAAGCACACTCCTGAGATTATTAATGCTATCCGCTTCATTTGGTTTGATTACCAC
>dDocent_Contig_4428
CTGCTTCTAGAAATAACTTATTAGCAACCATGTTGTCTATAATGGAATAATGTATAATTTTGTTCTATGACGCATGATGAAAGGGGGCTGAGA
>dDocent_Contig_4430
CTGCTTCTACTTCTTCTTCTCCTGCTTCTGGTTCACCTGCAATGGAGAACAATCATCCTCATCCTCACCATCACCACAACCAGATTCAACACC
>dDocent_Contig_4431
CTGCTTCTACTATATCCCGTAGAAGGAAAAGACGCACTCTGTGACCCTTATCTGATAATATGAATAATAAAAGATCTTCAGTCGAATCAACGA
>dDocent_Contig_4433
CTGCTTCTACTATAAATTTTGCCTTGATTTCATTCGCATTTTCCCTTCAACAATACCAAAAGAATAACAAAGTGAATTAGCCTTAGATCTTTC
>dDocent_Contig_4435
CTGCTTCTACTACAGAAAGAGAAGTCTCTAATATCATCCTTGACCAAAATTGTTAAACTTCCTGTTCTGACTGGCAGAGATCGGAAGAGCGGT
>dDocent_Contig_4439
CTGCTTCTACCTTTCAGCAAGAAGAATCTGAACTTAGTGCACTTGGAGGAAACAATCAGCTACTGACCCTTGGGCTTGGATTATTTGTCACTG
>dDocent_Contig_4441
CTGCTTCTACCCAATCATTTGTACCAGTATCTATGCTTCTTTTGGATATGCTGGAGATGAAAGAGTTAAGTCGACCCCCTACAGGAGGTGTTG
>dDocent_Contig_4443
CTGCTTCTACCACCACTCGAGCCACGTGGAACTGACTCGTTGCTCTCTTTGCTCTCCACCGGAGACGACGTCGTAGTCTGACTCTTGCTGTCC
>dDocent_Contig_4445
CTGCTTCTAATGTAAAAGTGTTTAAAAATCGAGTTTACCCAGAAACTGTAGAGGATTGAAGAAAAATTGTAACTCGAGGATAGTAGCATAAGA
>dDocent_Contig_4446
CTGCTTCTAATGGATCATCGTAACGCACCTTTTCCGCGAGTACGTTACACGAGATCAGAACCACCGCGGCGATAAATCCACACACTATCGCTG
>dDocent_Contig_4448
CTGCTTCTAAGGTATTCTCCTTGACAGTAATGCTAGACAATCACTGTATTTTTCTTGTCTAAGGTTAACTGTTTATGCATTTGTGCCCCTGTC
>dDocent_Contig_4451
CTGCTTCTAACTGCTCGGTCACTCTCGCGGCCTTTCGGTTGCTTCTGTCTGCTTCCTCCATTGCAATCGCGAGTTTCGTTGCCACCTCGCGTT
>dDocent_Contig_4453
CTGCTTCTAAATCTACTGGTGTCGATCTCAAGTATCCTACTGGCATACAACAACTGAGTTCCAATGTTTCTGTCCAAAATTGGCCACCTACTG
>dDocent_Contig_4455
CTGCTTCTAAAATATTTTGGATCTCCTTTAAAAATTTTAAACTAATAATTGGTGTTTTTATTACTTTTGTTTTTGTTTTGATATGCTAGCCGA
>dDocent_Contig_4457
CTGCTTCGTTTCGGAAAAAGGGTAGTATTGTTATTTGCCATGATTCCAACAAAGAGAGTGAGGTTAGCAGAAGCGTTGTTGAGGTTGTGGAGG
>dDocent_Contig_4459
CTGCTTCGTTTCAGCCGGATAGATCAAAAGAAGCTCGACATGTGCATCCCAATTTACCCGAGTATGATGATTTAGCTGAGATCGGAAGAGCGG
>dDocent_Contig_4461
CTGCTTCGTTGCTGAGACTGCATTTTCATGACTGTTTTGTCAAGGTCTCTCTGCATTTAACAGGCCAATTCTACTTAGTGATCTAGTAAACAA
>dDocent_Contig_4463
CTGCTTCGTTCGAGATGTATTTTCTCGCTTTTGAACACGAGCATTGTCATGACCTGCTGAAGTCCCTGGCTTTGGACCAGAACTAACACCAGC
>dDocent_Contig_4465
CTGCTTCGTTCACTGAATATTTGAACAAAAGTCTTTTCGTCCGTTCCTAGTTTCTTCTCGCCTGCTTTGAAGAGGACCTTTGCATCCTTCTG
>dDocent_Contig_4466
CTGCTTCGTTACAGAAGAAGGTTAGTGGAAGCTTGCGTGTTCTTGATGCTCTTTGTGGTTGCGGGATTCGGTCGCTGAGATCGGAAGAGCGGT
>dDocent_Contig_4470
CTGCTTCGTGACAAGCAATATGTAGATGAAATGTTGTCTCGAACTCCTCTTGGACGCATCGCCGAAGCTCAAGAAGTTTCATCCTTGGTAGCT
>dDocent_Contig_4472
CTGCTTCGTCTTTTAGACGACGGTCACGATGACAATGACACAGAAACTGACATTGACGATGAACCGGTGGAGACACAACCCCGACACTCGCGC
>dDocent_Contig_4474
CTGCTTCGTCGCCATCGACACATATTCTTGGCTCCACAAGGGCGCCCTTTCTTGCAAGCACTGACCTCTGCAAAGTTAAACAAGAGAACAAGC
>dDocent_Contig_4476
CTGCTTCGTCCGTTATCGCCAGGCGGTGCTTGTCCTCACCCTGATCTTCAAGAGGATTTGATCACAACTGTTTTGAATCTCTCAATTCTTGAC
>dDocent_Contig_4478
CTGCTTCGTCCGCTTCTCTATCCGAGTTTGGTTTCGTAACACTATTCATTTCTATCATGAGTGTCTTTCCATCATGTCATTGGCAAATATAAC
>dDocent_Contig_4480
CTGCTTCGTCAACATGTTATTTTTCCTTTGAGTATTTGCTTTTTATATTGGAACTGAATTGTTTCTATTTATTGATGATACCAGACCTCCACA
>dDocent_Contig_4482
CTGCTTCGTATCACCATTTGTTGACCTCAAGCAAAGATTTTCAGGAACTTGTGAATGCTCACAAAGAGACTGCTGGTTCTGACCGGCTTGTGG
>dDocent_Contig_4483
CTGCTTCGTAATGAGGGTGGACGACCGGTTTGCAACGACGTCAGTTGGTTTTTTGCGGTGGTTCGGTCGTGTCTAGTGGTCGGACTCGTGGCC
>dDocent_Contig_4485
CTGCTTCGGTTGCTCATAGTGCTTGGAATATGAGAGGGGTTTCAAGGGCGAAAGGGTCTTTGTTGAGGTTTATGAAGGAGGAAATTCCGGGAG
>dDocent_Contig_4486
CTGCTTCGGGTGGTTTGAAGCTTCAAAATTCCATTAATAATGCTTATGCCATGGGAAAAGTGAGGATGATAGCCTCCGAGTTCGAGACTGCGA
>dDocent_Contig_4488
CTGCTTCGGGTATCGCTGGAGCAGGGCTTACCCTTCTCAACCGCTTCTCCTCTTCCGCTTCTTCTTCTTCAACTCGATGTCGTACTCGTTCTC
>dDocent_Contig_4491
CTGCTTCGGCTCTATTCAATCTATGTATTGCACATGAAAATAAAGCGAAAACAGTTCGAGAAGGCGTGGTTCAGGTTATTCTCAGCAAGATCA
>dDocent_Contig_4493
CTGCTTCGGCGGTGCGACGATAGTGAGCGAGGAACATTGTATCCGGGTTGTAAAATCGGGTCGGGGAAGTGGATGGGGCTCCGGATACAGTGT
>dDocent_Contig_4495
CTGCTTCGGCCCACTGGCGCTCTGCCATATGCATTTTACCCCCACATTCGTGGATTATCCCCATTATCCTTGGATGGGGAATTGCTGACTTAA
>dDocent_Contig_4497
CTGCTTCGGCAGATTCGGTACTCAAATCCCTTTCAATGGTTTTGAATTCAAGTTCCTCGAGCCGAGATTGCAGTTCAATTTTAAGACACGAAT
>dDocent_Contig_4500
CTGCTTCGGATTTTACTGAACTTGACTGAAGAAAAAAAGGTACCAAGCAACTCTTCTTATTACGATGACGTGAGTTTTGACAATTTGGATTGG
>dDocent_Contig_4502
CTGCTTCGGATTTCGATTTTTCTTCCCCAAAGATAATGCAAGACACTATCCCAGAATATATTGATCAGAAGGATTCTGCCAACAAAAAAGCTA
>dDocent_Contig_4504
CTGCTTCGGAGGTAATGAGCTGGTTCTTGGTTGTTCTTTTCTCATTACAACTTCTCTGTTATATTGTTTATAGATTAAAGGTTTGCTATTGTA
>dDocent_Contig_4506
CTGCTTCGGAGACACCATTTGTGCCAGTGATGAGATGAAACCCTACGAGTTACAACAGAGGAAAACAGTGAAATATAGTCTCTCTGCGTTGGG
>dDocent_Contig_4508
CTGCTTCGGACTGTATGCAATGTCATAGGTCTGTCCAAGTCCTGATGGTTGCAGGGCCAGTGTTTTGCAGGTTCTAACTTGGAAACTCATGT
>dDocent_Contig_4509
CTGCTTCGCTTTCAATTTGCCTTTGACCATCGAATGAAATGTGAATAATCCTTGTCTTCCCGTTAGTTGAAACGAGGAGCGCTTCGTGTTCTG
>dDocent_Contig_4530
CTGCTTCGCTTGCTTGATCACTCTAGTTCTCCAATAGTTCTTTATTTCATTGTCTGTTCTTCCCGGAAGATGCTG
>dDocent_Contig_4532
CTGCTTCGCTCTGCTGGATGCGTCGGATCCCGTATAACAAGCGAGCTTTTTACCATTAAATTAAAACATGTGGTCGCAAAATGCTATCCAGCT
>dDocent_Contig_4536
CTGCTTCGCGTTACTCCCGTGCCAAACACGTGCATCAACGCTTGTTTATTGATTCTGATGAGCATAAGATCAAGATCTTGTCCAATTTTCCTC
>dDocent_Contig_4538
CTGCTTCGCGCCGCTATCCGGGATTGACTACTACTCTGACCGATTCAGGGTTTTGTGAAGCAAGATTGTATAATTTTGACAATTGCTGAGATC
>dDocent_Contig_4541
CTGCTTCGCCTAGCGAGCAGCTAGCGAATCAGCTCGCTACTGCCTCGCCTAGCGAGCAGCAAGCGAGCATGACAGCAATTGCCTTTTCAAAGG
>dDocent_Contig_4548
CTGCTTCGCCTAACCCTTATGTACCAACATACGAGACCTCTATTCGACGAGGAGTATCGGGTTTTGCAAGTTCTGCGACTCCTACCGCCGCTG
>dDocent_Contig_4555
CTGCTTCGATTCCCGCTAACTCGTTAACGAAATCTTTACAGTATGCTTTAACAACATCTTTTGGTAGCATTTGTTATGGCTCGTTTTTTACTG
>dDocent_Contig_4557
CTGCTTCGATGTCACCATGGATGGTGACCACACGTCCCAATTTGGTGTAGTATTTCATCTTCAGGTGGACGGTGGATGGGACCGCGGTGAGTT
>dDocent_Contig_4571
CTGCTTCGATACAACTCAATATGAAGTTCAATATTTCTATGAAATCACCATGATGCAATTAGCAAGACTTAAAGAGAATAATAGTAACACAAA
>dDocent_Contig_4577
CTGCTTCGAGGCTCTATAGATAGATAGGGTCGAGTTATTTCGACACAACATCACTCACTCACGCTAACTTTCTCTTTTCAACATTTTCTATAT
>dDocent_Contig_4581
CTGCTTCGAGCATCTCAGTCACTCTTTCCGCCTTGTTATTGCTCCTCTCTGCCTCCTCAATCATTATCTTAAGTTTTGCAAAAGCGTCGCGTT
>dDocent_Contig_4584
CTGCTTCGACATACTCCTGTATCTGCAATGACCCAGAACAAGTATCAGATAAAAGTATTCAATCTTAAAAAATGAAACAAGGAAGAAGCTGGA
>dDocent_Contig_4586
CTGCTTCGAAGTGAAACATTGAGTGTTGAGAAATTAGCCGGGATTGTTCCTGTGCCGGTGGCGGCAATAATAGCCGGTTCCGCTTGCTGGAGA
>dDocent_Contig_4588
CTGCTTCGAACTCAACACTTTGCACCTCTGTCCTCCAATTGCTTCCCACTCTCGCATCTATAATTCATTCTAATACTTTACTAGTATTTCCCA
>dDocent_Contig_4594
CTGCTTCCTTTCACATCTTCAGGTTGAGAAAACGAGCCTTCTTCGGTGACACGCTGTTTTCCATCACTTTTGGCTCGTTCTAGTGGCCTTCCT
>dDocent_Contig_4596
CTGCTTCCTTGTATCAGTATGGATATGTCATGTTTGATTCATCGTCGCGTTATACATCTCTGTATGTAATGATTGACATATTATCCTCGTATC
>dDocent_Contig_4597
CTGCTTCCTTCTGCCCTGAAATTTCTACTGATAGCTTTAAGAGAAGGCTTCTGAAAGAAATTTAGACTTGCCGGCGACTTTGATTCCTTTGAT
>dDocent_Contig_4599
CTGCTTCCTTCCCACCGCGTCCTTCCTTGTGTGTCGGAGATATAAAGCGAGTGCACCGGAAAAGAACAGGAACTGGGTCGATCTATTCTATGG
>dDocent_Contig_4601
CTGCTTCCTTCATCTCTGCAAGCTTTTCAAGTCCGGCTTTCGCATCTCCTTTTTTGAGATATGCATCAATAACAGAGCTATAAGGCAAGGTAT
>dDocent_Contig_4604
CTGCTTCCTTATCGGTACTGTTTCACCATAGAACCCTTCATTTCCGATATTCAACAAATGATTTCTATCAATGGATTTCACATATGCAGAGAT
>dDocent_Contig_4606
CTGCTTCCTTAGTATCCACCGGAAGTGGTGGGTACAGCCTCATACTCTCACATAGGGCCGCGTGAGTATAAACCATATCCTTCACCTCATCGT
>dDocent_Contig_4609
CTGCTTCCTGTGCTATTCTTTTTGCAATATCGGATGTTCTTTGATATCTAATTACGGGTCTCCGTTTTAATGCCAAAAATACAGCAGAGATCG
>dDocent_Contig_4611
CTGCTTCCTGCCTGGCTCTTTCCTCTTCCATTGAAACTCTTAAGGCAAGAGCCAATTCAGGATCCAAGTTTGGATCCACACCAAAATCATATC
>dDocent_Contig_4615
CTGCTTCCTCTTCAGTCTGATAAGTTCCAAGCCAAACTCTAGCGCCATTCTTTTTTGGATCCCTTATCTCCGCTG
>dDocent_Contig_4618
CTGCTTCCTCGGCTGTCTCAAATGTTCCAAGCCACATTCTTATCTTCTGAGTTGTGTCTTTGATCTCAGCAACCCATCTACCTGATGGCCTTT
>dDocent_Contig_4620
CTGCTTCCTCCTGCATTACACTGCACCTCGGTTTTCACTTCTCTTTTTTTTAAGAACCCATTTCAACTTCCTCTCTTCTGTTTCATGGACCAG
>dDocent_Contig_4622
CTGCTTCCTCCTCGGTCAAATAAGTTCCTAACCAAACCCTAGCGCCATTCTTTTTAGGATCTCTGATCTCGGCTG
>dDocent_Contig_4625
CTGCTTCCTATCTCGCCAACTTACAGCTTGAGAACCTTGTTTGATATCTGGGAACTCTTCCCGCCACGGTTTAATATTTATCTCTGACCTGAC
>dDocent_Contig_4627
CTGCTTCCTACACCAATGTGACGAGACATGTGGTTGCTCGCTTTATCAAGAAGGAGATTATCTGCCGCTATGGAATCCCAAGCAAGATCATCA
>dDocent_Contig_4628
CTGCTTCCTAACCGCTTTCCAACATCATCTTTCCAAAGCAAAGGTAAACGACTAACTAAGCAAAGCACTAGGTACGGTCAGCCTTAGACAAGC
>dDocent_Contig_4632
CTGCTTCCGTTTCTGTGGTTATATGTGGCAGAATTCTCATTCTCGGTGCTTGTGTTTTCAGGAACGGTGGCGATAAGCTCATTGTAGCTGAGA
>dDocent_Contig_4634
CTGCTTCCGTTAAAGCTGTTCATATCATTGATGATGATAAAGAGCGTGAGAAGAATGTTGCAGAAACATCTGATTCTCTTGGGTTTCTAGAGA
>dDocent_Contig_4636
CTGCTTCCGTGAAATCGAATCCATCCTCACCACCCTCCGCCGTTCGCCCCAGCAATTCATTCATTGCTG
>dDocent_Contig_4638
CTGCTTCCGTCAACCATCCTCCTTCAACCCGGCTCTCTCCTCCATCCACCGGACTAAGGCGGGCTTTTCATCCTCACAACATGAATTAGCTTC
>dDocent_Contig_4640
CTGCTTCCGTAGAATGAGAGTAGTAAATGACCAATATCCTTTCTTCATGCAATTTCAATTTGCTAATCAGTTGTTAGTTGCTCTCTGGGACTT
>dDocent_Contig_4645
CTGCTTCCGGTTCGCTTCTGGAGGAAGATCCGTATAAATCTCTTGAAGAGATGGAGGCTCATTATATACATAATCTCCTTCCTGATGAAGATG
>dDocent_Contig_4647
CTGCTTCCGGTATGGCAAGTTTTTCACGCATTTCCACCGGAGCAGTGTGCACACTGAGCCCAATGACAACAATGCTGAGATCGGAAGAGCGGT
>dDocent_Contig_4653
CTGCTTCCGGCTATGCTACTGGCAATAATGTTTACGAAGGCGGAGATAACAGCTTTGGATTAGGTGCTG
>dDocent_Contig_4655
CTGCTTCCGGCCATGTTATGCTTAATTACATCTGGTCCTAAAGAAACAGAAATTTAAGCAAAAAAGATAATCCATTCATTTTTTTGGACATGT
>dDocent_Contig_4659
CTGCTTCCGCTTTTCCCAAACACGGATAAATATTTCAAGGTCAGCCTCACTATATATGCTTCGAGGCAATCATGGAGAAGATTTCTGACTTGA
>dDocent_Contig_4661
CTGCTTCCGCTTCGGTTCAACCAGTTGAACCGTCCCGTTCAATTCGATTTTTAAAACATTATAAGAAAACAAGTAGTGGAGTTAGGAGATGTT
>dDocent_Contig_4665
CTGCTTCCGCATCTGTGATGCTTGGTAGGTATGGTTTCACATTTGGTTTCAACATTTCTTGGCACATTACAGGTTGGGTTTATGAGTTGATGT
>dDocent_Contig_4667
CTGCTTCCGATGGTGGTGCTGTAAAAACATGGGAGGTTGACATGTCTTGGTTTTCACTAATGGTTTCCAAGTTGAAAGAGGAGAAGAAGCAAC
>dDocent_Contig_4669
CTGCTTCCGAGCTTTCAAATGTTTTATCTCTGCTATATGCTGGAGCTAGCATGGATCAGAAATATATTTAGCTG
>dDocent_Contig_4671
CTGCTTCCGAATATGCTTGGGAATCTGCTACCCCTCCTGGTACTGCATTGATGATGTTAGATGCTGATAAAATGGTAGCTGAGATCGGAAGAG
>dDocent_Contig_4673
CTGCTTCCCTTTTTCCAGGGTTTACAAATCAAGAAAGGAAAACACATCTCCCATTTAAACAAATAAATAAAAACAGCTGAGATCGGAAGAGCG
>dDocent_Contig_4674
CTGCTTCCCTTTGAGAATTCTTGTTTTGATCTACTCTGTTGGCACTTCCATTCCCACTAGCATCACCACTACCACTATTCCCAGCGAGTCCAT
>dDocent_Contig_4676
CTGCTTCCCTTCCCAATGCATCTGAATGTGTCTCTTAACTTCTTCATCAATTTTACCAACATATTCCTTTAAAGATTCTGGTTTCAAGAATGA
>dDocent_Contig_4680
CTGCTTCCCTAAGTTGCTTCACCCATGTTTTGACTCCTTTACTAATGTTGTCTCCTTCAACTGATGCAG
>dDocent_Contig_4682
CTGCTTCCCTAACTTGCTTCACCCATATTTTGACTCCTTCCGTTGTTGGAGCTCTTTTATCAGCATCCTTAAGGAACGCTTGAATACTTTCAA
>dDocent_Contig_4685
CTGCTTCCCGTTTGAGACATAATAAGCTTGCTTCATCTTTTGGCACCCGCCTTGCATCTTCAAGTGGAAGAATATTGCTTCAAAGCATTCCAG
>dDocent_Contig_4687
CTGCTTCCCGGTAACATTGATCAATCAATTTACGGGCGGAACCTTCCTTTAAGTCTATCGAGTGCCTGACTTCTCTATTGATCTGACCGGCTC
>dDocent_Contig_4690
CTGCTTCCCCGCAAAAATCAACCTTTGCTGGTCTGGGGGGATACCCTCCTTGTCCTGTATCTTGGCCTTCACATTGTCAATAGTGTCTGAGCT
>dDocent_Contig_4692
CTGCTTCCCCAGAAACAATCCGTGCAAATGGGGACAGTGCCGAGTAATTTGGGGGCACGTCAACTGTTAGCAG
>dDocent_Contig_4694
CTGCTTCCCCAAGTTGCACGTAAGAATATACGCATTATTACTTTAGGAGTTCATTGTTACTTGTAAGAGTATGTTTGAGTTGAATAGTTTGAG
>dDocent_Contig_4695
CTGCTTCCCCAAAGGTTATGCATTACTCTGCAAGAGGACCGGATCCCGAGGACAGTCTTCCTCGCCAAGCCGATATTTTGAAACCTAACTTGT
>dDocent_Contig_4697
CTGCTTCCCATTTTGAGGAATTAGGATGCACGGTTAATGAGGTCCTTCACTTCATTTTTCTATAACTCTAATCTGAATGATAGTTTCTGTAGT
>dDocent_Contig_4699
CTGCTTCCCATGCTTCAGATTCTTTGGTTGATGTAGGAGTTTTCTTATACGTCGCGTATACATACCGAGTTGAAATCGCAACCGAGAGAGTCA
>dDocent_Contig_4701
CTGCTTCCCATCTGTTATTGCCAGCTTGCAATTTAACTGCCGCCCCTCTACATTCTTCACGGGCTCCAACAGCGCAGAGATCGGAAGAGCGGT
>dDocent_Contig_4703
CTGCTTCCCATATATCTTAATCCACTAACTGGAACTAAATCAGCTGGAGCAATTACATTTGGTGCTATGGGTGATAGGTGATAAATCTGATAA
>dDocent_Contig_4704
CTGCTTCCCAGGGTAGTAAAACTTTAGAGGTTTGTTTTACTTCCTGTTCACTTGAATCAATTTCCTGCTCCCTATGCAAAATTTCAAACTTAT
>dDocent_Contig_4706
CTGCTTCCCAGGGATTTACTACACAGCCTCTGGGCAATCCAAAGCAGGTTTGGGAAGAGATTACAATGCCTTTCATTACCGGATTGCCAATAT
>dDocent_Contig_4708
CTGCTTCCCACCTGCGACACGATTAGAAAGAATCAAATAGGTCCTATAATATTTGTAAGAAAGTTAAGTGCAAGCTTTAAAGGATTCGGTTG
>dDocent_Contig_4713
CTGCTTCCATTTTCAGGAGGAGGTGGAAAATCTGCAACAATATTATACAATAGTTTGATCAGATCACAATATCGAGATAGTTTTAAACTGAAT
>dDocent_Contig_4715
CTGCTTCCATTTCTACTTTCCTTAAACGGGCCCGGGCTTTTTCCAGCTGTTCAATGGCTGTTTCCCGGAGTTCTTCTGAATTTCGAATAGTTC
>dDocent_Contig_4721
CTGCTTCCATTTAAATTTAGACGTGAAGCAAGACCAGGAATGGACAATCCTCCAGAGCTTATCCTCCCAATGTTTCCCCCAGCAACCATGTTC
>dDocent_Contig_4723
CTGCTTCCATTGTTACTATTCTTCTTCTTCTTCTGGTTCTTACTTGAATTCGTTGATGCTGATTTGGCTTGAGTTGTTGACGATGAAGGATTC
>dDocent_Contig_4725
CTGCTTCCATTCCTATCATGGATGGTTGGTACAGCACCTCTGGACATCTGAAACGCTCATCTCCAATGGTGATTACCTGTCCGTCAGGCAACT
>dDocent_Contig_4726
CTGCTTCCATTATTTTTTAAGTATATTTGCTTGCATGTAGCTGACCCCATCTAGTGGGATAAGGCTTGGATGTTGATGTAGTATTTGCTTGCT
>dDocent_Contig_4727
CTGCTTCCATGTTAGTGGAGGGAGATTACTTCCAAATAGATGACTTCTTAGAGTTCCATTTGCCATGTACTCATAAACCAAAATCATTTCGCT
>dDocent_Contig_4729
CTGCTTCCATGAGCGAAAATTTTCTTCATCAAGTTTGATCGTAACCTGTTGTGCAAAGGTCTTGAAAATATTCTTCAAATTCGAGCTGAGATC
>dDocent_Contig_4731
CTGCTTCCATGACGATGGAAGAGGTCTTCAGAGGAACAAAAGAGTTTAAACAAGAAGTGTTCGAGAAAGTTCAACTTGAACTTAACCAATTT
>dDocent_Contig_4732
CTGCTTCCATGACACAGCTCATAGGAAAAACGCCAATGGTTTACTTGAAGAGTGTTACCAAGGGTTGCGTTGCTACTATTGCTGAGATCGGAA
>dDocent_Contig_4736
CTGCTTCCATCTCTCAACAATGTATATCCCATTTTCTGCAATTCCAACGAATCCACAGAGAAGTAATCACCACATCGACATTGATAAAACATT
>dDocent_Contig_4738
CTGCTTCCATCATCAAATGCATAGCTATAAGCTCTTGGACAAGCCTTCTTGAAAATTGTGGAATAATAGGAAGGTTGGCATATTGTTGGATTA
>dDocent_Contig_4740
CTGCTTCCATAATCTCTATATAAAATAGTGGCTTAACTTGGACTGTATCTAGGTTAAAATTATTATGGCTACAAATAGGCCTGATGTTCTTGA
>dDocent_Contig_4742
CTGCTTCCATAACCTATTACACTCGCAAACAACAGATCAATTATAAAGGACATTGATGCTCCTAGTTGTTCAAGCATAACCCAAATAGCAATA
>dDocent_Contig_4744
CTGCTTCCATAACCCATGAAAGAGGATTCCACATAAAACTAAGAAATTTCAAGATTTTATTCTCCTGCACCATCAACACTTGAATTAATATTC
>dDocent_Contig_4746
CTGCTTCCAGTTTCTCTGTATAGTCCAGCAATCTATCATTTCCATCCAACTTTGCCCTGCAAAAGTTTTGTTTTAAAAATATTTGAAAATAAA
>dDocent_Contig_4748
CTGCTTCCAGTTTCCAGGATTAATATTTGATTGTAGATATGATGGTGAACTGCCAGGAGCCTGTGATGTTCCCTCAGCTTGACTTAAGCTAT
>dDocent_Contig_4749
CTGCTTCCAGTTGGGAAAACATGATGACATCAAGCTCACAAGGTTGCTTGGATAATGGAACAAGGCTGGCCAAGCTGTGTTCCTTGAAAGTTT
>dDocent_Contig_4753
CTGCTTCCAGTGCCTTTTGCTATAATAGAAATTAAATTGTCAAATCAAATATACTTCTAGATTAGTAAGATTCCATTATCGATCATTAAGTGA
>dDocent_Contig_4757
CTGCTTCCAGCTGGGCATATGCGACTAGAGCATATCTATTGATGTTGGTGGGTTCCACCATATTTGCTGATAAGACCTTTACACTTGTAGAGG
>dDocent_Contig_4760
CTGCTTCCACGGAAGAAGTAAAGAGATCCGGAGTTAGATCAACGGGGAAAAATCCATTTCCATCTTCTGATTCTTTAGTTGACAAACCTCTAA
>dDocent_Contig_4761
CTGCTTCCACCCATTTGGTGAAGTAATCAATTGCCACGAGAATGAAACGGTGTCCGTTGGAAGCTTTGGGTTCAATCATACCGATCATGTCAA
>dDocent_Contig_4763
CTGCTTCCACCCACTTGGTGAAGTAATCAATAGCCACTAATATGAACCGGTGCCCATTCGAAGCCGTAGGCTCAATCTTTCCGATCATATCAA
>dDocent_Contig_4765
CTGCTTCCACCACTAAGAAAGGGTGTATTCACCCTCCATGTGACACTACTGCCTCTGCTGTTACCACCACTAAGAAAGGGTGTATTCACCCTC
>dDocent_Contig_4768
CTGCTTCCACACCTCAGCTCATCTTCCAACGCTTCGTGGCTCGCCGCTCTTTTCCGCCAACACACTCACCGCTAATTCCGTTCCGGTATGTA
>dDocent_Contig_4769
CTGCTTCCACAATACTTCAAGAAGTTGCTTCTGCTTTACATTCTATCGGCATTCAAGTAGAACAGGTAAATATCAAGTTGCTTCTGTTTCCTC
>dDocent_Contig_4770
CTGCTTCCACAATAAATTTGGCTTTAATCTCATTTGCATTTTCCCTGCTTCCATACAAAAAGTTGAAAATCACTTAAATATATAAGCTAAAAT
>dDocent_Contig_4772
CTGCTTCCAATTTGAGTAAAACTTCATTGGTTTTTGGAGTTGGAACAGGAATTTCAACATGCTGAAATTGAATCAGAATCAGTGATGCAGATG
>dDocent_Contig_4776
CTGCTTCCAATGAAATCCAAATCTCCATAGTTATTGTGTGTGTACCACCATCTGGTGGTTTCAGTGGCGGAAGCATCAATAGCATGCACAAAA
>dDocent_Contig_4778
CTGCTTCCAATCCACTTCTGTGATATCCACTGATTGTCTCATCAACAAGTATTACAAGATCTCTAGTTGATCCTGACATTCGAATACTCTGTG
>dDocent_Contig_4780
CTGCTTCCAATCAGAAAGTAAACTCTCATCCTATCCAAGGTTGCAAGTACAACAGATATATGAACTTGTCCATACACAGAAAATCATAAATTG
>dDocent_Contig_4782
CTGCTTCCAATATCACAGTGGCATGAAAATGTGCATACTCAATTGAATTCGGCGAAAGCTCAACAGCTCTCCTTGCCGATTCAACAGCATGCT
>dDocent_Contig_4784
CTGCTTCCAATAATTCTTTTGTGCTTGTTAAGTATTTTGTTTTTGTATTTTAAATTTTCAAATGACTTCTATGATGATTGAAACTGACAAACT
>dDocent_Contig_4786
CTGCTTCCAATAAGGGTAACAGCTTCTGGATCATCGGAAATCAAGCTAGGTTGTCCAGAGGTAACTATATTGCAAAAAATTAAATACGAAGTA
>dDocent_Contig_4790
CTGCTTCCAAGTACTGATTCTAATCTCTCTTTCTTCGCTACAAGGTGGTGTTGATTGTTCATGGCCTGTTGCTTGCAAATGATGCTGGGTAA
>dDocent_Contig_4791
CTGCTTCCAAGCCCACCTCCTGGTTGTCATCGCTCGATCACTTCCTTTTCCACTAAGTGATTGCTTAGGGACCTTAGCGTACGATCTGGGCTG
>dDocent_Contig_4794
CTGCTTCCAAGAGTGGATTGATCAGAATTGCCTCTGATCTACTCAACCAGTGGGATTCTAGTCTTGATAGCAAGGAGAAACCGCAGGTGCCAA
>dDocent_Contig_4796
CTGCTTCCAACTCTTTCTCTCTCCTCTGTGCCGCAAGACGTTCTTCAAAACTAAAGAGGAATAAAATTGATGAACTCGGAGTAAAAGATTGA
>dDocent_Contig_4800
CTGCTTCCAAATCCACACTCTCTTTTTCCTTAGCTTTTGGAGAAGAAACATCGTCAACATCAACAACAGCAG
>dDocent_Contig_4801
CTGCTTCCAAATAAGCCAAGCTGAAACTCTTCCTGCATATTTGTTAATTACACTCCTAATAAGTTCTTGCACAATCTTAATTATAGTATTAAC
>dDocent_Contig_4803
CTGCTTCCAAAGTTGACAGCTACCTCACCAAAGAAGACCAGAGTATTGATGGGAATCAGGATGAATTTGTCCAGAGGCAACATGAGCTCAACA
>dDocent_Contig_4807
CTGCTTCCAAAGGAAGACCTTTTCCCTCTGGCTTTAATGCTTGGCTTTCCATTTCGCTCTTTGCTCTCATAGATGCTGAGATCGGAAGAGCGG
>dDocent_Contig_4811
CTGCTTCCAAACTCAAAGTAATAATAACTACCAAAATACACAACACATTTGAGATGAACACTCCGCTGAAAAACATAGCAGAGATCGGAAGAG
>dDocent_Contig_4813
CTGCTTCCAAAAGGTCTATGACAAATATGAGCAAGAAAAGTTCAGTGGAAGATCCTGACAGGGTCGATGATTTGAGAAATCAGTATAAACCAA
>dDocent_Contig_4817
CTGCTTCCAAAAAATTGGCGAAATTCTCATCTGTTTCTGCTCCAACACAGCGATTGATTATCTCCATGATTTCAGATACAAGGTTTTTTCAGG
>dDocent_Contig_4819
CTGCTTCATTTTTCATTGTATAATTTTGTCATTTTGGACTTCCTTAATAACACTACATAATTTGCCCAATGTTGAGTGAAGTGGTTGGTATTT
>dDocent_Contig_4821
CTGCTTCATTTTCTGGCTTTTCTCTAATGCTTCCTAATATTTAGCATCCCATCGGCATCTTCCATATTCACTGTTTGTTTGTTATAGTTGGCT
>dDocent_Contig_4823
CTGCTTCATTTTCTCGTTATCTTCTGAAGAGCTATCAGAGCTGTCTTTTGCATCGCGGGCAAGTTCGAGGAGGCCTCGGAGGGAAGACTCACG
>dDocent_Contig_4826
CTGCTTCATTTAATCATGGGGTTAGTAGTCCCAGTGGGGCCACTGGTAAAAATTCAAAGTACCACCGCAG
>dDocent_Contig_4828
CTGCTTCATTGTATTTCTCATTGATATTTCTAAATACACCTCCACCTAATGACCTCTGTGATGGTAAGTATCCAATAGGTGCTGAGATCGGAA
>dDocent_Contig_4830
CTGCTTCATTGAATGTGTCGATCTTATTCTATATAAGGAGTTGATTTGCATCCATCCTTGTCTGGCAGTTAGCTAAGCGAGAAGCTGTGATCG
>dDocent_Contig_4832
CTGCTTCATTGAAATGACCACCTTTAATGTATCCTCTTAACAACCATGACAGACTTTTCTTCTTCTGCGCCGAGCTCGCAAATTCCAACTGCG
>dDocent_Contig_4834
CTGCTTCATTCTTTCTCCTGGTTCATGTTCCCTTGCGACCAATGCAAAACTTTCTGCCTATTGAATCTTTATATCATCAGAGTGCTGAGATCG
>dDocent_Contig_4836
CTGCTTCATTATTAAAGTGTTGTTTTATTTTCATCTCACTTCTTCCATTCTCTGATCTCACTTCACTACTTCCTCTAACATTCATATTTTGTT
>dDocent_Contig_4838
CTGCTTCATTATCAATGTTCAGTGAATCAGACACAAAATCCGGTCATAAAGATGCATTGGTGCCCGAAGAAAAGAAGAAGCTTCCAAAGTCAT
>dDocent_Contig_4840
CTGCTTCATTAGTTTCTCTTTTTGAGGTAATCACTTAATTCCTTGGCACACAAGTAATTAGAATCTCGTGTCACTCGTCAATGCAATTTCACT
>dDocent_Contig_4843
CTGCTTCATTAATATGAAGAGTCTCATTCAATTTTTAGAGATACTTCTCTAGTATCCTTGAAGAGTCTTAGATTCAATTAAGGTATCATTCCC
>dDocent_Contig_4855
CTGCTTCATTAACTTTTTCAGCAGAGAGTGGGGTGGTCCTACCCTCATTTTGATCCCGCGAACTAAGTGCTTTTGCCTTTTCCTCTGAAATCA
>dDocent_Contig_4857
CTGCTTCATGTTCACCACCGCCGCCGTCACCGCCGGAAAACAAAAACAAGACAGCTGTCATTTGTTACCTTCAAAGAAACGCAAAATCTTACC
>dDocent_Contig_4859
CTGCTTCATGTGTCCAGCTTGCCCAAGAGTAACAGCAATACTATGATAAGCCACTAAGTCAGGATATGTGGACATTTGTTGCTGGAAGAGAAG
>dDocent_Contig_4861
CTGCTTCATGTACCATCTCTCTAATTATTATTATCTTTTTTTGTAAATTTTTATCTAATTTAATTTTTCATCAAAATAATTTTATTAATAGAA
>dDocent_Contig_4863
CTGCTTCATGTACAGCCCACCAGGCACCAGCAATATTATTGATAGAACATATTCTTTCAAGTATACCTTCATCCACTTGTATATCCAACCACG
>dDocent_Contig_4865
CTGCTTCATGGTTGCTCACCGATCCCAAGGCAGATCTCAATTCATCTCCTTACATGTTCTCCGATTCCGAAGCTATTCCGTTCATGGATCTTG
>dDocent_Contig_4866
CTGCTTCATGGGGAGCTCTACTTGGTGCAAGCCGGATTCATGGCAATACTGAGCTGGGGGAGAAGGCTG
>dDocent_Contig_4869
CTGCTTCATGCCCGGTTGCATCTGACTCTGCTGGTTCACCTTCTAAACAGGTCTCCGCACCTGAGACACATCCTTCTCCTGTTGCTTATTCTT
>dDocent_Contig_4871
CTGCTTCATGAGATTCAAATTCAATCCCATTGGGTGGCTCAAAATCTTTGTCCCCTTCAAAGAAAGCTATGTCCCTCTTAGGAGAAGCAACAA
>dDocent_Contig_4873
CTGCTTCATGAGAAAAAAGTTGTCTTTGTATTGGATCCGCTCTTCTGTTAGCATAAACATGAATTAGATTCTATTCGTCTTATTTATTCTTAA
>dDocent_Contig_4876
CTGCTTCATGAATCGAAGCACCAAAGGAAGGTACGAAGGGTAATTTGAGAAAGAGCAAATAGGCAAGTTAACAACAACTGCTTCGCAGTCGCG
>dDocent_Contig_4878
CTGCTTCATCTTCCTCGCGTGTTCGCAAGCTTCCATCTCAAAACCGGTTTCAATCATTTCATCACCAAATTGCACAAACTAATACTCATTGGA
>dDocent_Contig_4880
CTGCTTCATCTTCATCAAAGGAAAATGGGAATGTCTCTATCAAATGTATCACATTTTCTCAACCGCCTGTTGGAAATGCTGAGATCGGAAGAG
>dDocent_Contig_4882
CTGCTTCATCTTATTGGCAATGGTGGAGAAACACTCCAGGTTTGCTCATTAATCGATCCTTTTTTGTCACATGTTTAAAAAGAGTCCAGGTGC
>dDocent_Contig_4884
CTGCTTCATCTGGGAGAAAAGAATCATAGATATGCCGGTCATTAGAAGGAAGAACCGCCATAAAAAGATTCCTCGTGTATCATCTGTAGCAAA
>dDocent_Contig_4886
CTGCTTCATCTCTATGGGCGTCGCGTGCTTTTATGATATTAAACCTCTTGCCGTCGAAGCCCGGCCTCCGCTTGTTTAAGGAGGTTGGCGTTC
>dDocent_Contig_4888
CTGCTTCATCTCTATATACTTTGTTTTTCTTAACTGGGGCTGGGACTGGGTTTCTACAGTGGGGATTTCGTAGGTGTGAAGATATATGTTGGG
>dDocent_Contig_4891
CTGCTTCATCTAGGCAACAATTATCGCCTAAAATAAGAGAAACACATATAATTATTATACATTAATTAAAAAAATTTACTTTTGTGAAATTGT
>dDocent_Contig_4894
CTGCTTCATCAGACGGCATGACGTTTTTCTGGAATCATTACCTTGTGGCTCACACTCTGGATGAAGTATCTGTTAACTTTCTGACTCTATTT
>dDocent_Contig_4895
CTGCTTCATCAGACATTTTTTCAATGTCTTTGGCGAGCCGGCCAGAAGGCATGTAAACAAGGACAGGATGACTTGCAGAGATCGGAAGAGCGG
>dDocent_Contig_4899
CTGCTTCATCACTTTTTTGCTTTTGCTTTAGAAGCTGAACCTGGCTCTCCTGTTTCTTCTTCAGATCCAGAATCTGGCATTTATATATTTTAA
>dDocent_Contig_4900
CTGCTTCATCACGAAGAATGCCTTTAACTGTCTTTTGTTTAAACCGACTCAGTGCACTACGCACCATAATTTACGCTGAGATCGGAAGAGCGG
>dDocent_Contig_4902
CTGCTTCATCAATATGAAGAGTCTTAAATTCAATTAAGGTATCATTCTCTTGTTCGAAATATATTAATTCTATCATATAAGATGTTGCTTCGA
>dDocent_Contig_4924
CTGCTTCATAGTTTTTATTTAATATTTTCTTTGTTCTTGTTTTCTCTATCTACTTCATGATAAACAATGTGTGTCGTCATATTGTAGGAAGAT
>dDocent_Contig_4926
CTGCTTCATAGGGATGCCTTGTAGGGAGCTGAAATTTTAGCATTAACCATTGTTGCTCTGAAATTTATTTGGGCATATTTCTGGGTTCGATTT
>dDocent_Contig_4928
CTGCTTCATAGGACAACAGTTTCAATTCAAATACAGTTTTTTCTGGTTTTACCTCCTCTTTGACTGGTGTCGAGGCTTTTGCTGAGATCGGAA
>dDocent_Contig_4932
CTGCTTCATAAGGTAGCCGAGAGTGGTAAAGGGCCAAATGTGTTAGATAAGGATGGGCAGGGCGTGCTACATTTAGCAGAGATCGGAAGAGCG
>dDocent_Contig_4934
CTGCTTCATAAAGTGGCTTCAAATAATTGCAGAGTGTTTCAACTAGCTTCCAATCGTGCATAGATGGAGTTCCCTTGTAATCATGATCCGAAG
>dDocent_Contig_4936
CTGCTTCAGTTTAAAAGTAACAGACACTTATCTGTATCATTAGTGATTACTTCTTTTTTCGGGTCGTCAAATTCCGTCATTGCGGCGCCATGG
>dDocent_Contig_4938
CTGCTTCAGTTGATATGGGGGACGGCAAAGCCGGTGAGAGCCAGAGATCAAGTGGTGTTTCATCTGATAAGCTTCCCACAAGAAACCTATTAA
>dDocent_Contig_4939
CTGCTTCAGTTCCTTGGCTTGAACTTCCACCAGGTGTAGTTGTACCAGATGCAGTAGCATCTGGCTGTGATCCTGTTAAACTTAGTGTTTTTT
>dDocent_Contig_4941
CTGCTTCAGTGAGCGTTGTGATCACGGGAGTAGGACCGGATTTCACTAAGATGGAATCGTTTGGCAAAGTTGAAGAATTTGCTGACACTCTGG
>dDocent_Contig_4943
CTGCTTCAGTCTTATATCTATAATGCCAAAGTTGGTAAGTCTCTGATGTTAAATAATGATGTCATCTGTGGTCTTTGGTAATTTATGGTGATG
>dDocent_Contig_4945
CTGCTTCAGTCCTTCTGTTTTAAACCGCAAACATATGTGTGCCAACATTTGATTGTGTACGCGATGTGGCAAATGGTTTCTCGAAGCAAACTC
>dDocent_Contig_4947
CTGCTTCAGTCAACTGCGATGACTCCAAGTCAGGGAGGCATTCTGGCTCAACCACGATATCATCTGAAACACTCATACGCCTCTCCTCAGGAC
>dDocent_Contig_4949
CTGCTTCAGTAGGTGCCAATGGTTGAATAAAGAACCTTTCTTTCAATGGTAGCTTTAGGTCTCTTGCTTCATCAGAGTTCAATGTTCCAGCTG
>dDocent_Contig_4951
CTGCTTCAGTAGGCATTCCATGGGCAACAAACTTATGCTCTGACTGTGACACTCCGGCATCATTACAAACAGCAG
>dDocent_Contig_4956
CTGCTTCAGTACATGTATACATAGTCGAAAAGGTAATAAGATAATATGTGAAGATGTAAGATACCTCTGGCTGGAATTGGCATTGACACATAA
>dDocent_Contig_4957
CTGCTTCAGTACATCTTCTCCTGTAACAACACAAGTGGAGCTTGTTATGTTAATCCCAAGCGTCCTGCTCATGCTCTTCAGCAGAGATCGGAA
>dDocent_Contig_4959
CTGCTTCAGTAAGTCTTCCTTTACGCATGTATGCACTAGCTAGGTTTGACCATGCATCGGCAAAATTGGGACGAAGCTGAGATCGGAAGAGCG
>dDocent_Contig_4961
CTGCTTCAGGTGGTTCGGTTAATGCAGTTGATGCTGTTAAACTGCTTTTATCCGCTGGTGCGAATATCAACTGTGTGGATGCTAATGGGAACC
>dDocent_Contig_4964
CTGCTTCAGGTGCGTTCATTCTATCTATTATGTTTACATTCTTAATCTTGCAATGTTACTTTTATACTTATTTGCATATGCTAAATGTTGCTT
>dDocent_Contig_4966
CTGCTTCAGGTGATGAGACTACAAGAACTGGTACACTCCCAAGATGGATTTGCATGAAAGGGCCATATTGTTTAGCCAGAGATTGAAGTGTGC
>dDocent_Contig_4967
CTGCTTCAGGATAACTTCTTTCATCCGCCCTAACGGAACGGGTCACCTCACTGGTTGCATTCCCGACACCTTACTTTTGAAGGGGGCACTCGA
>dDocent_Contig_4970
CTGCTTCAGCTTCTTTTGCCAATCTAACCTCACGAGCTATGTCCTTTCTCGCTTGCATAATGTCATTCTCTGACTGCACCATAACACAGAGTT
>dDocent_Contig_4972
CTGCTTCAGCTTCAGCCACTCGAATTTTGGATATTCCTTTTTATTTCTCATCAAACGAATGGCATCTTCTTCTGGAAATCCTAGCTATTCTTA
>dDocent_Contig_4974
CTGCTTCAGCTCTAACAAGGTCATCATTACCAGGGCCCAACAGTTTCAAAAGTTGTTTAGTCACCTCTGCGCTCAACACCTTCGAACAAACAG
>dDocent_Contig_4976
CTGCTTCAGCTAGGGATGCACTGGATGGAAGAAGCATACCAAGGCAAAATTATTTTTGTATTTCCCGCTTACTTCTCTTACCCTGTCTTTAAT
>dDocent_Contig_4978
CTGCTTCAGCCATCTCGGTCTTTCTCAACACCTCGTGTGTCATTTTCTTTATATTCTCAATCTCTTTCTGAGTTTCCTCTAACTTTTTGAGAG
>dDocent_Contig_4980
CTGCTTCAGCCATAAAATCTGAGCGCAACAACTACCGGCTGCAACGTATTCTGCCTCTGCAGTTGACAAAGCCACAGAAACTTGCTTTTTGCT
>dDocent_Contig_4982
CTGCTTCAGCAGTAGCCATAGCCACAGCAAGAGCATGCTTTTCATCTTGATCTGTCCTTGAAGAAGCCACACTTGCAGAGATCGGAAGAGCGG
>dDocent_Contig_4984
CTGCTTCAGCAGGCCCCCTAATAGATACTAAGCAAGATTCAATAAGACGGCGATATCCTTGCTCAGGAGCGATAAGATGAGGTTGATACCCGT
>dDocent_Contig_4987
CTGCTTCAGATGTATTTAACGAGAATAACAATTGAGATTGGTTATTCGGAAAACAAAAAAAAAACAGTACCTTGATAGAGAAAGCTTAAGAAT
>dDocent_Contig_4989
CTGCTTCAGATGGTCTGTAGCTTCAGCAGATCCATGCACCAAAACCTTCGGGGGAAAATAGTGAAATTCATCATTATGCATGATACTAAAAAC
>dDocent_Contig_4994
CTGCTTCAGATATGTGGAGCTTAGGAAAGTTAATGAATATCACATGCAGTGTTTTCAAAACCTCCTCATTGATTGTGGCAGTCGACCACAGCT
>dDocent_Contig_4995
CTGCTTCAGAGTAAAAATTTTAAGCTTACCCATCACAAAGAACAATACTACAATCGATGCATGTGGCCAAATTCGCTGAGCTGTGGCATGCAT
>dDocent_Contig_4997
CTGCTTCAGAGGCAATGGATGCCGAAGCTACTCTTGGAGAAATACCAGATGAATTCCTGGATCCAATCCAAGTATGCTTTAAACATTTTATTC
>dDocent_Contig_4999
CTGCTTCAGAGAGGAAATTTAATTTCAAGCTTTATCTTTATGAATAATTGTAATATCGTAAAATAATTGAGGCTTGCTTTGATATTTCTTGGA
>dDocent_Contig_5001
CTGCTTCAGAGAAGTTAGCAGAGTGTCAAGAAACCATCCTTATCCTTGAGAAGCAGTTGAAGGCATTGGCTG
>dDocent_Contig_5003
CTGCTTCAGACTTATCAGTTGGTCGTGTTTACTGTTGAGCAAGAGCAAGTTTTCGACCGTTTCGAAGAATGCTTTGTGTAGAGTAGCTGAGAT
>dDocent_Contig_5005
CTGCTTCAGAATCAGAGTAGTCCCAGATTTTGAGAGAGTTTGAAAAATGAGAAGAATCGTTGATTTGCATGCAGAACTGTAACGAAGAAGGCT
>dDocent_Contig_5008
CTGCTTCACTTTGTCTTATTGGAAAACAAAAAGATGCAACTTATCTCTACTTTGACACGACAGAATATGCTGGTTTGTATCAGGGGTTGTAGC
>dDocent_Contig_5010
CTGCTTCACTGTGATAGCGGAATAAAAAACCTGGGTTCACTCCCTCCCCTGTCCCTGTGACCGGTATCCGGTCTTACCTTTTTCCCAGAGATA
>dDocent_Contig_5012
CTGCTTCACTGGAAGGGACCTTCTGCGGAGGACACGGACAAACTCCAATATCTTCAATCTGTCGGCTGAGTTCCTGACAGAGCTGAGATCGGA
>dDocent_Contig_5014
CTGCTTCACTGCGGAATCACAATTCTCTTGTGTGTTGCCTTTCGCGGCCGCGAGTCGCTCTGGAATCGCATTCTCGTGAGCGCTACGGTGTTT
>dDocent_Contig_5016
CTGCTTCACTGCATCCATATGATGTCCATATTCAAGAATAGCCCAAGACAAAACAGTAGCAGTGAAAGCCATTGGAAACCCAAACTTCACAAG
>dDocent_Contig_5018
CTGCTTCACTCGGGCAGGTTCATGCTTTCGGCCTTATATTGGTGTATTTTTTTAGCTGATGTTTTCAGAGTTTTGATATGACATGTATCTAC
>dDocent_Contig_5019
CTGCTTCACTATAACCACTTCTCCTACCAGATTCTAGCATCAAACCACCATTCACGCCAGAACTTCTAGCTG
>dDocent_Contig_5020
CTGCTTCACGTCGCAACTGCTCGTAAAGCTTCCGAGCCAATATTCCTATTTGTTATTGAAAAGCAACACATTAAGGAAACTTGTTTGTACATA
>dDocent_Contig_5022
CTGCTTCACGCAGGTGCGCTTCGCTCGGCCACATGATGAACATGTTTTAAGCTAACTGCATGCATGTCGAGCGCTTAAGCGGAGCTTGTGGTC
>dDocent_Contig_5026
CTGCTTCACCTTAATTGTTATTTTAACAAGTAAAGTTATGTCTTGGTCCAAGTGGGAATAGCATATCTCTTCTGCATGTCCATAGAGTTTTGA
>dDocent_Contig_5028
CTGCTTCACCTGAGGTTATCCCACCATACTAGATTATCAAGCTGGCGGCGGTTCAAATAAGAAATCAAATGGGGATGACACATGCTGGTTTAG
>dDocent_Contig_5029
CTGCTTCACCTCAATGCTTCAAACATCAATGAATTTCATCTTATTCTTGAAGAGAAATATGACCCCTACATTATCGGCCAGTTGATATCTCTT
>dDocent_Contig_5031
CTGCTTCACCTAGGTCCTTCATAGAAAAGCATTTCCCCAACCAAGTCTTTACTTGTTGCAGGGTAGGGACATCGTTTCCAATGAGTAATATGT
>dDocent_Contig_5033
CTGCTTCACCGTTTTGGTTGCATCCATCAGATCCTCGGGAAGTTTTTTAATGATTTTTATATCGTCAGCAAGAGAACTGATAAACCTCTTTT
>dDocent_Contig_5034
CTGCTTCACCGTGTGGATTAAAATTAATGTTGTTTGTTCATTAATAATAGTATTTTCTTAGAAACTAATATCTCTATCTTTGTAACAGTGGGA
>dDocent_Contig_5036
CTGCTTCACCGCATCATTAAGCTGAACCACTCATAGTAGTACCAACACATATTACATTATTAATATAAAATAGGTTCAATCAAATATAGTAAT
>dDocent_Contig_5038
CTGCTTCACCGCAACAACCTGCAACGTAAAACGAAGACTTATTTAGGGTTTAGGCTTTTTCAATTAACAAAGTATTGAAAAGAGAATTTGGTT
>dDocent_Contig_5043
CTGCTTCACAGTTTCTAGTGAACTTGCTCTGACTAACCTTCCATAGGAACTAAAAACTTTACTTCTTACTATTGGCTTGTGCTTGATGTACCC
>dDocent_Contig_5045
CTGCTTCACAGGTTTGAGAGTTGAGATTAACTGTTTCTACTAAATCATTGAAGTGAATGAAACTCGTGATTGAAATATACAAAAATGAAGCTT
>dDocent_Contig_5047
CTGCTTCACACTCCTTCGTATTCGGATTCTTAAGCTTTCTCTATCAAGGTACTGTTTTTTTTTTGTTTTCCGAATAACCAATCTCAATTGTTA
>dDocent_Contig_5049
CTGCTTCACAATTCTTAACTAGTTTAAGCCTTCTCTTGAGACTCTTGCACATTTAAAATGCTGACCTGTTAGCTTTGATCTTTCAGGTATAAT
>dDocent_Contig_5053
CTGCTTCACAATCTACAAAGAAATGGAAGGATAATTATGAAAGGAAAAAAGCATGGACTCTTTCACAACCTAAATATAAGTTCTCTAACAAAA
>dDocent_Contig_5054
CTGCTTCACAATCCCCTCAACCTATTTCCAAGACAATCATCACCAAACCCTCAAAATTCACCAAATTGCAATAATCAACCAACAAAAATAAAA
>dDocent_Contig_5056
CTGCTTCAATTGTCTTTAAGAAAATAGATATCAATTATTCATCCAAACTATTAAGCCAGTCAAAATCTGTAAGCAACTCAAACAACATGTTT
>dDocent_Contig_5057
CTGCTTCAATTGATTTATAAGCCAATTGCCAACCTCCACCAATGTCCGTGTTCTTCGGTATTTCTCCAGCACTGCCTTGAGGTGGAAGTAATG
>dDocent_Contig_5059
CTGCTTCAATTCTTACTCTCCAGAAAGCCTTCAAGTTAGGACGAAAACACCAGATTTTAGTTAAGAATTTAGGAGCAATTATTGAAACACACC
>dDocent_Contig_5062
CTGCTTCAATTCCACTTTCAAATACTGTACCATACAAACTACTAAAACCCTTGCCAATGTAATTTTCAGACATGAGCTGAGATCGGAAGAGCG
>dDocent_Contig_5066
CTGCTTCAATTAAATGTTAAAAAGCTAATATCTTGATGGTACAAAAGCAAATTGGTTTGTAAACATACTCCTACTTTTGACCTCAAAAACAGG
>dDocent_Contig_5070
CTGCTTCAATGGAAGAAATCTCTTGCGGAGGATATAGACAAGCTCCAATCTCATCAATCTGTTGACTAAGTTCCTGACAAAGCTGAGATCGGA
>dDocent_Contig_5072
CTGCTTCAATGATAATGGAGTCATGTGCATGAAAATTTCAGGCTCCTTGTATTTATTTACATTTTAGCAGAGCCTAGGCTGAGATCGGAAGAG
>dDocent_Contig_5074
CTGCTTCAATGACAGTTTCTAGATTACATATCTCGGAACAAATTTCAGGCTCTGCAACTATGAATGGAAAGGAACAGCTGAGATCGGAAGAGC
>dDocent_Contig_5078
CTGCTTCAATCTTGAAGCACTCTTTAGGCTTAGCACGTAGAAGAGGCCATGCACAAATCACACCTCTTCATGTTGCTGAGATCGGAAGAGCGG
>dDocent_Contig_5080
CTGCTTCAATCTTCCTTCATACACTTGTATCCGAGAAGGTCCCGATCACGCGCCGAGGTTTAAAGCTACCGTTAACTTTAACGGCGAGATCTT
>dDocent_Contig_5082
CTGCTTCAATCATTTGGGTAAGACGGAAAGGAACAATCTCTGGAATTTTAAGTCTTTGTCCCTTGTCAAAACACACATTGTAATCAATATGTA
>dDocent_Contig_5084
CTGCTTCAATCAATGTTAAGTCTGACTACTCGGCTTGCTTAACACAAGTGTGATTTAACCTTCACGGACCACTTCACTACCCGGCGAGCTCCG
>dDocent_Contig_5086
CTGCTTCAATCAAAAATTGTTGCCTTGCATTTGGATCCGCCACAAAACGTCCTAACTCTCCTTCTTCTCCAGCACCTCTTGTGCCAAGCAATA
>dDocent_Contig_5088
CTGCTTCAATATCTCAATCCGTTTTCTTCTTCTTTCTTCATCTTTCTACTATGGCTTCCTACACCGTCGTTTTGATGCTAGTTGCCACATTG
>dDocent_Contig_5089
CTGCTTCAATAGATAGATCAGGTAGCTTTCGTGAGAGCATAGAAAATCCAATTCTGTCTTCTCTTCCAAACATGTCAAGAAGCAGTTCTTCA
>dDocent_Contig_5090
CTGCTTCAATAACAGAAAATTTGGCTCCGGTATGTCTTCGTTGGATTTTATACTCATGGAACCAGCTGAAGCTG
>dDocent_Contig_5093
CTGCTTCAAGTTCCAACAGGGTTGAAAAAGTGCCACAATTTGAACATACGTGTGATTGATTTAGAGAGGCAGTAGCGTAAATTTTTAATGCC
>dDocent_Contig_5098
CTGCTTCAAGGATCCAACGAATAGCTAAGGTTCGTTGACGATCCCTGGCTACAATCCCAGGGGCATCATAAATAGTACCTGCTACTCCTACTT
>dDocent_Contig_5101
CTGCTTCAAGGACTAAAATCGCTGTAATGACAAGAACACCCATGATCTATGACATTACCTTTAAATGACATAAGGAAAGGAATATCTTAAGGA
>dDocent_Contig_5103
CTGCTTCAAGGACATTATAAGTGTCTCAGGTACAAAGGTTCCACCAAACCTACCAAATTTTCCAGCAGAATTGGTACTGTCTGTCTCTACAA
>dDocent_Contig_5104
CTGCTTCAAGCTATCCGCGGAGAAATCCAAATTATAAAAGCGAGAGAATCGAAGATGATGGGATTGAAGGTTCTAACGGGATGCAGAGATCGG
>dDocent_Contig_5106
CTGCTTCAAGAGATGTATCCATTCGAGCATTTTGAAAGCGTCTTGAAAACTGTTTCAACAACTTGATTAACTCATATGTTCTAAAACTTTGAC
>dDocent_Contig_5107
CTGCTTCAAGAACCGAAAAGAAAAGCCCTTAGAATCAACTGTTAATACAACATGAGGCTCAAATAGAGAAGCTG
>dDocent_Contig_5109
CTGCTTCAACTTTGCAACACTTACAAACTCTCCTTAGTTTGAGTAAGTTGTGTACTTGAGAGTTATTTTCTTTGGATTTGTGCTTATTGGTTT
>dDocent_Contig_5113
CTGCTTCAACTGATCTAGTGGAGGGAACTCCTGGCATCATAAAAGATAAATAAACATATAAGTCCAAAAGTTTAGAAGCAAGAGAAGAACACG
>dDocent_Contig_5115
CTGCTTCAACTCATGGCCATTCTTCAAACCGACAGAGACATGAATTTAAGCACAACCTCCATCATAAGCTTCTGCCGCTGAGATCGGAAGAGC
>dDocent_Contig_5117
CTGCTTCAACTATGATGAACCCTAAGAATTCAATCTCACAGATTAAGAGGCTTATTGGGAAGCAGTTTTCGGATCCTGATTTGCAGAGATCGG
>dDocent_Contig_5119
CTGCTTCAACGATAGTAGAATGTTTTCAGCTCTCTCTGCAAGCAATTCTCTCTTATCTCCATCAACTATGAAGTCCTTGACAATGTCCCAAGA
>dDocent_Contig_5123
CTGCTTCAACCTAGCCTTCGCCTTCCTCTTTCTTCTCTTCTGAAAAGGAATACAAAACGGCGCCATTGCCGCAAATCCAATGGAAGCATGTGT
>dDocent_Contig_5125
CTGCTTCAACCACTGCTTCTTCAACATCTCAATCTAAAACAAAAACAAATGATAATAAATAAATAAAATTAGTAAATAAATTTCAAAATCTAA
>dDocent_Contig_5127
CTGCTTCAACCACTCTAATTACTGAATGAATAAAAGAGGTCCCATCTTATCACATGCTAGATGAAGAGTCTATGAATTCATTCATATACAACT
>dDocent_Contig_5131
CTGCTTCAACAAGGCTATCAAAACCACTCTTATCATTACTGATTCCTGCACGAGATTCAAAACTTATCACAGTTCATCAACAATGAAAAAACA
>dDocent_Contig_5133
CTGCTTCAACAACCTGACTGGATTACAACTGCAAACAGAAAAACGAGCATCAACATAGAAACCGAAGAAGAACAAAAGAATGGGGGAACAACA
>dDocent_Contig_5137
CTGCTTCAAATTGAGGGATGGGATGAATTATGAAGTCAGGTATGGAGATGCATTAAAGAAGTGGTCATTTCTCCATCCAAATGCAGAGATCGG
>dDocent_Contig_5139
CTGCTTCAAATTATAAATCTACCATTTCATAAAACTCTGCATGTTTGTTTAAAGCCTCTTTGGTGTACAAGTGACACTGTCCATTTTTTCTCT
>dDocent_Contig_5140
CTGCTTCAAATGTGGTGCCCCTAAGGATATTGACACCTTCTCCTCTGACTCCTCAGACATGCCAAGGTTATTGAGATCACCATACGGTTTTGG
>dDocent_Contig_5141
CTGCTTCAAATGTCGTGGTCGTTGAAGCAGATTCTTTTAAGGAGAGTGATGTGATATATAGAGCTCTTAACTCTAAGGGTCGCCATGATGAAA
>dDocent_Contig_5142
CTGCTTCAAATCCAACCGAAAGAAACCACATCGATTTAGTTGTACTACAGCTTGTTAAGCTTGTTGGAAGAGCTG
>dDocent_Contig_5144
CTGCTTCAAATCATGCTTGGATAAACGTACACTCAGATGGATCAGAGCATGTGGTTAAGGTGATGACAAAAAAATAAGTCGATGAATCGGGCA
>dDocent_Contig_5148
CTGCTTCAAATATGAGTTCACCATATCTGCTGGTATGTTTCCAGAAAGAAAGAGCTCAATAGTTTGGGATGGACAGCTTTCAAGAACAAGCAT
>dDocent_Contig_5150
CTGCTTCAAAGTTTGAATCCTCGATGTTACAAGGTAGATTCCAAATCCAAATGTTCCTTTCCCAATAGCTTGCATCTTCTATATTGCACGCTT
>dDocent_Contig_5153
CTGCTTCAAAGTCTCCTTCAAGCAATAAAAACGGGTCAAACAGAAAAACTACTGCATCTTATCAGGGTCTGCGTGCAACCAAATCTGATGTCC
>dDocent_Contig_5156
CTGCTTCAAAGCCAACGTGATGCTCCTTGGTCAGATGACCAAGATATTGGCGAATACCACATATGATCAAGAAAAGAGTACCTATAATCACAT
>dDocent_Contig_5158
CTGCTTCAAAGAGTGGCTTCATCAAAATTGCATCAGATATACTCTATCAGTGGGATTCAAGTCTCGGTCAAGGGGAGAAAGGCCAGGTTCCTA
>dDocent_Contig_5160
CTGCTTCAAACTTTGAGTACCGTGTTCCTTTTGCGGAAGTTAAGGAGGGTACAAACAATTTTGATGAGAGTTGGGTCATTGGGGTAGGTGGTT
>dDocent_Contig_5162
CTGCTTCAAACTGAGTAAGGAACTGATCGAGCCCGTCACTGCCAGTCAGAACAGGAAGTTTAACAATTTTGGTCAAGGATGATATTAGAGACT
>dDocent_Contig_5163
CTGCTTCAAACTATCTCCAATACATTTCGAGGAAATGATCATCCCTTTTTGAAAAGTATTACTATGAAAGACTTAAATTCATTGATGTCTGAG
>dDocent_Contig_5165
CTGCTTCAAACAAATCGAATCCGCACTAACTGCAAACACGATTCTCCGATTTGACTCGGTTATGGAAGGCTTGACTCAGAGTTTATTGTTGTC
>dDocent_Contig_5167
CTGCTTCAAAATTTCATTCACAAAAGACCACAATATATGGAGCAATCTACAACAAGCAAAACCAATGCGACAGAGAACTTAGAGCAGAGATCG
>dDocent_Contig_5169
CTGCTTCAAAATCTTCTAAAAGATAAGCTATATTCATGGCTCCTTCAGAAAACAACCGAAGATGGAAAAGGCCCAAATGTATTAGATGAAGGT
>dDocent_Contig_5170
CTGCTTCAAAAGAATCCTCTTGGTCTTTTCTTCCTATCTGGTTCTCTGGAACCAACCGGTTAAATCCTATGTTCGTTCATAAGCACACTTAGC
>dDocent_Contig_5172
CTGCTTCAAAACGGGCAATTAATTCCTTATTACTTTCTGAGCTTCTTGAGCAATTGAAAGGATGGATGGATTCAACCTCTGGAGTCCGATCAA
>dDocent_Contig_5175
CTGCTTCAAAAATAGGAGTTTATCTAATAAAGGCATCTGCTGTGGAGGAGCAGTTGCCTGTGAATGCATCTGCAG
>dDocent_Contig_5177
CTGCTTCAAAAAAAATTCCCAGTTTTGTAATCAAGTAAAACCATTAAAGTAACATAACATCAATTACAGGGTCTAGCACCAAAAACTGAAACA
>dDocent_Contig_5178
CTGCTTCAAAAAAAACCTCAGCCCATACCTTACCTACAATCACTGGCTTCCCACTCAGTATTCACACCCTTCAATCATTCATATCATGTGGTG
>dDocent_Contig_5180
CTGCTTATTTTTTCCACGAATCCAAACAAGCCGTTACAAAATTAGCTCAAAAGAATCAACCAATCTCAAAAACCAATTCAGATGAACGACACG
>dDocent_Contig_5181
CTGCTTATTTTTGATACTGATATCTTACCCGATTGCTGATTTAGTTATATACCTACATGTGACTATAGGGTTCCTAATTCTTCATAGTAATCT
>dDocent_Contig_5183
CTGCTTATTTTCTTAATAAAATTGGTTTCATTTACAAACTTTTTTCTTTTAACGTGCATTTTTGCTAATGACTTTCATTGATAATGATAAACT
>dDocent_Contig_5185
CTGCTTATTTTCAAGAGATGAACCAATTAGGAGATTCATTATGCTGGTATAAAAAAAATAGTCACATTGTGGACTTTGTAAAATTATGATGAA
>dDocent_Contig_5186
CTGCTTATTTTCAAATTAAAAACTCTTGCCAAGAATCTATGGGCGTAGTTATCCGAGAATAACTTGAAAACAAGACCAAATACAAATAAAACA
>dDocent_Contig_5188
CTGCTTATTTGTATCAGAAACACATGAAATAATTACTCGTATATTAACCCACACACTCAATATCAAGGTGGATTAGTTTGAAGAACCAAGGCA
>dDocent_Contig_5191
CTGCTTATTTCTTCCAACAAATACACCTTTTAAAAAATAATGAAATCACAATGAACTACAAAATCTTATAAGCAATCCATCCAATAAAACCTT
>dDocent_Contig_5193
CTGCTTATTTCAGTTTCATCTTTTTAAGTCTTGTCTTGTTTGTAGTTTAGAGGATAACTAAATAAACTATTCAATTTCATTATGGAGTAGTGA
>dDocent_Contig_5195
CTGCTTATTTCACTCACTGTAACCTTCAGGCGCCTCACTTGAGGTTAGCTTTGTTAAATGCAATGAGTGTCTGCTACAAAGCAAAGAACCTTG
>dDocent_Contig_5197
CTGCTTATTGTTTGTTAACATTATTGTAGAAATTTCATGTGCTAGTTACTGATGTGGTAAGCTAATTGATATTCACTGCTGAGATCGGAAGAG
>dDocent_Contig_5198
CTGCTTATTGTTTGTTAACATTATTACAGATAATATGTATAGAATTGGAAAGTTTTATGTGGTTGTGATGTGCCTAACTGTTTGATATTCACT
>dDocent_Contig_5202
CTGCTTATTGTGTCACAGGTCTCTTTCTCTCCCTCTCTCTCAGTATCTTTTAAAGGTTGCAAAGTTCTGTCTTTTTGACTATAATTTACCTTC
>dDocent_Contig_5204
CTGCTTATTGTACTGAGAAGTATAATGAAGCTGTGGTTTTAAGTGCGGAGAAAGGTTACAGGGTTTCTGCTTATCTTCCGTTGGTTCCTACTG
>dDocent_Contig_5206
CTGCTTATTGGAAGTGGGAAACAAACGCCTCCTAAAGACTTTGTCTGTCCGATAACCAGTAACATATTTGATGATCCAGTGACTCTTGAGACT
>dDocent_Contig_5208
CTGCTTATTGAGAAGTTCTCAGTGGAGGAACAGGCATCTTTAGTTTGGCAGTTTCTTTGCAGTATTCCAGTGAATATGATGGCAGAATTTCTT
>dDocent_Contig_5209
CTGCTTATTGAGAAAGAAGTGAAGAACTTACTGGAAAGAGCTTACAACAATGCAAAAACTATCCTAACCACCCACGAAAAGGAGCTTCACGCA
>dDocent_Contig_5211
CTGCTTATTCTAAATACATAATAAGGACTATAGATTTATGTAGTTAATTAAAGACTGCCCTTAATAGCATTACTGTATCCACTTTGTGCATCA
>dDocent_Contig_5215
CTGCTTATTCCCATCGGGACTGAAAAATCACGAAATATTCGGATTAGAGATTTAGAAAAAGCCTTTTTAGCTGAATTAGATTCAGGCATTCTT
>dDocent_Contig_5217
CTGCTTATTCCAATTTTTCAAGAGAATCTTCCAAAATTTGTCCCGCATGAACTCCGATCATATCAGCAGAAGTGGCGACCTTTCCCAAATCAT
>dDocent_Contig_5218
CTGCTTATTCACTCTGGTTTTGAATCAGTTGGTTTCAGATGAAGTCAATGCCTAACAAGTAGAATGTCAAATTAATCAATTTTTTAATCATCA
>dDocent_Contig_5220
CTGCTTATTATGGCCATTTTTCTTGCCTTCAAGCTATTCTGTCTTCTGCTCAATCAAGTTCTGTGGCTG
>dDocent_Contig_5222
CTGCTTATTATATGCTTCTATTGATAGGTGTAGTTCACTTTACACACATTCTCATGTCACATATTAACACATCGATCAAGTAAAACTATCATA
>dDocent_Contig_5223
CTGCTTATTAGCCCAAAAGAATATTTGTTTCCATCGGGTGATTTCCTATCGTCACCATGCTTGAGAAGAACACTTTCATCTTGTGACTCTTCG
>dDocent_Contig_5225
CTGCTTATTACTTCATATCAGAGATGCTTTCATATGTAGCTATTTCAATGTATATAAATTACCTTATCAGTCTACTATTGCAAATGCCGCTGA
>dDocent_Contig_5226
CTGCTTATTACGCTCTTTTCATATGCTTAGCCGGGAATGCAAAACCGGATTATCAGCCAAGATAATGACAATCTAATTGTCACAAAACACTGG
>dDocent_Contig_5228
CTGCTTATTAAATTGTAGGAAACGGTCAATATCATCTACATCAAGAAGAACACAAAGACCATCTTCAATTGTGACTCTTGCTGAGATCGGAAG
>dDocent_Contig_5230
CTGCTTATGTTTCAGATTATTTTCAATAACTGTATTTTAGTAATTGCTTTGGATTCATTTCAAGTATTAAACTCATAAGTGTTGTTGTTATGT
>dDocent_Contig_5232
CTGCTTATGTTGGTTTTAATGAGTTGGAAACTGCTGAGAAAATTGTTCAGGCAATGAGGGAAAAAAGGAGAGATCTTTGTAGGATACTTAGAG
>dDocent_Contig_5235
CTGCTTATGTGGAAAGGAGATGTTAATCAAGATACTGCTTGGGAGGGTAAATCTACTCTACAAGGAAAAATTCAAGAATTCAGCCTTGGGACA
>dDocent_Contig_5237
CTGCTTATGTCGTTGTTGTGTTCAAGTTGCAGTTTACCGTCAATGCCATTTGGTTGATTTGCAATGTTTGCAACTATTCTCGTTACCATTTCT
>dDocent_Contig_5238
CTGCTTATGTACTTTGTTCAGTCAGTGTTATATCCAACTAATGGTCTGTGTCTTGGATGTTGACTGATCAAATTTTTTTCTTAGAAAATTGTA
>dDocent_Contig_5240
CTGCTTATGTAAACCGTTCCTTCATGCACCCATGCAAAATTTCTTAACAAACTCAAATATTTATAATATTACAATGCTACACAAGACTTGCTG
>dDocent_Contig_5244
CTGCTTATGGTCATTTTGGCAGGGAAGACCCTGACTTCACATGGGAAGTGGTGAAGCCTCTTAAATGGGAGAAGGCCTAAGTCATATCTGTCG
>dDocent_Contig_5245
CTGCTTATGGTAAGATGTAACAGACTTTTGAAACAAGTGTCAAGTTTTGGATTTTCATAGAGAATGTTGTTTTGCAGAGATCGGAAGAGCGGT
>dDocent_Contig_5247
CTGCTTATGGGTTTGATGGTTTTGAAGAAGAGGATGAACCAGCTTCTGAAGTTGAGCAAGATAATGATTAATCTTAATCTTTCAGCTGAGATC
>dDocent_Contig_5249
CTGCTTATGGCGGTGCTTTAACAACATATATTGAACAAAGCCTGTTATAGCAGTACTTAACACCAAGTTTTCTTGTCTCAAATGCCCAGCCAA
>dDocent_Contig_5252
CTGCTTATGGATGGTATGATATCTTATTGATTATTGAATTTTATTCCATACCTTTGTCGGTACTTAATTTGATATTTGTGTTCTTCAATTGAA
>dDocent_Contig_5254
CTGCTTATGGACCCGAACCTGGGTGATCTATCCATGACCAGGATGAAGTTTAGGTGAAACTAAGTGGAGGTCCGAACCGACTGATGTTGAAAA
>dDocent_Contig_5256
CTGCTTATGGAAGTAGAAATCCGAACTCTATTTCAATAATTTTCTTCAATCTCAGCCTTAAACTATGTGTAGGTTATAAATGGTAAGCCATAC
>dDocent_Contig_5257
CTGCTTATGGAAAGCACGGGCACGGTGAAATGGCTGTCTCGCTTTTCTATCAAATGGTCCAATCTGGAGAGAAACCAAATGAAGTGACTTTCA
>dDocent_Contig_5259
CTGCTTATGCTTTCAGCACTTTATCTTTTTATTTTCAGAAGTCAAGTGGAAACAGGATTTCATATGATTTGTTTTGGGAAATGGGTGAAAGCA
>dDocent_Contig_5261
CTGCTTATGCTCTTCTCACACATAGTAACTTTGAAGATAATGCACACTTAATAAATTGGTATTTGTTTCTGAAATCTTAGTGAACTGGAAAGA
>dDocent_Contig_5263
CTGCTTATGCTATAATTTCTATTTGATAATATTTGTATTAAAGAGTGTATCAGAGAACTATAGAGATTTGTTTATATTCCAATATGCTATAGT
>dDocent_Contig_5264
CTGCTTATGCTACATGCATCTTGGAGACTGATACAATCTGATAACACTTGGTTATGGATGTCTTATTGGCAGACCAACAACATTTGGTTTCAT
>dDocent_Contig_5266
CTGCTTATGCATGCTAAGAGAACAATTTGATACATTTCATTTAAGCTTTATACAAAATATTTGCATGATTATGATAGAATGTATGAGCATGTG
>dDocent_Contig_5268
CTGCTTATGCATCAAAGGAGGTATGCTCTAGATATTTTAAAAAAGTGTGATATGGAACATTGTAATGCTTCTATTACACCTTGTGAGGCTAGA
>dDocent_Contig_5274
CTGCTTATGATGGACAATCGGGAGAATGTATGCTGGAAGCACACGAATTACTGTCAATTCGACAAACGATGACAAATATTTATTGCCAAAGAA
>dDocent_Contig_5276
CTGCTTATGAGTGAAAGAGTTTCACAGTAGAGAATGAGAAAAAATTGATTGCAAATCCCACATTTTTGCAAGTTTAAATGGTGAACTTGCTTG
>dDocent_Contig_5278
CTGCTTATGAGGATACTCTATATGGAGAGATTGACTCAACCCACAATATAAACAAGGAAACAAGGTGCATATGAATGCAAGCATGATATGTCA
>dDocent_Contig_5280
CTGCTTATGAGAATGCTCTCAAGGAAATATCTGCTTCTCTTCACCTTTCAAGAAATATCTTGCTTGCGCTTATGTCATTGCAATCATGGAAAG
>dDocent_Contig_5282
CTGCTTATGAGAAACAAGGAAGACTCCATCTTAGTACTTTCTTTGCTATGACTTATGGTGTTGGCTTCGCTG
>dDocent_Contig_5284
CTGCTTATGACTCTATCTTAGGAGGTGAAGGACAAGGAGCATCGGAAGGAGCGGCTACTGTAACAGATGCTG
>dDocent_Contig_5286
CTGCTTATGACCTAAATTTGTCGATTTCCTTATAAACTTTAAAACAGTATTGTATTATCCCTAAAGCTTGAGTTGTTTGGTTAAAGCATATGG
>dDocent_Contig_5288
CTGCTTATGACCGAGTAATGCAGGAAGTAAGGTGGTGTTTCAAGCAAGATTTGTTGAATAGGCTTGACGAAGTTGTTGTATTTTAAAACTTGA
>dDocent_Contig_5290
CTGCTTATGACAGAAAAATGATGGTGCCCTACTGTTTTTTCTGAGTGCCAAGCATGGTTCTTGGATTTGTGAGATGGATTTCATGAAATCATG
>dDocent_Contig_5291
CTGCTTATGAAACTTTGCAGGTACCGATACTGAATTGAATATTGTTATAGCACATTCAGATTTTCTATATCGAGGCCGAAACTTGCTTCTTTT
>dDocent_Contig_5293
CTGCTTATCTTCCTCGTAAAGCATCGGGTAGAATCGGCGCAAATGTGTTCTTATCAAGTGACTTCAATTTTATGTCAGGAACATCCATGGCTT
>dDocent_Contig_5295
CTGCTTATCTGCTAATATCACTTTAAAATTTGAATGGATTTAAGTTGTGTTGGTTCTCGTTTATGCTTGCCGATTGAATTCATTATTCAAATG
>dDocent_Contig_5297
CTGCTTATCTGATGTTTAGTGAAAAATTGGAACTCAGTTGGGTTGGAAAATCTAGTCAAAGCCGAAAAGAATGATATGGCTGGATTTGCAAC
>dDocent_Contig_5298
CTGCTTATCTCCTAATGCTAATAAAGGGAAAGACCAATATTTAACCAATCTTGCTCTAAAAATCAATGCGAAAATTGGAGGCAGTAACGTAGA
>dDocent_Contig_5299
CTGCTTATCTCATTTTGATTTTTTGAAATGGTGAGTTTCTATTAATTTTCATGGGTATGCTCCCTTTTAGACTGTGGACAACGATCTTGCTTT
>dDocent_Contig_5301
CTGCTTATCTATCATGTTTTGCTTGAGTAAGGGGCTAAGTAAGATACTACAGTATCCATATCCGCAATCTGAAAAATGTTCTGGACTCGTAT
>dDocent_Contig_5302
CTGCTTATCTAATGGCAAGTACTCTTTTAATAACACACATGTATGATGCATCACTTGCAGTAGAAAATCCCCCACCATATGATTCTCACTTTC
>dDocent_Contig_5303
CTGCTTATCGATGCGCCTTACCATAGATTACTATCTCCTTCCACCTGGAAAGAGAAAGTTCCCCATGACTGAGAATTTGGTTAATCCCAGTCT
>dDocent_Contig_5304
CTGCTTATCCTGAACTGGAATTCATGGCAAATTATTTAGCAGAGCTTACACTTGTTGAATACAGCTTCTTGCAGTTTCGACCTTCCAAGATAG
>dDocent_Contig_5306
CTGCTTATCCTCCTCCGTGACCTGTGATGTGGATGCTGTAATAGGAGCTGGATTAGATTGTATTTCTTCTGGAGAGTAATTGGCAGAGATCGG
>dDocent_Contig_5308
CTGCTTATCCTCCACACTTATTTTTTATCTCCGTGCCCCTTTCGCATGCGCTTCGCGCGCCATTGGCGCTTTGCTCTCCTCTTATTCTTCATT
>dDocent_Contig_5310
CTGCTTATCCTAGTGAGTTTTATGGTCCCACTGGACCGGAAGCTTCTCAAGCTCAAGCATTTACTTTTCTAGTTAGAGACCAACGTCTTGGAG
>dDocent_Contig_5312
CTGCTTATCCCTTCTGCTCTGCTTTCCTTCACCTCTTTTATCGTTCTCCAATGCCTCCTCAAGTAAAAGAAGCTGTGATAATGCAGTTACAAC
>dDocent_Contig_5316
CTGCTTATCCATATGATAATATCATTTTTTCAGAGAAAGAATGCTCTACTTGCAAAATTCCAAAGTGAGTTTGTTGTTAGTTTTGAATTTGGT
>dDocent_Contig_5318
CTGCTTATCCAATCTCTAGATTATTCATTAATGATTTATTAATTTGAAGCACACTACCGCACTCTTAAGTTAATACACACAAATGTATAAATT
>dDocent_Contig_5319
CTGCTTATCCAAATAGGAACAATGTTTTGGAAGGGATGGGGTTGGTTATGTGTTGAGTCTTTCATTTTCTTTTTTGATTTTATGTTTTCATGT
>dDocent_Contig_5320
CTGCTTATCCAAAACAATTGGTAAAGTAGATGGATCTGTACCGTGCGTATCTGAACGCAGATAGCCTGTTGAATTTAGATGTTTTGACTAATG
>dDocent_Contig_5321
CTGCTTATCATCTTCTTCCTTATGATGATGAACCTTTAATGTAACTGTCCAATTACATTGTAACATGTTCTACAATATTTTTCAGAGGTATTG
>dDocent_Contig_5323
CTGCTTATCATCCGACAATCGCCTTCGAATGTCAAATACATCCGCAGGATTAATTTTCTTCTTATCTTTCCTATCTATAATTTTTGCCTTTTG
>dDocent_Contig_5324
CTGCTTATCAATGGTGGGAAGGGTCTATATATAGTATCCTTTGTGTCTCTGCATATCCCCTTGCTTGGTCATGGCTGAGATCGGAAGAGCGGT
>dDocent_Contig_5326
CTGCTTATATTGTTTCATACATTCCAACCTATCAGGGAGAAGTTGAACTCGATGAATTTGCTCCTGTATATGTCTCCGATCGCAGTCGTACTT
>dDocent_Contig_5331
CTGCTTATATCAGCCAGCATGATGTTCATATTGGAGAAATGACTGTGAGGGAAACCTTGGCCTTTTCAGCAAGGTGCCAAGGAGTTGGATCAC
>dDocent_Contig_5333
CTGCTTATATACCTGGTATTGGCCATAATTTACAAGAACATTCTGTAGTCTTAGTAAGAGGGGGAAGGGTTAAGGATTTACCTGGTGTGAGAT
>dDocent_Contig_5336
CTGCTTATAGGAATTTGATAGGCCGCCAAAATATGTTTATAAAAGGAAGGGTAGAAAGGGAAAAGAAAGAGAGGGTGTAGGTGTGCAAGAGGG
>dDocent_Contig_5338
CTGCTTATAGATTATATGAGATGATAAGCCGGTCCTCCTCAACTGTTAATCATGACGGCACTTCCACAGACTCTGTGCAAGGAAATATAGTGT
>dDocent_Contig_5339
CTGCTTATAGATAATATGATAAGCCGGTCGTCCTCAACTGTCAATCATGATGGCACTTCTACGGACTCTGTGCAGGCAAATACAGTGTTTCGA
>dDocent_Contig_5341
CTGCTTATAGAAAAACAGGGGTAATGTCACGTCGTCAAGTCGTCTATCGTTTTCCTCTTTTCAATAAGCCAAAAATATCTAACTAATTTCGAA
>dDocent_Contig_5343
CTGCTTATACTTCTCTTGGAGTGGGAGCTCATGGTGTATGATACCCTGCATTTCAAAAATTGGTTCCTTTCACTTATATATTTAATTTTTCAT
>dDocent_Contig_5345
CTGCTTATAATTTAGTCATTTAATCTAAGTAGTCTAAATAGTCAGAGAAGCAGATTCTGGTTTTCAAAGTAAGCTAATGAATGGTATGAAAAT
>dDocent_Contig_5347
CTGCTTATAATAATTATAAGAATGTTTAATAAGTACGAGATCGCAAATTACAGAAAATTACATTCTATGAGATTCTAATTCCATATATTTACA
>dDocent_Contig_5349
CTGCTTATAAATTAAAGGGATCTATTTGGATGAAAAAAGAAGCTGGTGACAATCAAGTAATGCATTCACTCTTGCAAGCTGAGATCGGAAGAG
>dDocent_Contig_5351
CTGCTTATAAAGGCATTCTCCAATGGTGGGTTTGGGAAAACACATGAATGGTGGAGGATATGGAACCAACTCCAAACAAATTCTTTTCCGCTG
>dDocent_Contig_5353
CTGCTTATAAACAGTTGCGTATGGACTATGACAAATGGGGTCTCAACAATTTTCTCGAGAGCTGGGACTTGTCTGATATGATATTCGTAGTTG
>dDocent_Contig_5355
CTGCTTATAAAATCCAAGTGTTCACACAAGACACAATATTAAAACATGAAAAGGAAAAGGAAATAGCCCTGCCACCGTCGATCTAGAACCCAG
>dDocent_Contig_5357
CTGCTTATAAAAGTGACTAGTGCATCATGTTTAGGGGGTAGTCCTTGCAAGATCACATTAATTTGTTCTTGGGATGGCATTACCAGTTGCAAA
>dDocent_Contig_5359
CTGCTTAGTTTACTTAATCACAAGCTTCTTTGGATTCCTTCTATTTGGAGAAGAAACTCTTGATGATGTTCTTTCCAATTTTGATACCGATCT
>dDocent_Contig_5360
CTGCTTAGTTCCAACCCCCATGTCGAAGTTACATATTGTCAACATAGGCATTCAAGGTGTAATTATTTATTTCGAACCCAGACAATCCCCATA
>dDocent_Contig_5362
CTGCTTAGTTCACTGCAGTTTGGTTGCCGGCTCGTTGCCGTTTTGAGTCCGTTTCATTTTTCATATTGCCGTTTCCACCGTTGGCTGAGATCG
>dDocent_Contig_5364
CTGCTTAGTGCCTTGCAGGAATAATACTCATGAATTGTATCTTGAACTGAGTTGCATTTGTGAAGTGATAAACTGTATACATTTGAACAGAGT
>dDocent_Contig_5366
CTGCTTAGTGATAATTGTCATGTCAGGGATGCGCCTATCACTGTCATCATATCCTTTTCCATAGAAATCCTCTGAAGTCACATCCAGAGTTGA
>dDocent_Contig_5369
CTGCTTAGTCTGTTTCTCAAACTCCCTTCCATTCTCCGCAAGTCGTTCAAACATGACACTGATGTTGATAAACACAAAATAGAAACAGTTCAA
>dDocent_Contig_5371
CTGCTTAGTCGGAATAGGCAAGCGGTGTGCTAGAGTGATGGATATCTAATTTTTTTATGAAGCATCAGCTACCAATATGGGTCGCAGTTGGAT
>dDocent_Contig_5375
CTGCTTAGTATGATTCATGAAAACTATCACAAATTTTGCATCCAGTGCATGAATACACCTTCTCAATGTATCAACTTTGTGTTGCAACCTCAC
>dDocent_Contig_5377
CTGCTTAGTAGCCTCTTTTTCTGTCTTCAGTCTTGAAATTTTATAACTTGTGACTTTGTGGATAATAAAACCTAAAAAGGGTTTAACTCTTCA
>dDocent_Contig_5379
CTGCTTAGTAATAGTGCCTTAGAAGGTTGATGTAGCTTGGAGCTAAATGCTAACCCTGTTTGTAAATTGCTG
>dDocent_Contig_5381
CTGCTTAGGTTCCTGGACTGTTACGGAAGAACAACTACAGTGAAAGGTTTGACCGTTTGATGGACAAGGCAACTGCAATGTTCAATGTAATTC
>dDocent_Contig_5383
CTGCTTAGGTACCAAATCCCTAGCGCTCCTTACATCCTTTAATTATCTTCAAGTGCTTATTAGAGATGATACTCTATTTCTCAAGATAAAACA
>dDocent_Contig_5385
CTGCTTAGGTAAGACTTTTTCAATCCCAAAAAGTTAATTAATAGTATAAGAACCTTTCAAAATGTTGATTGAATTAACATTACATAGCCAAAT
>dDocent_Contig_5387
CTGCTTAGGCCTGCTTCTATGTCCTGTAACTTCTAAGGCTTCTCACAGGCATTTGCTTTAAAGGGGCTTGTTGGCCCCCTTCTTAGTTAGCTC
>dDocent_Contig_5388
CTGCTTAGGCATTTGTTGTTAAAGTTTAGTATTTACTTGGATTTGAAGAGCTCAGGGAGAGAAATCTTTTTCATGAAAAGTCACCATATTACC
>dDocent_Contig_5390
CTGCTTAGGAGGGTTACAATGTCCACCCTCGCTCTCTGCGTCAAAACCATAGTTCGGAGCACAGAAATTGGTAGCAGTAACAACAATAGAACT
>dDocent_Contig_5392
CTGCTTAGCTTTGTTCTTACTTTATGTTGTACTGCAGGTGTGTTTGGCCTTGCTATGCATTGCCTATATTTGGAATGTTTATTGCAAGTTGGA
>dDocent_Contig_5394
CTGCTTAGCTTTAAGAGTAACTTCAACCTGTGAAGGGCCCAGCTGTCGTTGTTGAGGCTTTGCCTGGACAGAAGTTACAGAAGATGATGGACC
>dDocent_Contig_5395
CTGCTTAGCTATGGATCCCTCAATTCTACCCATTTTTGTGTGTTATGTGGTAGTTTTGTGGCTTCCATATCCAGGGAGCTTTATCACTTTCTA
>dDocent_Contig_5397
CTGCTTAGCCTTTAGATATATTCTTCGGTTACTTGCTTCAATATAATCATGAATGATTTGGTGCTAATATGTCAAGTTGGTCCATGACCAATT
>dDocent_Contig_5399
CTGCTTAGCATGACCTTTTCCCTAACAAAGAATAGATCAATCTCCATGTGTTTAGTCCTAGAGTGCATAATGGGATTATGAGCTAACAAGAC
>dDocent_Contig_5400
CTGCTTAGCACTCCTATGCACTCACTGCAATCTGAATAGGATCTAGAGCCCTATTCTCTCACTGCCACGTGACAGTCATATCTGCTGAGATCG
>dDocent_Contig_5404
CTGCTTAGCAAGCCGTCGACAATCTGATCTAAAGAGTTCATATAGAGGAAGCTCATCAGGACAACCCTCCGGTTTGGTCCAGACAAAGTCAGG
>dDocent_Contig_5406
CTGCTTAGATTTTCTGCCATAAGGAAAGATATAAACTGATCCCATCAACAGCAAAACAACAAATATGGAGGATCCTATAGCTATCATCACAAT
>dDocent_Contig_5408
CTGCTTAGATTTCTTGGATCTTGACGGCTCACATAGTCATCGCAGATGCTACTTGAGAGCCTTTGAATTGGAACCGAGTTTAAAAGCCCGAGG
>dDocent_Contig_5409
CTGCTTAGATCATGAATATGTGCATGTATGTGTTCATGTTAGTTGTTATCTTTTATGAAATATGGGATAGGTTAGGCATAATCTTCGAATGTA
>dDocent_Contig_5414
CTGCTTAGAGTTCTGTATTTCCCTTTTGGACTAGGTCACATGGTTATTTTAAGCTTTGATCAAATAAGTAAGCTG
>dDocent_Contig_5415
CTGCTTAGAGGTATTCACAAGGAGTTTGCTGATATTAAAGATGAACTTGAAAGTATTCAAGCGTTCCTTAAGGATGCTGATAAAAGAGCTCCA
>dDocent_Contig_5417
CTGCTTAGAGGGATTACAGTTGTAATTAATTTAACAGAACTATGTAAGTAGAAAAACCTTCACTCCACGAAGTATTGGATCGTTACTGATCAT
>dDocent_Contig_5419
CTGCTTAGACCCACGACAAGGACGAAAGGCCCAATAGCAAGCATCACACAGAAAGGGGCGCAGAATAGGTGAGACCTTGCATCACACAGAAAG
>dDocent_Contig_5421
CTGCTTAGACATATTTAATTAGCACATCTAGAACAACGATAGAAGAATAAGGGATCAAATTTCGATCCTTGGTGAGTATTTAGTTATATGGAA
>dDocent_Contig_5424
CTGCTTAGAATTAGGAGTCTGACCTTTACCTTTCTTTGGTGCATTCGTCTCTAAGCTCTAAGTATGTTATTTCTTTACGAATATGTTTTTTTT
>dDocent_Contig_5426
CTGCTTAGAACTAGGGTTGGAAACAGAAAATGAAGGCTTAAATATCATCTGTTAATCATCATTTAATCATGTGGTAAATTGGTTTTGTGTGTA
>dDocent_Contig_5429
CTGCTTACTTTTTTCTTTATAGAGCCAAATTATACAGGTAATCAAACTAGGGAAGAAATATCTACCAATAAAACCTACCTCTCTGCAAACCTT
>dDocent_Contig_5431
CTGCTTACTTTATGAAAGTTTAAAACGGACAGTAAATTAACTATCTACACATGCTTCCAGCTTGAAATCAAAGCCTTAGCAGAGATCGGAAGA
>dDocent_Contig_5433
CTGCTTACTTGTATTTTTATAGCTGAGTCCTTGAGTTCTGTAGATTCTTTGTTCATATATATTTTTGTCATTGGTTTTCATATCTTGACATTG
>dDocent_Contig_5435
CTGCTTACTTGTATGAGAGGTTTGTGAGAGATCATATACGGCACCACCGTGTCCACCACCGTACTGAGAACCAGCAGGTGCTGAGATCGGAAG
>dDocent_Contig_5441
CTGCTTACTGCTAGTTGTTTGTGTTGGCGGCGTTATTCGTATTGCCGTTTTGGAGGCTATAGTTAGGAGCTTTGTTTTAGCTTTTCAGCTTGG
>dDocent_Contig_5442
CTGCTTACTCCATTGTTAACCTTCCTTAAGCCTTTTCTTTAGTACAATTTCAATTGGCAGATAAACCACCTAGAGGACCACTCAGAAATTAAA
>dDocent_Contig_5444
CTGCTTACTCAGAATTTCGTCAAGCTTTTTGTCTGCTCTAATGTGAGAATTGTTGAATTTCTTGTTCATTCCAACTTGATTTATGTCTTTATT
>dDocent_Contig_5448
CTGCTTACTATTGGGAAAGTTTACACTCAAAGACCACCTAAGTCATATTTCAAAACTGTGTTATACTATGTCTCAATGGCACTTGCAGAGATC
>dDocent_Contig_5450
CTGCTTACTAACTCTGTAACATGGAGAATTAAGATTATGTAGTTTGTGTGACACTGACATTGGTGTCTCTTTTGTTTATGTGTGTGTACTACG
>dDocent_Contig_5452
CTGCTTACGTTCCTAATAAACCTTCCGCTAGAATCGGCACAAATGTGTTCTTATCAAGTGACTACAATTTCATGACAGGAACATCCATGGCTT
>dDocent_Contig_5454
CTGCTTACGTGGATTCCTTGTTTGCTTTGGAAGTTCCAGGGAGAGGAAGATTAGGAGAAGAGGAGTTGGTTACGCTTGTGTCGGAAATTATCA
>dDocent_Contig_5458
CTGCTTACGGTAGCATGGCATTGGCGTTGGCTCGGAGAGAACCAAAGATGTGAGTTAGTGGAAGTAGACATGGCAACGTGGCTATGCTGAGAT
>dDocent_Contig_5460
CTGCTTACGCGGGGACCAACCAAAAACAAGAGGAATCAGAATGGTCAAACTAGAGGTCCAGGGAGGCCTCGTAAGGCAATTCAAGATAATGAA
>dDocent_Contig_5461
CTGCTTACGAGACCGAGCGGTTAACCCTCGACGCCGAAGCTCGCCAAGCAATGGCAGTTCAAGAGGAGAATTCTTCTCTCCGAGATGATCCCA
>dDocent_Contig_5463
CTGCTTACCTAGGATGGTGTGCTTTTCGCTCCTTTGGCTTTCTTTCTCCCGGAGACCATGCCATTCCTCGACACCGACCTTCAAACAAAGTCA
>dDocent_Contig_5466
CTGCTTACCGTGAAGCGAAGTATTGATTCGTACACTAAAAATGACAGCAATGAGAAATATAAAGATTCGTATGACTTAACTATAACAGTTGCT
>dDocent_Contig_5468
CTGCTTACCGCACGCGACTTTGTAGGCCACGGAACTCACACTCTATCAACAGCTGGTGGAAACTTTGTTCCAGGAGCAAGTATATTTGCTATT
>dDocent_Contig_5470
CTGCTTACCATTATTAACAGAATGTTCTAGAAGACATCAGGTTATTTATTGCACCTAGTTGGCAGTTAAGGAACTCTATGAGTGTACGTCTTG
>dDocent_Contig_5471
CTGCTTACCATATTATGCTAGCAACTTCACACCGACAGAGAGCAAAGATAAGGCGGAATGGAGACCATAGGTCTCCGCGCCGGCTCAAAAAGA
>dDocent_Contig_5474
CTGCTTACATTCAGATCAATTGGACATAAATCTTTCTAAGAAAATAATCCCGTGTCGTCATTTAAACATAATCATGTGGTATAAAGAAAAATA
>dDocent_Contig_5475
CTGCTTACATCTACATCAGGGGTGAATATGTAAACGAACGTTTAAATCTTGAAAAGGCTAGGAAAGAGGCTTATGCAGAGATCGGAAGAGCGG
>dDocent_Contig_5476
CTGCTTACATATCCACCACAGCCTGCTGATTCCTTTCCACGCAGAAGCGACCCGTCCACTTTCAGTATCACCACCTGAGGATCAGGTTGTCGC
>dDocent_Contig_5479
CTGCTTACATATAAATACCATGCGTGCTTGTATATTTCATAGCTTCAAAAGACTTACAATATCTTAACTTTTAACCAAAATCACATAAATGAC
>dDocent_Contig_5480
CTGCTTACAGGTCAATGCTTTGATATTTGTTGACTTTCTGTTCCAAGTGTTGTTTTAATGATTAGAGAGGAGTTAGGTTACTTTGTGATTATG
>dDocent_Contig_5482
CTGCTTACAGCAATCAAAAGTCCTATCTCGACCGAGGCAAAAACGACCCCAAAAAATGCTCCCATGCAAGCAACAAAGTCAAATTTATCAATT
>dDocent_Contig_5484
CTGCTTACAGATGTGGAATGGTGGTTGAAACAAGCTTAAAATGGTGTATGGATGTTGCTTCGAGCAAGGCAAGGTTCAGCTCTTTGGAGTTAT
>dDocent_Contig_5486
CTGCTTACAGAGCTAGATTCTACATGGAACCTGATGTGCATGAAAATGCAAAATCACACGCTACAAGATCGAATATCGAGTCGGTTCGGCCGC
>dDocent_Contig_5488
CTGCTTACACAAAACCTTTCACAACCAGAGTCCTCATGATAGGACCGGGCCAAACAATCAACGTCCTCGTCACAGCCGATCAACCGCCCGGCC
>dDocent_Contig_5490
CTGCTTACACAAAACCATTCAAAACAGACACAATAGTAATAACACCAGGACAAACAACAAATGTACTTCTCAAAACCAACCATGTTTCAGGCA
>dDocent_Contig_5493
CTGCTTACAAGATTAAGCTAATTGGACCAGATGGAAAAGAGGACGAGTTTGAAGCCGCTGATGATGTCTACATCTTAGATGCAGAGATCGGAA
>dDocent_Contig_5496
CTGCTTACAAATGACTTACAATGAATGTGCAATTTTTCCTTTCTTTTTCAAAAGGGAACTTCTTCACCTACTTCTTAATTCACAATAGAATTA
>dDocent_Contig_5498
CTGCTTACAAAACCAGAAATCCATTTTGACTTAATAGCTTATTGACATCCTTCTGTAACTAACAATTCTTCATCTCATAAACTAACATATAAG
>dDocent_Contig_5499
CTGCTTACAAAAAGTTAGCGGAGAAGCATCCGTCCTTCCGAGAGAGGTCAGAGACGACTGATCTCATTGTAGAAATTTCTTTGCAGAGATCGG
>dDocent_Contig_5501
CTGCTTAATTTTTCAGGGGATAAGATTACCCCCTACACAAACACATATTGAGGTAGAACACCTATTAGAGAAAATATCAGTCCAATCAACATC
>dDocent_Contig_5503
CTGCTTAATTTGCTTTAGCAATGTGTGATCCATAGACTACATACATGAACTCAAAATCGACTTCAAACAAGACAGTTTGAGCTTATATCTGAT
>dDocent_Contig_5507
CTGCTTAATTTCATGATTATTAAAATGTCAACTCAGCTTCTTTGTGGACCATTTCCCGGACCAAATCATGTGAACCCGTTAATAAAAAACCTT
>dDocent_Contig_5509
CTGCTTAATTGTTCATGGAGAATACTTTATTTTTTCCTCAGATCATAGAAGAAATAAGTGGAGCTTTAGCAACAAGAAACTTGCAGGTGCACT
>dDocent_Contig_5511
CTGCTTAATTGCACATTTCCACTGCATAAGGCTTCAATAGAGTTATGACAATAGAGTGGTTGATGCGCTATCAAGGGTGGTGAATATGCAGGC
>dDocent_Contig_5513
CTGCTTAATGGTGATGTTAAGTTTAGTTTATTGATGCACTACAAATGAAATTTAATTGAAATGATGATGACTTTGCAATATGAATTGTTATGC
>dDocent_Contig_5515
CTGCTTAATGACGAAGGAAATTCTTTATTAATTAATCTAGAGACTTCGTTCCCTTTCGTTAAGCGCATCGAGCCAGGAGTGGACATCATCATC
>dDocent_Contig_5517
CTGCTTAATCTAATACATCACTCCCAAGACAAAACTAAACTCTACCGACAGAAAACAAGAAACTACTACAATTTATTTTGGGTTCAAAAACAA
>dDocent_Contig_5520
CTGCTTAATCCAAGACATGTCAGATTTGTATTGAGTATTACTATTACTAATCACTTGTCAATGAATAAATAAAACTTACAGAGACCAAGCATT
>dDocent_Contig_5522
CTGCTTAATCATGTTATCTTGTGCATCATGCATTACGTCATTTGATAGTGTAGAGTTAGAGATGTAAACATGCCGCGTTCGGGCGAATCCAAC
>dDocent_Contig_5524
CTGCTTAATATTTGGAGTTAGTATCTTGGTCATTTATTTGCACAAGAGATCACTGATGTGATTTAAATCAATAAGGCAGAGATCGGAAGAGCG
>dDocent_Contig_5526
CTGCTTAATAGCCACACTTTGCTTCTGACTAGCTTTGGATTTCTAATTTCTTGTATTTGGTTTTATTTATATGTTGTATGATCATTCATTTGC
>dDocent_Contig_5528
CTGCTTAATACTGTTATGGCTACACAAGTGGAACATTCTGTGATTTTGAGTGCTCTTCAATCAATTGTAGGGAATTCATAAGCTGAGATCGGA
>dDocent_Contig_5530
CTGCTTAATAATTGGTTTAGTGGTTTTATACAGTGGGAGATCAAACTAGAAGGCCGGGTTGAATGTACAGCTG
>dDocent_Contig_5532
CTGCTTAAGTTGCGGAATATGAAGCATCAATTTTGAACTAAAAATTATGATAAAAAGTTTAAGTGGACTCTAACTTAGGAACAATGTTGTTAA
>dDocent_Contig_5534
CTGCTTAAGTATTCACAGGGTACTTCTGTTATTTGTTTGCATAGTAATGGTCTTTTGTTCCCATTAATGGTCAAATTTCAACCTTTTGAGTTT
>dDocent_Contig_5538
CTGCTTAAGGGAATTGCCACACATTATGGAGATGCTGTAAAAAGCATTGTTTCTGGGCAAATACAGAGTTTGTTAAGTTCCTTTGCTGAGATC
>dDocent_Contig_5540
CTGCTTAAGGATTTTGTCAGAACTACAAAGTTCTTCATATTTTGTGTGTTGACTTTTGTATTCAATTTGGGGTTTTGGATTGGTCCTCAGTAT
>dDocent_Contig_5542
CTGCTTAAGGAAGAGTTCGCTTTTCTTTTGCCGTAGGAGTTGCCGGCAGGTCTACCCCCTCGGAGACGGGTAGATCATCAGTCTGACTACTAA
>dDocent_Contig_5549
CTGCTTAAGACTCTCTACACCTGAAAGATAGAAGTAGTTTGACGGCGAGGAAGAGCTTGAAGAAGGAAGAAGTACCATTGGCGAAGTAGCTTC
>dDocent_Contig_5552
CTGCTTAACTTTGTATATGTTTCAGTGTTTGCATAAGTACTATTTGCCAATATTTTTATTATCATCATCCGGTGTCTTATATTGTCCTGCATT
>dDocent_Contig_5556
CTGCTTAACTGCATTCTCCCCTAACTATTGGACCTATGTCCTCCTCCGTCTTCTCACCGGTTTCAGCAG
>dDocent_Contig_5558
CTGCTTAACTCACCGGAAAGCTCACAAACATTACTCTGAGAAGCTCGGCGATCGAAGGCAATAACAGAAGTAGGAGAAACTGTTCTCTCTAA
>dDocent_Contig_5559
CTGCTTAACTATCTGTCTGTTTGTTGAGTTAACATTGATACATTGTTAGAATGTGGGTAATTGATGGTAATTCAATTTGTCTCTCTACTTCAT
>dDocent_Contig_5561
CTGCTTAACTAGGAGAGGTATTGGCAATGAAAATGAAGTTTGAATAACATGGACACAAGATGAAACGTGTGGATTCTAAATATGCAGAGATCG
>dDocent_Contig_5563
CTGCTTAACGGAAAGAGAGTTTGTTGAATGAAAACTAGATAGATTGGAGAAAGAGTATTGTAGCTGAATTTTTTTGGAAACAAGTGAAGGGTT
>dDocent_Contig_5564
CTGCTTAACCGGCCACTTGACTCTTTCCTATCCCTATGGGAAGCATCAAGGAATTCTTCTATGACTCTAGGCTCAAGGCCATGGATCACTCTT
>dDocent_Contig_5566
CTGCTTAACCCTTCTTTTATACTCCACTGCATCCTGCAGAAAATATTATTATGTAAGGACACACCTTTGGTAATCACAAACAAATATAAGCAC
>dDocent_Contig_5568
CTGCTTAACATTGTTGAAGCTCTCTTGGTCAGTGACATCATAAACAACCTGTAGAAAAGAAATGAAAAGTTACACCATTGTTTCCCAATATAA
>dDocent_Contig_5569
CTGCTTAACATAATTGAGAACAGGAGATCAGAAGATTTTGTGGAGGATAAAGTCCAAAGTGAACCAACACTGGGATCTGATCATAGCCGCTGT
>dDocent_Contig_5571
CTGCTTAACAGCAACCTCTTTACCATTAGGGAGAATACCTCTATGAACATATCCAAATCCACCTTGTCCAAGGAGGTTAGCATCAGAGAAGCC
>dDocent_Contig_5575
CTGCTTAACAAGGTTTAATGGATTATTTTTATCATCTATGAAATGTGAGTGTTTGGTGAATATAGGAACTGCATCAGCTTTTAACTCTAGTGC
>dDocent_Contig_5577
CTGCTTAACAACTATTTTCAGCCCTCCCTCCAGCTTGCCTTTGAAAGTGGAGAATGGATTTCCACTTTCAGAGAGACAGTTCTTCAATGAAAA
>dDocent_Contig_5580
CTGCTTAAATTTATTCGTATGTTTTATGCTTGGACACGACCTTTTGGTTATCTATAGTGTAGTGCATCAGCGCCGTAGTTTAGCAGAATTTTA
>dDocent_Contig_5582
CTGCTTAAATTATTAAGGAAAGAGAAATAGGAAGATGTTGGCATAAGAGAAGATATTGAAATGTGTTGGAATTTCCGCCTTAAATGCGGTCCG
>dDocent_Contig_5584
CTGCTTAAATTAGATCATTTGAGATTATCTACTGACATAAACACCCTTGACACTATTTGGTACTAGTAGAGCTTATAAAAACAGTTTATGATA
>dDocent_Contig_5586
CTGCTTAAATGAAAAGAAGTTGTTACCCTGACTTTCCCTGTCATTTGGTTTCAGATGTGTCGAACGGTACAGAAGCGGATTGCATCGTTGGCT
>dDocent_Contig_5588
CTGCTTAAATCTAATAACGAAGGAAAAGAATCTATACTCAAGTCCTTGTGGCATCACTCAGATGCTGTATTATGCTGAGATCGGAAGAGCGGT
>dDocent_Contig_5590
CTGCTTAAATAGAAAATTATTGCCTGCCTAGGAGAAGTTAATTAGAAAAAATATCGGAATTTTGCTTACTGTTTTCCTTGGCAGAGATCGGAA
>dDocent_Contig_5592
CTGCTTAAAGCATAAGCTCTAATCATATAGCAAGTACCGAGAGTGTTTATACGTAAACAACTTAATTGAATTTCAATGCTGAGATCGGAAGAG
>dDocent_Contig_5594
CTGCTTAAAGATTACAAAAATGGAACTGAAGGCACAAGCTTCATGTACCCTAGGTCAGCTTAACAATGGTTAACTTTTTTATTTGCTGATGT
>dDocent_Contig_5597
CTGCTTAAACTGATCATCCAAAAACCCCTTTACAATAAACATAGCTTAATTATTAGCCTTTCATGTGTAATGTAATGTAAATAAATTATAATT
>dDocent_Contig_5598
CTGCTTAAACCAGAGCGCAAACTTCTTTTCATATCAGCTTGTCTACGTAGCTCAAGTTTAGCACTGTCATGCATCTCCAAACCTTCATTGATA
>dDocent_Contig_5600
CTGCTTAAACATCAGTCACAGGACATAAAATTTGAATCAGGCATTGGCACATTATAATAATGTACCACTCTAAAACCCAATGCATTTTCTAT
>dDocent_Contig_5601
CTGCTTAAAATCAAGGAAGAGGAAATGAACTTAATTATTACAGAAATGAGAAAGAATTGCACTTCCTTACAAGAGAAATTGATAAAGGAAGAA
>dDocent_Contig_5602
CTGCTTAAAATACATTCCACACAGGCATGTTAATTTCTGAGTGGTAGCTTCATTTTGCTTTTGATGGTTACTGTTATTGTTCTCAGTAATAGA
>dDocent_Contig_5604
CTGCTTAAAAGGTTAGGTGAGCTTGAAGAGAAGGTTGACACACTCCAATCTAAGCCATCTGAAATGCCGTATGAGAAGGAGGAATTGTTGAAT
>dDocent_Contig_5606
CTGCTTAAAAGCTTTTGATGTATTAGATAGTCCAACTAATCTGTGGGACTTCAAACTACTGACTTCATGTGGATTTTCTGATTCTACTCTTTG
>dDocent_Contig_5607
CTGCTTAAAACTTAGAGGAATCATACGTAAATTATGTTCCTTTAACAAGTGACTATATTGTGCTCCTTATAATTAATTTAGTTATGAATTGAA
>dDocent_Contig_5609
CTGCTTAAAAATTTCTTAACTAAAATCTAAAATTGATTTTAGTTTTTAAAATTTTCAAAATAGAAAACCACTCTAGACCTAAACGTGGTCTAA
>dDocent_Contig_5611
CTGCTTAAAAATTCAGGGGCACCAACACATTTTGGATTTTGTGACGTGGATGAAAACTTGCAGATTGGTCGCAATAAAGTGAACATTGATCCT
>dDocent_Contig_5613
CTGCTTAAAAATCCAAGTGTTACTTCATGTGAGACACAAATTGTTAAAAGCATAAACATTAAAAGAAAAAGCCCTGCCACCGTCGATCTAGAA
>dDocent_Contig_5615
CTGCTTAAAAACCTCATCAAAATCCCGATACACCATTCGCGAAGGATCATAAACCTGCGAGAATTCACGCTTAACAGCAGAGATCGGAAGAGC
>dDocent_Contig_5616
CTGCTTAAAAAACGACTCTTCCTCTTTAACTTCTTATTGTTTAGTTAGTTCAGTAGCTCTTTCAGTTCGAACTTGCCGTTCCGAGTTGCTTCT
>dDocent_Contig_5618
CTGCTGTTTTTTAATTATTTTTTGAAAATTTTAGCCCGTTAACAGGTTAGCGGAATCGGTTAACAGGTTAACGCCTCCAAAACAGCACTTCTG
>dDocent_Contig_5621
CTGCTGTTTTTGTAAAATTCATATCTCTAAATCCATGAAATGTTCCAGGTATACCTCTTAACTGTTTTGAAAGGTCTCAAGCATCGACTAGCA
>dDocent_Contig_5625
CTGCTGTTTTGGATTCTCTGGCAATAGAACTAAAGGGATCAGCAAACTTCTCCAAGTTGTATGCTGGTATTGCAATACTTGGTTATATAGCTT
>dDocent_Contig_5626
CTGCTGTTTTGCCAAATCGCGCGCGAATTCAACCGATTCCACCACTGCCATAGCAGGTATCATCGAAATTCGATCGTCATGCTTTGCCAAATA
>dDocent_Contig_5628
CTGCTGTTTTCTTTCGGCGGTAACGGATGAATAAAAGTGCTAGTATTGATGCCAACACAAGCACTGCCACAAATACAATAACACTAATAAGAA
>dDocent_Contig_5630
CTGCTGTTTTCTTCACATTCTCCCTTGGAACAAAAACACATTACTATGGGAGAACAATTTTGCACGGAGGCGCAAAGTACAGACCGACCGGAC
>dDocent_Contig_5633
CTGCTGTTTTCTAGGAACCACCTCTTTTGGAGCTTCCTCCACCGGCACTTTCTTGTTTAATTTCTTGCAG
>dDocent_Contig_5635
CTGCTGTTTTCGCTATGCAAGGGTTTGGTATCTTAGGTGGTGGGATCGTTGCGTTGATCGTGGCTTCTGCGTTCGATCACAAATATAATGTGC
>dDocent_Contig_5643
CTGCTGTTTTAGCAATGACCGCAATAACCATGCTCCTAATTTTTAGAAGAAATTCGAAATACGTGCACTTGATTTCCAGGAAACGAACGTGTA
>dDocent_Contig_5645
CTGCTGTTTTACATTCTACTTGGTGAATGAAATTAAGAAAAAGAGTGGTGGATGGATGAGTCATGGAAATAAAGAAAAAAGTTGTGGCTATGC
>dDocent_Contig_5647
CTGCTGTTTGTTAACATTATTGTAGAAAATCGGCATACAATTGGAAAGTTTTATGTGCTAAGCTCATATGATTGTTTGTTAACATTTTTGGCA
>dDocent_Contig_5650
CTGCTGTTTGTATGTTTACTGTGAAACAAGACAAAGTTTTTTGTGGTTTGACTAATAAGTGATACATGGATCATAGATGAATCTATCGCTCTC
>dDocent_Contig_5654
CTGCTGTTTGTAAATTGCTTTTGTTGCAGATTTTTATTGCACAGGAGCAAATCTTTTTGAAAAGGCTCTGGGTGACAACTATTCCGTATTGGG
>dDocent_Contig_5656
CTGCTGTTTGGCGAGAAAAGAGAACTCTTGGAAGACACTGGTCACTTAACAGGAAATCATTGTTGAGGAGACCGTTAAGAATAGAAGATGCAG
>dDocent_Contig_5657
CTGCTGTTTGATTTTATCATTCATAACCCATATCTGTGGTATTTTTTCTTCCTGCATTTTAGATTATACAAGTTTAATTATCCATTTTTATAG
>dDocent_Contig_5659
CTGCTGTTTGATCTTTAAGCCAACTTTTATTTTATTTAGTTCAATTAAACTATGTATAGATACTAATTATTCTAAATGGAACCTTTCTTGATA
>dDocent_Contig_5661
CTGCTGTTTGAGAAGAAGCTTCATGTTTCTACATTCATAATTATCCCCTCTTTGACTAGGAATTCCAAGAGTGCCATCGCCACAGCTGAGATC
>dDocent_Contig_5663
CTGCTGTTTCTTCTCCCTAAGCCAATTCTCAGCTTCAACGCATTTTGAAGCACATCAATTTTGTATCCCTCCTTAAACTTCGCAGAGATCGGA
>dDocent_Contig_5669
CTGCTGTTTCTGCTCTTGGCATACAGAACAAAGATGACCTAGTTGTGTATGACGGAAAAGGACTATTTAGTGCAG
>dDocent_Contig_5670
CTGCTGTTTCTCACGGAATGTTCCATATGCTGATAAGATGATAAAGCCAATATTATTATTATGCATATAAACGAAATTTCCTGACACGGCTTT
>dDocent_Contig_5672
CTGCTGTTTCTACTGCTTTCACCATTCAGAAAGGGTGTGTTCACCCTCCTTGTGGTGTTGCTGTCTCTGCCGCTCCCACCACTAAGAAAGGGT
>dDocent_Contig_5674
CTGCTGTTTCGGAGTACCGGGTTGTTATTCATGACCCATTAGATGCAACTGTTGACGAAAAGAAGCGGCATAATGTAAATGGCCATGCTGTTG
>dDocent_Contig_5676
CTGCTGTTTCCACTGGTATATCGTCTATTATATCTTCAATGAGCAAAACCCTTTTGTAAGATGGGATATCTTTAAACTTGGATAGGACCGAAG
>dDocent_Contig_5678
CTGCTGTTTCCAACTCCGAAGAACCCCGACGCGGTTCCGAGGATCATTCCCCACCGTCAGATCTCAATCAGACCGTTAACGTAGATGATGACG
>dDocent_Contig_5680
CTGCTGTTTCATCTGCTTTGTTAATAAATGAACATCAATGGGTTGGTATTTTAGTTCGGCCGTTAAATTACTCCCTCAAGGCTGAGATCGGAA
>dDocent_Contig_5683
CTGCTGTTTCAGCTTCCGCGTGGGTGGAACCCCATGGAAAATGTACTGTTGCATTTAGTCTTGCTTGGTCATCTCCTAAAGTAAAGTTTGTCA
>dDocent_Contig_5685
CTGCTGTTTCAGAATGACTGTGGATGTTTGTTTTTATCAATGTGTGTGTGTAGAGTACTACCTGACTTAATCACTCGGAGCTGAGATCGGAAG
>dDocent_Contig_5687
CTGCTGTTTATTCTAAGGAGAATCTTCTGAATAATGTTTTAAGTGCAATTCCTCCCGATCTTAATGGGGACGAGTGGTTAGCAGAGATCGGAA
>dDocent_Contig_5689
CTGCTGTTTATATCCATTTTAATTTAGATGTGCTTCAGTCTGATAATTTATTTGGATATTGATGCAGGCTCAACTGTTGAACATGGATATATT
>dDocent_Contig_5691
CTGCTGTTTAATATAACGTTGCTGATGCAGTTGCCTTTCCTTTGCCAATCGGATTGCATAGGCTTGTTGTGAATTTGTACCATTTTTATGGTT
>dDocent_Contig_5693
CTGCTGTTTAACTCAGAATCATGCTCAGTAAAATCCTGCATTATTGATGTCTCTTTCAATATAAGAACTTCAGCTGAGAAAATGACAGTGTCT
>dDocent_Contig_5694
CTGCTGTTTAAATTCTTGCAGGAACCACAAATGAAGATTGATGGTGTTGGTTCTTGGATTAACATGATTTGGTCCATTTCGGCCTTGCTGAGA
>dDocent_Contig_5696
CTGCTGTTTAAACCCTAGTCTTCCAGAAGCCTACATGAATTTAGTGGCTTACTATTGTTTTAGTTGTGTGAGAGCCAATACTATGCTATGCCC
>dDocent_Contig_5698
CTGCTGTTTAAAAGCATCTTTAGTTTTTGTTCATCATCAGCAACCAAGTTGACTTGATTTGAAATCGAAGCCCCCTTTTTACCTTCCTGCATT
>dDocent_Contig_5700
CTGCTGTTGTTTTTTCATTTTACCGTTATGACTCTTTTGGAAGTTGTGTTGTCGTTTACCATTGCTTTTTGTAGCAGAGATCGGAAGAGCGGT
>dDocent_Contig_5702
CTGCTGTTGTTTTTGCGGAAAAAGGCCATTTTGATGTTTCAAAAGATATCTTTACTCAGGTTTCTGTGATGTCAG
>dDocent_Contig_5703
CTGCTGTTGTTTTCATTTGGCTTCTGGCTTGGAGTTTCTCGGCTTACGGCGTTGCCGTTTTTCATGTTGGCTTGTTTGCATGTTGCTTGTGCT
>dDocent_Contig_5705
CTGCTGTTGTTTCCATGACCACCACCGATGATGGAGGAGATAGCGGCGGCGAGAACAGCGGTGAAATTAGGATCGGCCGTGATAGCAGAGATC
>dDocent_Contig_5707
CTGCTGTTGTTGTTGTTGTTGTCGAGCTTTGTTGAAGAAATTTGATTCTTCAACTGACCTTCTTGGACTCCTTGCTGAGATCGGAAGAGCGGT
>dDocent_Contig_5709
CTGCTGTTGTTGTTGGTTCGGTTTGTTTGGTTATTTTGAGATGGAAAAAGAGGTAAACCAGAGAATCCACAGATTTCAGGAAGAGTGTTTTGT
>dDocent_Contig_5711
CTGCTGTTGTTGTTGCTGTATCAATTGCATCCGCTGGGCCTGGGGCAATGACTGAAAGATTTGTTGTTGCTTAAGCCTATGCTGAGATCGGAA
>dDocent_Contig_5713
CTGCTGTTGTTGTTCCAACTTCACCTGCTCCTGTTCCTCCTACTATTACTACACCTCTTACTATTCCTGAAGACACCCCCACCACACCTAGCC
>dDocent_Contig_5717
CTGCTGTTGTTGCTGTTGATGCAAAAATGGTTGATCACTATGCTGGGGCTCCATTTTTACAGGTGCCATACCTCTCATTGATTGAAGTTGTTG
>dDocent_Contig_5719
CTGCTGTTGTTGACGAACAGCCGATTAAACCATCAGTGCAAGTAGAGCATACTCAGCTCTTAATTGATGGAAAGTTTGTAGATGCTGAGATCG
>dDocent_Contig_5721
CTGCTGTTGTTGACATGATTATCAATATTAGTTATCCTAACATAGTTACAAATTATAGCATGTTGCTTTCCATAAACTACAAGATGCAGGAGC
>dDocent_Contig_5723
CTGCTGTTGTTCTTGCTGCATGAGCATTACATTGGTGTTACCATGTTGGTCTGCATGATTTTTGTTTGGGATCTGATTGGCCATGATAATCGA
>dDocent_Contig_5727
CTGCTGTTGTTCTTAATTATTGTCTCCAAGGATTGTTCCACCCTGCTCGAAAAGTTAGGGAAGTGTATTGGAAGATTTATAACTCACTGTATA
>dDocent_Contig_5729
CTGCTGTTGTTAGCGAAGTCATAATTTTATCCCAGTTCTTGGTCTCTCTGTATCTAAGGTAGACGAATAAAAACATGGTGATCTTTATATTAA
>dDocent_Contig_5731
CTGCTGTTGTTACTTGTTAGTATGGATAGTAATTGAAATCCTGTTAACAAATGTTCAGTGAACTGTTAAACCAATTAGAATGCGTTTTTGTAG
>dDocent_Contig_5735
CTGCTGTTGTGTATTGGTCATATACCGGTTTTGACATGGTTGCAACTATGGCTGAAGAAACTAAAAAACCTTCTAGAGATATACCTATTGGTT
>dDocent_Contig_5737
CTGCTGTTGTGGCGAAATCGAGAAACGTTTCTTCTACTAGCTCCGAGTTTCTTTATCTTGGTACCATTGTTAACTCTCGTGGTGATGATCTAC
>dDocent_Contig_5739
CTGCTGTTGTGGAGGTAATATTGACTGTTGAGCCATTGGTGTTTGTTGCTGATGAATAATAGAAGTCTGTTGCTGTTGCTGTTGCTGTTGCTG
>dDocent_Contig_5741
CTGCTGTTGTGCATCTTTATGTCTTCCCTGCAGTACCTTACAAAAGAGGAGAGAGGTGTGTCCGCAATGCAG
>dDocent_Contig_5743
CTGCTGTTGTGAGTCAAGGTTATGAAGATGTGAACGATATTCTGAGAACAAATGAAGACCTGGTTGTGAAGAGCAGAGATCGGAAGAGCGGT
>dDocent_Contig_5744
CTGCTGTTGTCTTTATAGAAAATTCAACAGTCGCGTCTGACAGCATGGTGACCCCATTATCACATCCTCTGGAGTCAGATCAGCCAGTCCCAA
>dDocent_Contig_5746
CTGCTGTTGTCTTTACGAATAAGATGGCCACTGCGAATCCATTTGATTTGCTAGGTGATGACGTTGAGGATCCTTCTCAGCTCATCCTGACCG
>dDocent_Contig_5749
CTGCTGTTGTCTGTTATTTGCATGAACCATTACCACTTGCTTTGCTTTTGTTTGGTGGTCGAATTTTGTTGTGATGATGATGAACATAAGCTG
>dDocent_Contig_5750
CTGCTGTTGTCTGATTCTGAATTTGAGGTTGATTCTGTGCCGAAGTCTGTCCTGAATTATGAACTTGAGCCCTAGCCTGGGCTTCCTCTGCTT
>dDocent_Contig_5752
CTGCTGTTGTATTGTGGGTCTCATCTGTTGGTTTCTACTTTCTTCAATCAGGTTATTTTTAAGATGGTCGAGGAAAACCCAAGAGATGTTGGG
>dDocent_Contig_5754
CTGCTGTTGTAGTTTCGGTAGACATTGGAAATGAAATATTGTGATAATTAAGTGAAGATGATATTGTTGAAATGGAAAAGTATATAATGTATA
>dDocent_Contig_5756
CTGCTGTTGTAGCTTCGGGATATTTTTTGTCATCAACAAGTTTCCGGACTTCAGCCAGCACCTCAGGAGCATTTTTGTCGGTGTAGTTGCCAG
>dDocent_Contig_5758
CTGCTGTTGTACCAGTGCAAGCTGATTGTGAATCTGCGACATTAATTGTTGCGGTGAAGCCTGTGCTTGGGACTGCTGCGACTGAGATGGCAA
>dDocent_Contig_5759
CTGCTGTTGGTTTAACATGATGAAGAGATGTGGAAACAACAAAATGCCATGCTTCAGTTCTTTTGGCTTTGGGACAGACTTTTGACAAATGCC
>dDocent_Contig_5761
CTGCTGTTGGTGTTCTTGTGCAAATGCTTAGAACAGCGCCTCCTTTGCGCCAAGATTCGAGTTGTTATTCATCACATTCCTTGAAAGCTGAAC
>dDocent_Contig_5763
CTGCTGTTGGTGGTGTTGGGGTTAGTGTCTTTGATGGTGTTGTGGTTTTCAACCTCGAATGTTGTTTCGAGAGACTCCAAGGAGTCGTCGATG
>dDocent_Contig_5765
CTGCTGTTGGTGGTGAAATCGTTTTACACTTAACACCTGTAGAAGAAGCTGAACTCTGTGGACACTAACAGCAAATACATATCCCCTGCAAAA
>dDocent_Contig_5773
CTGCTGTTGGTAATCCCATGAAAACCGTATTATTTGGTAGCACCAACGATGTCTGAGCATTCCATGACTTTAAGGGAAACGTAGCATCAAAA
>dDocent_Contig_5774
CTGCTGTTGGGGATGGGTTTATAGCTCAGGACATTGGATTCATAAACACAGCAGGCCCAGAGAAGCACCAGGCAGTTGCTCTCCGCGTTGGCT
>dDocent_Contig_5777
CTGCTGTTGGGCAAGATTGTGCTCTTCTGGAAGAAGTTTGTGGATGGATAAATGCAAAAGCTACTGTTCCAGTTTGGGCCAAGATGACTCCCA
>dDocent_Contig_5779
CTGCTGTTGGGAGCATCATCTCCTTCCAACAGGGAAATGGATGGATCATCTGAATATTCAAAATCTGGGCTCTGCTCCCCACTGGAAAGGGAT
>dDocent_Contig_5784
CTGCTGTTGGCTGTGCACATTTGGCTTTTCGTTTGCCGTCGTTTGCAGATGATGCGTTTCAGCTTTATGTGGCTTGGATGGCAGAGATCGGAA
>dDocent_Contig_5785
CTGCTGTTGGATTCATACCACCACAACAGAGGAGGACGAAATTCAAACCTCGCCGCCATTGTTACAGTCACCCTTCGCTGAGATCGGAAGAGC
>dDocent_Contig_5787
CTGCTGTTGGATGTGGATCAGGTTTATAAGAAATAGATTGAAAGTAGGGCGGGAAGTACAAGGTAGAGCTCGACCAGGTACGATACAAAAGGA
>dDocent_Contig_5789
CTGCTGTTGGAGGCATATTTAGAGGTTCTTCAAAGGATACTGGCGATGGCGGTGAGGGAAGTGTTCAGCAAAAGAGATGGGTGGATGATGCAT
>dDocent_Contig_5791
CTGCTGTTGGAGCTTTTGACGGGCAAGCATCCTTCCAAACATCCTTTCCTTACCCCAACGGATTTACAAGATTGGGTTAGAGCAATGAGGGA
>dDocent_Contig_5792
CTGCTGTTGCTTCTGCTAAACACGTTCTGATCATCTCTAGGGACAGCTTTTTTTGCTTCAACCTGCATAATGACAGTAAAACTCAATTAAACA
>dDocent_Contig_5794
CTGCTGTTGCTGTTTTTTATGTTGTTCCCTTTTCCACTTATTGTTATGCCCCCTATTCCTTTCTCCAGTGGTGTTACTGCAGAGATCGGAAGA
>dDocent_Contig_5796
CTGCTGTTGCTGTTGTTGCTGTTGTTGCTGTTGTTGAGATTGCATCTGAAGCTTATGTCTCAAAAGCTGTTGGTTGTACAGATACTGTTGTG
>dDocent_Contig_5797
CTGCTGTTGCTGTTGGTCCTGCATTTGATGTGGATTACCACTGAACTGCATTGGCATCTTTTGCGGGAACATCCCTTGTTGCTGAGCCATTGC
>dDocent_Contig_5800
CTGCTGTTGCTGTGTAATAAGAGCAATCAAACTTGTCAAAGTCTGGACACGTGGAGACACAGAGCATGCACTGCTGAGATCGGAAGAGCGGT
>dDocent_Contig_5801
CTGCTGTTGCTGTGCAGGCAAGATTGACTGTTGAGTCATTGGTGTTTGTTGCTGTTGAGAAATAGAATTCTGTTGCTGTTGCTGAGATCGGAA
>dDocent_Contig_5803
CTGCTGTTGCTGAGATTGACAATGCTGATAAAAATACAGGACCATGTTCTGAAAAGGAACATGATATCTCAAAGATGGCATTGTCAAGTGTGA
>dDocent_Contig_5805
CTGCTGTTGCTCCCAACCATCACCAACTGCAGGTGCAATCTCAGACACAGTCTAAGCAAATTAATCAAACGCAACCAAATATTCAGACGACAT
>dDocent_Contig_5806
CTGCTGTTGCTCCAGCAGTAGCACCCAGCCATCAGCTCCGCCCTTACCTAGTACACTTTCATGGGTTGAACAACACAACAACTATGGGACATT
>dDocent_Contig_5809
CTGCTGTTGCTAACACTAACTCACATGTTAAGGTTGAACTCTCAGAGTCTGCGAGAGCCGGTGTTGAAGCCAGCTGAGATCGGAAGAGCGGT
>dDocent_Contig_5810
CTGCTGTTGCGGTGGTGGACGTTTTCTTTTCTTCTTCTCATAGCTAATACCTCTTGCTTTGGATTGAAGATCACGAACTTCACGAAGGTAAAG
>dDocent_Contig_5812
CTGCTGTTGCCTGCGCGTAGGGTGTCCCCCACTCCCGTCCCGGGGCGCTAAGGGGCTTTTGTTTTTGGAACAGACGGCAATGTTTTGCTGACG
>dDocent_Contig_5813
CTGCTGTTGCCGTGTCTTTTACACATACCATAAAAGGTATTAAAATTTAAACACTTGTTACACTGTTTTATATATACACTATATGTCTCTGTT
>dDocent_Contig_5815
CTGCTGTTGCCACACAGTGAGTGGCTTGTTTTACATGACGTTTTCTTGAGTTGTTTAGATAACTTTTGTTTCAACTATCTATACATATTGTAT
>dDocent_Contig_5817
CTGCTGTTGCATCTGTAGAATTTGTGATGGTGGGTTTTTGGTGACAGGAAAACCTTGCAAGCTTCCACTACCACCACCACCACCATTGGATCC
>dDocent_Contig_5819
CTGCTGTTGCAGAGGTCTTCTCCCGCATTGACCATAAGTTTGATCTTATGTATGCAAAGAGGGCCTTTGTCCATTGGTATGTTGGTGAAGGAA
>dDocent_Contig_5820
CTGCTGTTGCAGAATGCATTATAAAATTTACATCTACTATTCAGAAAACAAAGTTGCACTCTCCATCTCTTACATGCTTCCATACTTCCCCTT
>dDocent_Contig_5822
CTGCTGTTGCACGATAGTATTAGTCTTTAAAAGTGGTTTTTCTTAGGGGTCATGTGGGTTTCAGGTTAGGTCAAGAGACCCCATTTTTTGGCT
>dDocent_Contig_5825
CTGCTGTTGCACCAACTTGGTCTGGTCCACTTCCTATCGTGTTTGGTCGAGATTCCAGCATGGAAACAAGGTACTATATTGCTTCCCTTTTCA
>dDocent_Contig_5826
CTGCTGTTGCAATCGGTATTATTGGTTGTAATAAAGAATGAACAAGGCCAAAACTCAAGGAGAGGCCTATTGCGTCTCTTCTGTTCAATTGAA
>dDocent_Contig_5828
CTGCTGTTGCAATCATGATTGAGGTTGCATCTCCAGCTTTAAGACCGAGTAATCCAAGAGAATCAATCCCACCATCCACTAGTAGGGAGCTTA
>dDocent_Contig_5829
CTGCTGTTGCAATCACCATCTACAGCGGCATTCCCAGCAAGTAATTACCACCACCAACCTCACCTCTTCCAGAACGGCCCATCTCTCGAAACT
>dDocent_Contig_5831
CTGCTGTTGCAACCATCAAGACCAAGAGGACCATTCAGTTTGTTGATTGGTGTCCAACTGGGTTCAAGTGTGGTATCAATTATCAGCCTCCAA
>dDocent_Contig_5836
CTGCTGTTGATGATGATGATGATGTCTTGATGAAGAAGAAGACGAAGATCGAAACCTCGCCGTTTCTAATAATTCAGCAGTGGTTGAAGGATC
>dDocent_Contig_5838
CTGCTGTTGATCTATTCAGGATACTTGGAGAGCAAGTTCAAATTGTCCGAGATAATAGCACTGATGTCATGTTATACCGAATTTCCTTGGCAA
>dDocent_Contig_5840
CTGCTGTTGATCATCATATTGACAGAGAGATTGATGACTTGCTGTCAGATTCGAAGGATGAATCAATGATCTTTGGAGGCTCTGATTCTGCCA
>dDocent_Contig_5843
CTGCTGTTGATACTGAGCTGGTTGACGTTGTGATTGTTGTTGTTGTAGTGGTGCTGCAGCTGGAATGGTCACAGCCGCAACATACGGTTGCTG
>dDocent_Contig_5847
CTGCTGTTGAGGTAGATGATGTGCTGGCTGAGAGTACTGAGGATGAGGGGTTTGCTGATATTGTTGATGTGGAGGTGCCCCTGGTTGAGGATG
>dDocent_Contig_5849
CTGCTGTTGAGGCTCCATCTATAAATGGATAATATTTTGGTTTAAAGATACGAATTTTTGTAAAGGAGTAATATCAACATTGTGGATATTACT
>dDocent_Contig_5850
CTGCTGTTGAGCTTAAGGCACTGTCAGAAGAAGTTGCTAAACTCATGAACCATAATGAGAGATTAGCTG
>dDocent_Contig_5851
CTGCTGTTGAGACGGAGGCTCAAACGAACCAATACTCATTCCTAAACTCAATTAAAACCCTAATAGATAAAATAAGCATATCTTGTGAGAAAA
>dDocent_Contig_5855
CTGCTGTTGAATCTGCGTAAGGAGATGCCGATGAGGGTACAATAATAGAGAAGAGAAAAGAATTAGCTTTGGTTCAGAGCTTGAATCATAATA
>dDocent_Contig_5857
CTGCTGTTGAATAACCAACCGGTGCCAGTCTTTTCTGTTACAGTAAGAGCTGTTGAGTAAATAGAAGCTCTGGTCCTATCCGCTGAGATCGGA
>dDocent_Contig_5859
CTGCTGTTGAAAGAGCAACTGCAGAGGCTCGAGAGCGTGCAATGGAAAAAGCAAGGGTTGAGAGAGCTG
>dDocent_Contig_5861
CTGCTGTTGAAAATGCGGTTGCTATTATGCAAGGGAAAGGTTTATCTAATCCAAGAAGAAATAGGCATCGTTTGACGCCTGGAACTGTTAAAT
>dDocent_Contig_5863
CTGCTGTTGAAAACTCCGACACACTCCGTAATATTGATTTGAATGCCAATATGAGCGAAAATGATGACAAAAAGGCCAACACAGTTGCTAATC
>dDocent_Contig_5865
CTGCTGTTCTTTTGAGGTACAAGGCATGGTTGTGGAAGCATGGACAAGTATGGTGAAATTGTACCTTTCTTACAATTCAAGCAACCAAGTATG
>dDocent_Contig_5868
CTGCTGTTCTTGAATATTTGATGGACCTGTTTGATTAATGTATACTCTAGAAGACACGGAGAGTCTCTTGCAACATTTATGTTAAGCTGAGAT
>dDocent_Contig_5870
CTGCTGTTCTTATAGTTTCAATTTTATTTCTTCTGTTCAGGCGTCCAAATGAAGCATTGTTGTCGATTAATTATTTCCAAAAGGACCTGGTGG
>dDocent_Contig_5872
CTGCTGTTCTGGTTTTAGCTTCTCCACCCACTTTTGTGCATGATCAATTATGTTTTTATCAAAGCCAATAGATTGTGCTATGCTTAATGCATT
>dDocent_Contig_5878
CTGCTGTTCTATCTACGCCACTTCGTCTAGTGACTACAAATGTTTATGGAATGGCGGCAACTGCGGTCGGAGTTTACTGTGCTAGTAGGTATG
>dDocent_Contig_5881
CTGCTGTTCTAATGTGCTTCTACTTCTGATACTCTTCGGCTTCTGATACGATATGTCCTTCTTCTTCTCCCTTCTTCTGTTCTGGTGCGTTCT
>dDocent_Contig_5883
CTGCTGTTCGGGTGTCTGGAGGGATTGGTCCATCAAACTCCGCAAACTCTTTTGATCGGTTCGAATAATGAACCTATGACCCATTAAATAATG
>dDocent_Contig_5887
CTGCTGTTCGCGGGCACTTAGTTAGGAGGCATGCTGTAGGAACGTTGCGATGTGTTCAAGCTATTGTTAAAATGCAGAGATCGGAAGAGCGGT
>dDocent_Contig_5889
CTGCTGTTCGCCGTCGGTAATAACTAGAGGAGGCGGATGAGAAGGTGTCGACGTACTCCCGCACGGATTGAACTCCTCGGCAGTGGCTGAGAT
>dDocent_Contig_5890
CTGCTGTTCCTCCACTGGCCCCGATTTTGCCATCTGTTGCGACTTTGCCGGTACAGCATGTTAAAGAGATAGCACCACCAGCAAAACGTGGCC
>dDocent_Contig_5892
CTGCTGTTCCTAGAGAAAATGAATCATGTGTCCAGTCAGTAGTGTTTGTCCATGACAGAAAATCTGATGCACCAAACTGTTATGTGTAAGTAC
>dDocent_Contig_5896
CTGCTGTTCCTAAAAAGGGTGCAAAGAAAGCTGACAACTCGAAGAAGAGGAAAAAAGCAAAAGATTCATCTGACTCGGAAGAAGAGCAAGAAC
>dDocent_Contig_5898
CTGCTGTTCCGTGTTTTTCGATTATTAAGTGTTAATAGTTTTGCAGGAATTTAGTCTCATTTTATCAGGCGACTTGGCTTGCTTTTGGTGCTG
>dDocent_Contig_5900
CTGCTGTTCCGGAATCTTCCAAGCCTCGCCCTGGTGTTCGTGGTAGCCTCAAAAAGTGATCGTTATCATCATCATCATCAAATCGCAGAGATC
>dDocent_Contig_5901
CTGCTGTTCCGAGAGCCGATCCTTGGGACCTTTCACTTCAACAAGCTTAGCTTCCCCACTGTATTCTCCGCAGAAACGCCATAGCAGAGATCG
>dDocent_Contig_5903
CTGCTGTTCCAGGACATACAGAACTATCCTGTGGATGTGGTGAACAAAGCAATCAGCTTCTTCTAATAGTATAAGAAGGAGAAGCTACAAATT
>dDocent_Contig_5907
CTGCTGTTCCAAAGTTTGGTGAGTGGGATGAGAATGACCCTGCATCAGCTGATGGCTATACTCACATTTTCGACAAAGTGCGCAAGGAGAAAC
>dDocent_Contig_5909
CTGCTGTTCAGTTTCAGTCTTGAAAGGTTTACAGCAATTAATGAGTAAATTGGGAACAAGCTCTTTCTCCAAAGAAGATAAATACACAGACAC
>dDocent_Contig_5911
CTGCTGTTCAGGTAGGGCTAGCCTTTCTCACAGTCCAATGATGCAGTTTTTCCAATTTATATTAAGCTGTAGTTAAGCAGGAAAGAATGTTTG
>dDocent_Contig_5912
CTGCTGTTCAGAAGCATCTAAAAGAAAATGCACTGAACCAAAGCCACTTGCTAATGTCTTTTCATAAAGTGTCTTGTTCACTAATAGCTGAGA
>dDocent_Contig_5914
CTGCTGTTCAGAAATGGGGTGAAGGGAATTGGGCAAACATGGCAAAAGGAGACAACTTTCCTATTAAGAGAAGTGCAACACAATTGTCACAGG
>dDocent_Contig_5916
CTGCTGTTCACCTTCAGTTTCCTCCCAAGAAAAGCTTTTGAGGTTCCCGAGGGTGATCCATTCTTCTGGGAACTGCATGCAATTTCACATATA
>dDocent_Contig_5917
CTGCTGTTCACCCTTTATCGCTTCGAGTTTTTTGGGTTGCAAATTTCGTTGTTGTTTCTTTGTTCGCTG
>dDocent_Contig_5920
CTGCTGTTCAATGGAACACTGATTGCCATGCCAAGTGAAAATTGTAGAGCCAGATTGCAGGACAAAACATTCGGTAGAATTCAATGACGATGG
>dDocent_Contig_5921
CTGCTGTTCAAGATCATTTGGATGTGGTGAATGCTATTTTGGATGTTGATGTTAGTTCAATGATGATAGTAAGGAAAAACGGAAAAACTGCAT
>dDocent_Contig_5924
CTGCTGTTATTTTAGAAATATTTATATTAAAAATACCTAAATTCACATTCTTATAAAAATAGCTAATAGAAAAGAGAAAATTTAATTTTTTTA
>dDocent_Contig_5926
CTGCTGTTATTTGAACCAAACATCATGACCAGAAAATCCATGTGAAATATATTGAATGCTGTTGTTTTGATGGTTACATGATGATGATGAATA
>dDocent_Contig_5927
CTGCTGTTATTGTTTTCAGTTCTGACATGTCTGCCCTTGCTGATCTTAACAAATTTGAAGCTGAAATAAGGGGTGAATTTGGTATTGGATCTG
>dDocent_Contig_5929
CTGCTGTTATTCCTGATTGTGCTAGGACATTGGATGATGGTATTTATCGCGCAATCGATATATTCCTCAAGGTACTAATGTCGTTATACTATA
>dDocent_Contig_5931
CTGCTGTTATGGCTCTAGCATTTAAACGGTCAGAAATGTGACCCGCAAGAATTCCTCCAAGCACTCCTCCAACATCAAATAAAGTGGATAATG
>dDocent_Contig_5933
CTGCTGTTATGAAATATGGTAAAAATCAGTGGGCTCGTATTTCTTCATTGCTTGTTCGTAAATCTGCCAAACAGTGTAAAGCTCGTTGGTATG
>dDocent_Contig_5935
CTGCTGTTATCTGATAAAAAAGAGCAACATAACCATTGGAATTACAATAGTAGTAGTTTTGAAAAACTAACAACCACATATAGTATTAAGCCA
>dDocent_Contig_5938
CTGCTGTTATCCACTTTGATGGAATTAGGAAGCCATGGATGGATATTGGGTTGGCAAGATACAAGAGTTATTGGTCCAAATATATCAAGTTTG
>dDocent_Contig_5940
CTGCTGTTATCATGACAGTAAACTAATAAACCAAAGCTGGAAAATGGTTGTGGACTTAGATTATTAGATGAAGTTAGCAATTATTAGGTGACA
>dDocent_Contig_5941
CTGCTGTTATCATCGGGTATACAACACTTCCATTTCTAATGGATGTTATGTTATAAAGCTATCCACATTGACTGTAGCTCTTCTTTATTACCT
>dDocent_Contig_5943
CTGCTGTTATCATACAGATTCTGCGAGCGCGAATTTGATCCTGTATTCTGCTCCATGAATGTATATAGTTCAGTGTAGTTGATGTTTGCTCTC
>dDocent_Contig_5944
CTGCTGTTATCAGTCAAAGGCTTAGAAGCTTAGAGAAACAAGTAAAAGGAAGAAAGAAAAGCAAGAAGTGATTAAATTTACTAGCTCTTTAAT
>dDocent_Contig_5946
CTGCTGTTATCAAGCATCTTGAGCAGTACGTCATTCAATATTTGTTTGGGAATACATTCTTCACTATTCTGAAATTCTTATAAGGTAAATTGG
>dDocent_Contig_5948
CTGCTGTTATACCCTATTATTGTTATGCTTGATTATGAATTTTCGTGCCATTTTCGTGGACATATCTGCTATGGGCCTTCTCATTGTTGGGTT
>dDocent_Contig_5950
CTGCTGTTAGTGGTCCAATCGGAAAGGAACTGTTTGAAAAAGAACAAGAAGACCTTCTTTCAGATCTGAAAGACATACCAAAGGCAGAGATCG
>dDocent_Contig_5954
CTGCTGTTAGTATGAAATATGTTTTAGATATACTATAAGAATTTAAGTAAAGATTATTCATGTGAGTTAACTCTTTTAATCACGTGTAATTAG
>dDocent_Contig_5956
CTGCTGTTAGGGTTGAGAATGACTGAAAATCCCCTTTATATTTGCTGTTTAACATTGCTTAATCAAGTGCTAACCAAACTTTGCTCATTTTAA
>dDocent_Contig_5958
CTGCTGTTAGATTTATACCCACTCCACCAGCTTTTAGCGACATCAACAACACCTGGTGCAAGAAATAACTACTGATGGTTATTAATAGTCAAT
>dDocent_Contig_5960
CTGCTGTTAGAGGCGTTATTTCTGAACCACTGTTCTGGACCCTTTTGATTGGGATCTATGGTTTTTCAAAATTTATCAAAAGGAGAGATGATG
>dDocent_Contig_5962
CTGCTGTTAGAGCTTTTGCTCAGTTTCCATTCAATAAACGTTATTTCATTACTCTAAATTAGTGGGTTCTATCATAAACAGGAATAGAATCCG
>dDocent_Contig_5964
CTGCTGTTAGAAGTTGCTTTTGTGGCAAGGCAGGGTTTCAAAATGATGAAATATTGATGAACAAGGCTG
>dDocent_Contig_5966
CTGCTGTTACTTCTACCCCTAACCCTTCCTTCTTCCTATTCCTTCCCTCTAACAACAAACCCTCTCTTTTTCATCCCACTCCACGCCGCCTCC
>dDocent_Contig_5968
CTGCTGTTACAGTTGATGCATCTAGGTCAAATTGATCTTATTTGGATCACTCCTGCCTCTGGAATGGAGAGAGCTCGTTGCTCATTTAGCCTG
>dDocent_Contig_5969
CTGCTGTTACAGGTACTGATGGAGGGTCTCCTTATTTCTGGTGTGTGTTGTTTGGTAATGGAAAACCTAATAGCACCTTTGCTTTTGAGGGTG
>dDocent_Contig_5971
CTGCTGTTACAGGCTATCCTTGAGAGCTAATAATCAGAGTAGCCATTTCCGGATAGTGGCGACCCCAAAACCCAAAAGTGGAGCAGAGATCGG
>dDocent_Contig_5973
CTGCTGTTACAGCTCTTCCAGTAGATGAGCCGATCGAGAGGGATGATGGATTTGCTGGGGTATTTCCTGGGCACAAGTACGAGATTGTGAAA
>dDocent_Contig_5974
CTGCTGTTACAATCTCCAAGGACCAAATTGTTTCTTCTATCACCCAAGTAAGTTTTTCTCCCAAAGTTTCAAACTTTATCAAATTTCATCAAT
>dDocent_Contig_5975
CTGCTGTTACAACTTTCGTTGGTTCGGGGCTTCCTGATAACGTGCTTGAATGTTGTAAGGGTTTTGAGAAACCTTCTCCGATTCAATCTCGAG
>dDocent_Contig_5977
CTGCTGTTAATTATGTTGTTGGAGAGTTATTTTGATAATAACAACAACAAATCACACAAATAATTCAAAATACTTTTCCCCTTTCATAATAAG
>dDocent_Contig_5979
CTGCTGTTAATGTTATGCCGGAGTATTTAACTTTTTGGGAGGATTTCAAGCTACTGGAAATTTCATGAATAAAAGAATTTCATGACAACATCT
>dDocent_Contig_5983
CTGCTGTTAAGCATTTTTAAGATGTTTATATTTGAGTCGTAAATTCGTAAGATGTTTATATTCAAGTCTTAAGTTCTTAAGATGTAGAAACAA
>dDocent_Contig_5984
CTGCTGTTAACGGTGGTAGGCAAGCGTTCAATTGTCTTCTCAAAAGATACCTTCGACTCTTTGTTAATCTCGACGCATTTGATGGATCTGTAA
>dDocent_Contig_5985
CTGCTGTTAACGATAGGTCAGAGTTCGTCTCTCTTGATGAATTAGAACCTCTGCATCTCACTCAAGAATCCTGCATTGAAAAGTTTAAGAAAA
>dDocent_Contig_5987
CTGCTGTTAAATGTTTATAGTTAGTGAAAATTCAGTTTGTTAGTTATATTGCTAAAGTTAGTTGAATGAAATTCAAATGAATGTAAAAATGAA
>dDocent_Contig_5988
CTGCTGTTAAATGTAAGAAACATGCTGTAAACTGTAACATGCTGTTAAATGTTGTTATAACATGCTGTAAATTGTCAAATATGCTGAGATCGG
>dDocent_Contig_5989
CTGCTGTTAAATCTCAAGCATACAATTCTCAGCAACGACTCATCGAGTCAGTAAAGAATATTCTCTCGGAATATGAATACCTAATCCTGAAGA
>dDocent_Contig_5991
CTGCTGTTAAAGTCTATGACGCCGCAACTGAGAATAATGAAGTACTAAATGCTTCCTACCAGAAGATACACAAGTTTGCTGAGAAAGGTCAGT
>dDocent_Contig_5993
CTGCTGTTAAAGGATTTGTTTCGCTACGCCCCTCTTCCTGAGGCCTTAGCTTCGTGATTAGGAAGCTGATTTGTGAAAATCCTCATATCCCTC
>dDocent_Contig_5999
CTGCTGTGTTTTCTTATTTTGTGTGTGTGCGCACACACGCACGTGTGTCCTTTCTCTGAGAATTGACTTTTTCTTGACTTTTTCTAAATATCT
>dDocent_Contig_6003
CTGCTGTGTTTGATCAGGGTTAAATGTGTTGACACTTTGACTATGATTTAGCGTTACGCGCGGTGGTTCACTGTGGCTTCCACGTTTTTTCAG
>dDocent_Contig_6005
CTGCTGTGTTTACCATACAAAATCAATGCAGTTACACAATTTGGCCGGGAACACTTTCCGGCAACGGCGCAG
>dDocent_Contig_6007
CTGCTGTGTTTAAACCTCAGATTTCACCAAAATTTCGCATAAACTGTTGCTTGATTTGTTGATGAGCTTGTTTTGATTATATGATGAACATG
>dDocent_Contig_6009
CTGCTGTGTTGCTTCAAACGGTTTCAGAAACTTTATTCTTCCGCGCTAATATTGTTCAGTACAAACTATTTTTGCAGTTACTACACTGCTGAG
>dDocent_Contig_6013
CTGCTGTGTTGCTGTTGTTGTATGTGATTGTTGTTAATGGTGGATGAAGCAAGTGAGTGTTTGAAGAAGGAGACGGTGATGAAGGTTGTTAGT
>dDocent_Contig_6015
CTGCTGTGTTGATATTCTGCGAACTTGAAAACTCAATCAAATCGGATACTGGAAAAACTCCGGTCGCAGGCGGCGCTGTTCACCCACTAACTC
>dDocent_Contig_6017
CTGCTGTGTTCCAAATACTCATACACAAGCATCATGGAGTCCTCATTAGAGATGCAACACAACAACTTCACAATGTTTCGATGACGAATATTG
>dDocent_Contig_6018
CTGCTGTGTTCAAGATCTCATCATAATCTACTGAAGATGTCAAAGATACTTGAGTCTCCTCAAGTCCACTCATCATGACGTTCTCACTTCAGG
>dDocent_Contig_6022
CTGCTGTGTTAGTTTGTGTTTGTTGTGGCAATTTTTGCCATCAGTAAGAGGTGAGCGATTGTTATGGCTTCTGGCAGAGATCGGAAGAGCGGT
>dDocent_Contig_6026
CTGCTGTGTGTGAGTAGTTATTGCCTCTGTATGGGATTAAAACTGAAAGATGAAAATGGTTTGGCATTTTTCTTTTCTCAAGGGACTAGACAA
>dDocent_Contig_6030
CTGCTGTGTGGGAGAAGCTTGCGGAAGAAACAGCTACATACTCAAGAGACAGCAGTTAAAATGTACTCGGCTGTAAATTTTGTTTTCATTAAG
>dDocent_Contig_6032
CTGCTGTGTGCTTCATCCATGACCTGTTGACAAGAAACGGAACCCCGATGAGAAATACAATTTATTAGCAG
>dDocent_Contig_6034
CTGCTGTGTGCTTAGCTGGAAAAGCTCTCTTTTCATATTTTCTATTTGATCATCTCGGAAGCTTATCTGAGCCTTAAGTTCATCAATCTTAGC
>dDocent_Contig_6036
CTGCTGTGTCTTCTAGCATGCATGTATCTGGTGGACATGTGAATCCAGCAGTCACATTTGGTGCTCTTATAGGTGGCAGAATCTCTGTCATTC
>dDocent_Contig_6038
CTGCTGTGTCTTAGTCTCTAGGGTTGTGAAATGAACAGAGAATATACATATATACTTCTGTTTAGCATTGTTAATCCATGTGCTAAGTTGGT
>dDocent_Contig_6039
CTGCTGTGTCTGTTCCAGCTCCAATTCCGCCTAGCTCAAGCCATATTTCCGTAGCAAATGACACACATCCCTCGACAAGTGGATGCATTGCAA
>dDocent_Contig_6042
CTGCTGTGTCAGCTGGTGTAGCAGTTGCAACTGTATCAGATTTAGAGTTCAATTTGTTTGGTGCAATAGTTGCAGTTATATGGATAATCCCAA
>dDocent_Contig_6045
CTGCTGTGTAGGCTGGATACCTAGTGGATTAGGCATTGGAAGTGATGGAGTGTAGCCGCCTTGATGAGGTGAAAAAGGAGAAGATGCTGAGAT
>dDocent_Contig_6047
CTGCTGTGTAGAGTAGAGCTGTGCGTGTGCTGTTGTTTCGTGTTCGCTTCGTCGTCACTGTCGTTCCGCTGTAGCCTGTAGCGATTCGTTGTT
>dDocent_Contig_6050
CTGCTGTGTAAGTGTAACGCTATACTGGATCTTCCACTATCAATGCTTTTGTCACTATTGACCCCGTCCGGCAAACTAGCAGTTTGAGACATG
>dDocent_Contig_6053
CTGCTGTGTAACTCTTGTTATGTGAGATGAAGAAACAATTTGCAGTGGGTTTTTATTTAATGGCTTTTGTCATTGGTTTAAATTTATGTCATG
>dDocent_Contig_6056
CTGCTGTGTAAACTTTCGTCCTCCCCGTGAATTTGTCTCTTTCAGAAAACTTCTTGACGTTTCCCCATTGCTTTTGTGGTTCTGGTAAGGTAA
>dDocent_Contig_6058
CTGCTGTGGTTGAATTTGATGAGAAACTATAAATGTTAGAATTATTGTTGTTGTGATTGTTGCTTTGTTGTTGTTGCTGAGATCGGAAGAGCG
>dDocent_Contig_6059
CTGCTGTGGTGGATCTTGAATGTTTTTCATTTTTAGTTTATTGGTTTTGCAAAGGAGTTTCTCAAGTTTAGATTCTTCGAATGAAAAAATTGA
>dDocent_Contig_6060
CTGCTGTGGTGAGCAGGCAGATAAATGTTGTTAAACTACTGTTGCAGGTTGGTGTAAGACTTGATATCAAGGTTAAATTAGGAGCTTGGTCTT
>dDocent_Contig_6062
CTGCTGTGGTGACGGACGCGATATGAGGACATGCTGGAGGGCCGTTGCGAGATCAACGCCTGGCTGGGATGGGAGGAACTAAATAGGGAGCTC
>dDocent_Contig_6064
CTGCTGTGGTGAATTCATGTGAGGAAGAAGAAAAACAAAATGGAACTGCGATAATCAACGGGTTTGGAACTTCAAATGCAAAGGAAATCCAAC
>dDocent_Contig_6066
CTGCTGTGGTAATGGTTAAGTTGCTGTATCGAATGGTTTCCTTTGAATATGTGCTATCTGACTCATGCTGAAGGAGTTGTCTCATCCCTTTC
>dDocent_Contig_6067
CTGCTGTGGGTCCACTACCCGGTGTTACTCAAGATATTGCAGGATTTAAGGTATGGTAAACTTTATATCGACTGCTTCATTATTCGACCAGTT
>dDocent_Contig_6070
CTGCTGTGGGCAGATTATTCTGGATTGATAGAAAGGTGGACAAAGCCAGGAATTGGCTGAATAGGGCTGTGACACTTGCTCCTGACATCGGTG
>dDocent_Contig_6073
CTGCTGTGGGAATAGTGCCTCACGTTCCACTGAACGCTGGGGAAGGAAGTGACATAGTTTTTTTACGAGTAGTAGGGGTATGCTTTATCTATC
>dDocent_Contig_6075
CTGCTGTGGCTTTTGTGATGACAACACGAGACTTGATGGGAGAGAGTAGCGATGGAGGGTGGAAAATTGGTAGAGAAGAACGAAGGGAATGAA
>dDocent_Contig_6079
CTGCTGTGGCTACTGCGTTATGCATTGGTGTTGTTTTGCAGGCTTCGAGCGGCATAGGAGGTGGCTCTTTCATGGTTGTGAAATCATCTTCTA
>dDocent_Contig_6083
CTGCTGTGGCGGATGCTTCCCTTTCTTCATCCAACTCCGCGTACAACTTCTGCAGAAGTTGCCCTTGAAAACCAAGTGTCTCTGTCCTGCCTA
>dDocent_Contig_6085
CTGCTGTGGCCATTCAGTTAGCATGGAGAAGGTACAGACATAGGTTGACATTGAACTCATTGTCTTTTATAAGACCTAGGAGACCATTGTCAA
>dDocent_Contig_6087
CTGCTGTGGCATTGGAGTTGAGTGAAAGAGATGAGGCTTTGAAGCAACTCAAATTTCACTTGCTCAAAGCTCAGGAACAAATGACAAGGTATG
>dDocent_Contig_6089
CTGCTGTGGCATAGTTCTCGTCACTGACGTTTCTCGTCGCTGACGTTTCCGTTTGGCCTTGGTGGCTTGGCTCTTTTTTCTTGGTTTCGTTTG
>dDocent_Contig_6091
CTGCTGTGGCATAAACGGTGTAAACCAACCCAAATGTTATTATAATCTCAAAGACTAATCCTGCAATAGGGTTCAATCCAGCAGAGATCGGAA
>dDocent_Contig_6097
CTGCTGTGGCAATTCAGTTGGCTTGGAGAAGGTATAGACATAGATTGACTTTGAGTTCTTTGTCCTTTATTAGGCCTCGTAGGCCTTTGTCAA
>dDocent_Contig_6101
CTGCTGTGGATGTTGTAATTGCAACTGTGGTTGTTGTGGTTGGTGTTGTTGTTGTTGCTGTTGTTGCTG
>dDocent_Contig_6103
CTGCTGTGGATGCCTATCGTCGGGCTGTTGATGTAGACCCGTGTGATTATCGTGCTTGGTATGGACTAGGACAAGCTTATGAGATGATGGGTA
>dDocent_Contig_6106
CTGCTGTGGATAGGTTAACTCATTCAACCAATTTCCTTAACTTTTTGGGGCAACATGCACTCATTATGCAAGAAGAGCTGAGATCGGAAGAGC
>dDocent_Contig_6108
CTGCTGTGGAGGTGCTTCTGATGATTCTTTGTCCTCATTGCATCAATATCTGGCATCTCAATTATTGGGCTAGATTCCACTTTGACATTTCTT
>dDocent_Contig_6109
CTGCTGTGGAGGATAAATTGGCCAAAAAGAAAAATAAAGGAGTTGGTCTAGATTTCTACCGCTTTCAAAAAAGAGAAGCTCAGAGAAATGGTA
>dDocent_Contig_6112
CTGCTGTGGACTGCCGTACTGCTCATCTGCAGGTATCTTTCTGGATCAGCAAGTCTTTTTCCATTAGAAGTTTGTAAAGTTCTATTGGTATAC
>dDocent_Contig_6114
CTGCTGTGGACGATGAGAACAACGAAGAAATGAAATCTGCTGGATGCTTTCCCAAAAGGATTTCAAAACAAAGAACTCCAAAGCTGTAAACGT
>dDocent_Contig_6116
CTGCTGTGGAATTGAATCTGAAATCAAGATGATGGTTAGAAAATACTCGAAACAGAAAACTCGGTGCTG
>dDocent_Contig_6118
CTGCTGTGCTTCCTTTTCCCCCGTTGGTAGTTAATGACTTGAGCATGATCGAGTTTAGTTTCTCATTTCGAGTATTTTTAGCACTGGGATCTT
>dDocent_Contig_6120
CTGCTGTGCTTCCCTTTCTTCTCCCAATGTAACTGAGGCATCATCAGAATGACTATGTGGTCTACTAAAACTTTGTGAATGGGAACGTTCTTT
>dDocent_Contig_6122
CTGCTGTGCGGATTTGGCTAAGTTCTTGACGAATCACGGTTCTAATGGATTTCAGGTATGAATTCATGTCATGATCCCTTTGTATGGTTCCTC
>dDocent_Contig_6123
CTGCTGTGCGGATATATGTTGATTTGAGAAACCACCACTACTGTTGTGAGGCGAATTCTGCATAGAGCCGGGGATTATAGCAGAGATCGGAAG
>dDocent_Contig_6125
CTGCTGTGCCTTTGGCATTTCCTAGTACTTCTGCATCGTCCACAAAAGCACCTGCCGCTGTACTTGCCGTGTGAGTACCATGTCCATCCTCAT
>dDocent_Contig_6129
CTGCTGTGCCTGTATGATGTACTAAATGTTCTCAATGTGACCTTGTTTATTTTTGGATAGGAAAATCAGCCTTATCGGTGGATGCTTTAGAGA
>dDocent_Contig_6131
CTGCTGTGCCTCCACCTAAAGAGTGTCCTACAATCTACATAAAAGACCTTCAAAAGGTAAGACAGAAAACCAAAGAAATACTGCAGAGATCGG
>dDocent_Contig_6133
CTGCTGTGCCGAGAAGCGCGGAGATGTGGTACTCAACTTTGACATCTGAAACTGATGTTCATCAGCCTTCAGCAAACAAGGAAGAATTAGATG
>dDocent_Contig_6135
CTGCTGTGCATAGATGCAATGCAATTATAGATTTCCTGGATGAAGTGAAGCCTGGCTATCCTCCAACTATAAACAATGGTGACTTGCATGAG
>dDocent_Contig_6139
CTGCTGTGCAGAGATGCAATGCAACAGTCAGCTTCCTTGATGAGGAGAAGCCTTTCTTCCCTCCGACTGTAAACAATGATGACTTGCATCACT
>dDocent_Contig_6141
CTGCTGTGCACATTTTGTTTGTCTCTAAGATCCGAAAAATGAGTATTGGACGGAGGTTTAGTTAGTTTATCAGCAACTTGCTCTTGGAAAGGC
>dDocent_Contig_6143
CTGCTGTGCAATAAGAGCATTTAGACTTGGCAAAATCTGGACACGTGGAGACACGGAGCATGCACTGCTG
>dDocent_Contig_6145
CTGCTGTGCAACATTTCTCAGCACTTCCACGGCCTCAGCAACTTTAGTCTTGAGAGCCTCTGGTGACTCAATCAGATGTAACACCTCAGGCTG
>dDocent_Contig_6147
CTGCTGTGCAACATTCCTGAGGACGTCCATTGCCTCTGCCACCTTTGCTTTCAGGGCTTCTGGTGACTCAAGCAAGTGCAGAACTTCAGTCTG
>dDocent_Contig_6149
CTGCTGTGATTTGTAGTTTGAAAGCATGCTTTTTTAGTCTAATGTGTTTTATTATTGTTATTTGGTTTGAATCATCTTCTAGATTTTGTTATG
>dDocent_Contig_6151
CTGCTGTGATTCTCTTGGTCTCTAGGGTTGCTTTGTGGCAGAAAATCAGTTTATATGTGACTGTTTAAAGTTGGTTTAAGGAATGCTTAATCT
>dDocent_Contig_6154
CTGCTGTGATGTCTGTGCTTTGCAATGCCTTGGTTGACTGACTTGTTGGGATTTATTCATGATGTATAAATGGAAATGCTTCACTGCTGAGAT
>dDocent_Contig_6158
CTGCTGTGAGTGATGGTGGTGATGTGGGGGTTGTGCCGGTGGGGGCTTTTCAGAAGATGTGCCCTAGGATCTGCAAGCTGATTAATAACCCTA
>dDocent_Contig_6162
CTGCTGTGAGAGATGGATTGGCACCTGTAGACAGAAAAGGAAAATTCTCTAAGGTGGAACGAAAGTACAATCAAATATAAAGCAAATTTTAGA
>dDocent_Contig_6167
CTGCTGTGACAGTTCTTCAAGTGAAAGTTGTAATTCAAAAAAGCGAAAGCATGTCTCCAGTGTCTCCAAAATGAGAAGCACAGTTGCCGAAGC
>dDocent_Contig_6169
CTGCTGTGACAACTGGTTTCATGTGAAGATAATTACTGGCGCCAAGCCTGCCACGCCCGTCTCATTGTCCTGCTGGTAATCACACTCTCGTTT
>dDocent_Contig_6171
CTGCTGTGAAGCCAGAGAATATGAGACATGCTCTTGATTCCACGTTACATGATGTATTTAACAATGGCGGGTCATCACTGAACACAAGTATAC
>dDocent_Contig_6173
CTGCTGTGAAGCATCTGACGGGCTCTGTTACCAGGACTGAGGGACTCCGTTTTGCCGTGGTAAGTATTTCACAAAATTAATGTTAAACTATTT
>dDocent_Contig_6174
CTGCTGTGAAGAGGATTGCAAATTCAGGCCACTTGGGTTTCTCCTAGGCCTGCCTTTTGCTTTCTTGTCTCTCATAATCTCGGTTGTAGGCTT
>dDocent_Contig_6176
CTGCTGTGAAGAGATACAATAATGTTCAACTGGATGGGAAACCAATGAAGATAGAGATTGTTGGAACAAACATTTCTACACCTGGTGCAGAGA
>dDocent_Contig_6178
CTGCTGTGAACTTAGGGTTTGAAGTGACAGAAAACAATGCTTATATTGTCTGTTTAGGGTCACTAATCCATATGGTAAGCTAGCTTTGACTT
>dDocent_Contig_6179
CTGCTGTGAACTCTGTTGTGATGCCAAGTTGTTTTAGCCAAAAATTTGCCAAAGGGGGAGTTTGTAGATGTTTTTGATTGGCTGAGATCGGAA
>dDocent_Contig_6183
CTGCTGTGAAAGAATCTGGAGTTTGAATCTCCTTCCTTAGTCCACTTTTCTCTTATTTTTTGCCTTAGTAAAAGTGAAGATGCTGAGATCGGA
>dDocent_Contig_6185
CTGCTGTGAAACTTGAAGATGGATCTATTGTTGAAGCAGATACGGTATTTTTCTTTTTCCATTTTCTTTAATGTGGCTGAGATCGGAAGAGCG
>dDocent_Contig_6186
CTGCTGTGAAAATTGAGCCATGAAGCCAGGACTATGCATAGCCTTTGCTAGGAAGGACATCATCTGTTGCTGACGCTGAGATCGGAAGAGCGG
>dDocent_Contig_6188
CTGCTGTGAAAATTCAGAAGCACGTACGCAGATATGAATCAAGGAAAGCCTACAGTAAACTCCATGCATCAGTGCTTACTTTGCAAACGGCTT
>dDocent_Contig_6190
CTGCTGTGAAAATTCAAAAGAACATACGCAGTTATGAAGCTAGGAAGGCATATAAAGAACTTCATATGTCAGTAGTTACTATGCAAACAGCTT
>dDocent_Contig_6192
CTGCTGTCTTTGTTATCTTTTTTATTTTTGCTTGAAAGTTGTTATTCCTTTCTACCAGGCCAAATCAATAGTATTTTTTTTTAATGCAGAGAT
>dDocent_Contig_6194
CTGCTGTCTTTGAAACATGATTTTATTGTTTTATCGATAACTATCCAAAAATATGAATCAGAGGGTTAATCATGATGACACTTTACACTTTAA
>dDocent_Contig_6197
CTGCTGTCTTGTATAAATCAATTATCTTCTATTCAAATCCCTTAACAATGTTTTCTTGCTTCTTATAGACAACGTGGATCTTGGCACTGAGAT
>dDocent_Contig_6199
CTGCTGTCTTGGAACACATTGAACAGGTCATCATGTATGTCAAGAAAAAGTGGAGACTGTAGGTACATCTATTTCCAAGTTGTCACAAATGTG
>dDocent_Contig_6201
CTGCTGTCTTCCATGTATCATCGCACTTCTTTATGCTGTTGCAGATCAGGTGACTTATTCTCTTGTGTCTCAAACTCTAATTGGAATTGCTGA
>dDocent_Contig_6203
CTGCTGTCTGTTTCCCATATGAAAAGACTGGAATTAAGAGATGGGGCGGAAGAAGTGAAGCTCCGTAAGGACTTGGCAGAGATCGGAAGAGCG
>dDocent_Contig_6206
CTGCTGTCTGTGTTTGTTTTGTTTTTCCGCCTTCATTGCAACTAAGTTGTTTTTTCCACCTTCATTGCTATTTCCTTTGTTTGTCTTCCTGCT
>dDocent_Contig_6208
CTGCTGTCTGGTTTCCCTATTACTGTTATATGAGATATATGAGATAATGATAAAATTGAGCATGATAGTCTAATGAAGGCTCTGCTGAGATCG
>dDocent_Contig_6209
CTGCTGTCTGGTAAGTGTGGTATATTAAAAATAAAAATAATTTGGTAGAAATTCAGCTCCCTCTTTTATTTAAATGTTACATCAGAGCATAA
>dDocent_Contig_6210
CTGCTGTCTGCACACACTTTCCAGTAACAAATATCGTAATTATTGCTGTAGGTCCTGAGGTGGATAGATTGGCAG
>dDocent_Contig_6212
CTGCTGTCTCTTCTTTGAATTTTAATTTCTTCTCTGATTCCAACATGGATTGCTTTGCCTCTTCAAGTTCCTGCTTAAGTGTTGACAGCTGAG
>dDocent_Contig_6217
CTGCTGTCTCTGGCTGGGACTTGATGTCTAGAATTCAATCCATTTTGAGTGGAAGCGTCGCCATTACTGCCGGCAGAGATCGGAAGAGCGGT
>dDocent_Contig_6218
CTGCTGTCTCCCGTGTATAATTTCCATTCTTGGTGTTAGAGAGGATCTGACACAAAACAGAGGAGCAACTTCTGAATCCATTAATGCGCTGAG
>dDocent_Contig_6220
CTGCTGTCTCATTTCTTGTATACAAATGCATCCGAAGGGTAATCTCTTTGATGTAACGTTAATTTTTTTTCGACTTATGCTTTGTTCCTTACT
>dDocent_Contig_6222
CTGCTGTCTAGGGTTGTGAGAATGTCAGAAAAAATGCATTTATATTGTCTGTTTAAAGTTGGTTTAGAGAATGATAATCTTGCTTAACTTAAA
>dDocent_Contig_6224
CTGCTGTCTAAGTTTGGACATTTCATCCATGGTTTTGAAATGCAATGCATTATCTTCACAAAATTGTACCGAATTCTGTGAATATTCAAAACA
>dDocent_Contig_6228
CTGCTGTCGTTGCTTCTGTTGTTTCTACTCTTACCCATGAGTAACCAACTCCAACTGCTTTTCTGCAAACGCGCGTTCGCAGAGATCGGAAGA
>dDocent_Contig_6231
CTGCTGTCGGTGTTTCCGTCAATGCCGGTGGATGGTGTTGTTGCCTTGCAACTCCTGTTGTTATTCCATTTACCATTGCGTGATTATGACATA
>dDocent_Contig_6233
CTGCTGTCGGCGCTGGTGTTGTGTTCTCTTCGAAATTAGACGGTCTCGGAGTAGGGCCGCGTGATGTGGACTGAACGGAATACACATCTGCAG
>dDocent_Contig_6235
CTGCTGTCGATTTTAGACCACAGTATTCAACCCATCAATTTTTTCTAGCTTAAGAATAGTAAGAGAACCTTTTCTAGAGTTAGGATCCTCCAC
>dDocent_Contig_6237
CTGCTGTCGAGTGACGATTGGCCGAGGGGAGTTCAATCATGAAGCTGGGTACAAATAAGCCAGTAAAAGACAAGTAGAAGCCAGTGAAAGAGG
>dDocent_Contig_6239
CTGCTGTCGAACATTATCAGCTGATTTGAGCGCTCTGTTATTGACAAAGTTGTCGTAGCACCAAGATGCATCCTCATCTGAAAATCCATTCAC
>dDocent_Contig_6240
CTGCTGTCCTTTTGAGGTACATGGCATGGTATGAAGTAGCATGGTTTAGCATGATGAAAAGTGTCCTTTTTTGCAAATTCCAAGCAACTAAGC
>dDocent_Contig_6249
CTGCTGTCCTTGGAATCTCAAGACCTGGGCTCCAAGGCTCTATTCACTAGTATTTAAAAAATTATAGCTGTTGAGTGACAACTAGAAACCCAC
>dDocent_Contig_6251
CTGCTGTCCTTGGAAAGTCTTGTAAGAATGCACATGGGAGGTTTGAGATCGTTTTAAGAAGAAATCACAATGTGCCTGCTGATGAAAATGCTG
>dDocent_Contig_6253
CTGCTGTCCTTCAACTTTGTATCGGCGGAGAATGTCTTATTTTCCAAATCTTACACGCCTCGTACATCCCAGAATCACTTATTGCTTTCTTGG
>dDocent_Contig_6255
CTGCTGTCCTGGAAGAAGAATGTTGACTCTGTCGTGACCCTCTGCCTCTATTGCAAGATTCGCACCGACTACAATCACGGTTGCATCTGCTGA
>dDocent_Contig_6257
CTGCTGTCCTCACTATTAAATAAAAAATCCGGGGCTTCATCCTGATTTGAAAACAGAAGCAGATCCATTTTGCTGTAGATTTTATGAACAGTG
>dDocent_Contig_6259
CTGCTGTCCGGAATCTGCCTCCAGTCAAATCCGATCACCACCCTCTTCCTTCTTTTTGACCTGCAAAGTGACCTCAGCCGGCATTCCAGAGAC
>dDocent_Contig_6261
CTGCTGTCCGGAATCTGCCTCCAGTCAAATCCGATCACCACCCTCTTCCTTCTTTTTGACCTGCAAAGTGACCTCAGAGATCGGAAGAGCGGT
>dDocent_Contig_6264
CTGCTGTCCAACTTTGATTCACAGGAAGACATTGCCTACCCGAATGATCCTAAAGTGCCCATTAAGGTGGATGATGACCTAAAACAGGTTTTT
>dDocent_Contig_6265
CTGCTGTCATTGGGAATAAGATCATAGTGGTTGGCGGCGAGTCTGCTACCGGATTGTTAGATGATGTGCAGGTTTGTTATGAGTCAATTGCTG
>dDocent_Contig_6268
CTGCTGTCATTACAACCGGTAATTAACCTATTGATGGATACTGTGACTCCTTTTTTTGGTTCATTTCATCATATTCATAATCTTAACCTGAAT
>dDocent_Contig_6270
CTGCTGTCATGGGATCCAGATCAATGTCCGACTCTTCAATAATCGGTTCAGGTGCTTTGAACAAATCTCCTTCAGCTGAGATCGGAAGAGCGG
>dDocent_Contig_6272
CTGCTGTCATGAAATATGGTTTTCACCCTCCTCCCTAATATGTTGTTTGCCTCTTTTAGCATCATGTTTCTTCTTACCCCACTCATGTAGCCT
>dDocent_Contig_6274
CTGCTGTCATCTTATTTCGTCAAACAAGATCCTCTGTTTTCTGCAAACAGAACAGAAATGGGGCTATCTGTTTTCTGCAAAAAATTCCCTGTC
>dDocent_Contig_6276
CTGCTGTCATCCTTGAGAATGTTAGTGAGCATTTTCACAGTAGATGTGCACTTCTGATCACCGGCGGCAAGGCATAGAACAGCCACACATTGA
>dDocent_Contig_6278
CTGCTGTCATCATACTACACTTGCATTCTGTCATTGTTGGAGGAATTCCATGCATTTCCAAGTGGAAGCCATTCTGGATTTGTGCTAACATAT
>dDocent_Contig_6280
CTGCTGTCATCAACATGAAGGAGTTCTCCCTTATTAAAGCCTTCAACGTCTCCTTTTGGCTGACATAAATGCAATTGCGACGATGCTTTCTCT
>dDocent_Contig_6282
CTGCTGTCAGTCCTGCTAGTGTGTGAAGGCCACATACCCCCCTTTAGACCTCCGACAAAGTCGCCGCTGGTTCTGTTATACTCGTCTGCGCCT
>dDocent_Contig_6284
CTGCTGTCAGATTTTATAGATTTGTATTTGAGATAATGGCAGAACAGATATAATATTGATATATGCTGTTTGTCACAGAGCAATATTTCAAGT
>dDocent_Contig_6285
CTGCTGTCAGATGACACTTGATCTGAAAATAAAACCAGCTTGCGTCAACTAACCATCACAATATATGCAAAAATATGAGAAATAGAGCAAAAT
>dDocent_Contig_6287
CTGCTGTCAGACCCAACCATGTCCATATGTGTCTCAGAAATGGTGTGTAAAATATCTATTTATCAAAATGTGAAGTAAAACATTTAGAATTTC
>dDocent_Contig_6288
CTGCTGTCACTTGTGACTTTATACGGTGTCCTTTGTCTCGAACCCACTCGGCCAAGAAGGGAACGTTCATAAATCGAATATCCTTTCCGATTT
>dDocent_Contig_6292
CTGCTGTCACGCAGTGCTTTATCATCTCAGAACTTGAAGCAACAATACTTTAAAAGAATAAAACAAAAAAGATAACCATTATTCTACTATATC
>dDocent_Contig_6293
CTGCTGTCACGAATGATATTTTTACGAAAGAAGACGGTGAGTTTTTGGTGAAGCACAAAGCACTTCCGGAGGAAAGGATTCGTGCTGAGATCG
>dDocent_Contig_6295
CTGCTGTCACCGAGTTTGGTATGATCCTTATTTTTCTTGAGACTCAAGTTATATTTTCCTTCTTCCATACAAACTCATGTTTTCACTATTATT
>dDocent_Contig_6297
CTGCTGTCACCCCCGAAACGTTACCATTATATGGGTAAAGTGAGTTTGAAAACGGGTTGCTTTGGATATTATGGGGTTGAAGAATACTCGTAG
>dDocent_Contig_6299
CTGCTGTCACCAAGTGTAGAAAAGAGAAAAACAATCCAAATCCCATTCTTGACTTGGCACTGATCCTAACTTGTTTGCCAAGTAACTTCGAGG
>dDocent_Contig_6311
CTGCTGTCAATAGTACTCGTTAGCATATATAAGCATTTGAGATTGGCTAAGAAAATAATAATGCTACCAAAGGATCATGGTGAATTGAGACAT
>dDocent_Contig_6313
CTGCTGTCAAGTATTGCGTGGACATTGCAACTCATCAACATGGATGTTGTGTTCTACAAAAATGCATTCGTTATTCAAGCGGGGAGCATAGGG
>dDocent_Contig_6317
CTGCTGTCAAGCACCAACAACGGTACTTGTAAATCTTGTGCAAGAGCTCTAACTAATCTTTCCCGATAGAGCTCAGTGCCTGATGATAAAAAA
>dDocent_Contig_6319
CTGCTGTCAAGAAAAGGAACGAGATATTGCCCGATGATCCTAAGCTTTTATATCGAAATAGGGAACTTGATGCTG
>dDocent_Contig_6321
CTGCTGTCAACTCCAAAACCTCTGGGTCGGATCCTGCCCCACGTGGTCCTCACTTCAGGTCCCACATTTCTCTTCCTTTGTTTGATTTCCCTC
>dDocent_Contig_6323
CTGCTGTCAACATTCAACTTGCATATAGACGTTACAGGCAGAGGACTAGAGGTCCAGTGACTCCTGTAAGGGACAATGGTGGCAGAGATCGGA
>dDocent_Contig_6325
CTGCTGTCAACATATATAGATGAGGGAAGATTGGCCACCTCACATGCAACTATTTTTGGGGTCAGGCTGAAGTGCTATATAATAACAATACCC
>dDocent_Contig_6327
CTGCTGTCAAATTCCAAACCCGTGGCCGCTCGCTAGCTCATCGCTAAGCGAGCCTGCAGCGAGCCTTCGCTAGGCGAAGCAGAGGCGAACGG
>dDocent_Contig_6328
CTGCTGTCAAAGCTATAAAAGAATGGGGCCAACCAAAGTCAAAGATTACTCACTTAATCTTTTGCACTACAAGTGGTGTAGACATGCCTGGAG
>dDocent_Contig_6330
CTGCTGTCAAACTCCAAACCCGTGGCCGCTCGCTAGCACATCGCTAAGCGAGCCTGTAGCGAGCATTCGCTGAGCCTTCGCTAGGCGAAGCAG
>dDocent_Contig_6339
CTGCTGTATTTTTTTGACATTTACTTACCTGAGGCTATTGTTAACATAATCTTAATTTTAGGGAACAACAAAAGAAGTTGTCTTCCCTAGAGA
>dDocent_Contig_6343
CTGCTGTATTTTTAGCTGAAGTTTACAAGCTTCATGGTATGCCAAAGACTATTGTGAGTGACCGAGACAAGGTTTTTGTAAGCAAATTTTGG
>dDocent_Contig_6347
CTGCTGTATTTGAGAAAATTGAAAGAGTGATCAAGGCATTACCTCAAGACAACATGAAATTTGTCACTATCATGATAGATGATATCTCTTTTC
>dDocent_Contig_6349
CTGCTGTATTTATATCCAGGTTTAGTCCAGAAGCATTGAACTTGTTATTCATCAAGGGATTGCTTGGTTGGTTTATGCAAGCTGAGATCGGAA
>dDocent_Contig_6353
CTGCTGTATTCATTCTGAGACATGTGATTCCTTATAAAAATTCAAAACCTATAATTAAAAGCTTACATTTATACTGCCTTTAGAGCTGAGATC
>dDocent_Contig_6359
CTGCTGTATTATGGGGTCTTGGTATGTTACTTTGCCATGGGCATAATAAAGCTAAGGTTTTTGTTGAAAATAATTTGTTGCCTTCTGTTTGTT
>dDocent_Contig_6362
CTGCTGTATGGTTTAGACATCTCATACGAGTCATCTTTTTTGGGGAAAGAAAGGAGGCCGACTTTTTCGCTGAAACCATAGACGGCTACTTGA
>dDocent_Contig_6364
CTGCTGTATCTTCCTCCATGTCAGATTCAGATGAAACCATATTATGGCACATGAGGCTGGGACACATGAGTGAGAAAGGCCTGACAATGTTGA
>dDocent_Contig_6366
CTGCTGTATCTGATTGGAGATCTCTTGAAACCTGGCTATTAGAACTGCAATTGCTTCGTGCTAAGTACACTGGTAGAAGTTATTCGGGTGCT
>dDocent_Contig_6367
CTGCTGTATCTCCACCAAGATTCTACACTAAGAATCATACATAGAGATCTCAAGACAAGCAATATTCTTCTTGATATTGATATGATCCCAAA
>dDocent_Contig_6370
CTGCTGTATCGTGCTTTCTTGCCAACACCAGTTTGGTACCGATTTTTCCTTAACAAGGACTTTGGAAGTCTTTTCTCATCACTGATCACAGGA
>dDocent_Contig_6372
CTGCTGTATCAGGTGGATAAATCATCCACCATGCTAAATCTTTTGAATATATTTTGGTTCTTGTCCAGTCTTTGCAATAAGGCAGAGATCGGA
>dDocent_Contig_6374
CTGCTGTATCAATGACATGCTTAAGATCTTTCGCAGAATCAGAATGCGGTGAAGATTCTTCACTAGACTGATTAGGGGATTCCGGAAGTTGCT
>dDocent_Contig_6376
CTGCTGTATCAAAGTCTGTTGATTGTCTAAAGGTTGTTCATAGCTCGCATGCATATTTTCTTCTTGCGGGGGATGTTAACAGTAAGCACGTTT
>dDocent_Contig_6377
CTGCTGTATAAAAGGTCATCACGAAAAGAAGACGGGTTTAAACGGTTCGGGTTATTGTTTTGAACCGATTAGGGTTTTGGGTTTTGTTTTGGA
>dDocent_Contig_6379
CTGCTGTAGTTGAGGTGTGGCTTCCATGTCCATCATCATCCCTTGGTGACTTTGATTCTGCCTTTTCGTCAATGGGTCCAAAAGCTGAGATCG
>dDocent_Contig_6381
CTGCTGTAGTGAAATCATATGACTGTTGTCTTTATACTGGGAGCTTATAACATCGTCATATCCAATGGTTGTACTGGTAGGGGCACCTGACGG
>dDocent_Contig_6383
CTGCTGTAGTAGCGAAACTTGTGAATAAGAAGGAACAACAAACGCCTGCCCAACTATAACCTGGAAGCATGAAAGACAACAATGTCCCTAAAT
>dDocent_Contig_6385
CTGCTGTAGGTGGTGTAGAAAGCAATTCTGTTAACTATGGTACTGCTCCTGTTGATGGTGGTTATGGTGGTGCTTCTGCTACAGCTGAGATCG
>dDocent_Contig_6387
CTGCTGTAGGTGGTGTAGAAAGCAATTCTGTTAACTATAGTAGTGCTCCTGGTGTTGGTGGTTATGGCAGTGGTAATGCAAATTATGGTGCTG
>dDocent_Contig_6389
CTGCTGTAGGTATTGGAAACGTATTCAGTTCATTAATTCATTCCGTGGCAAGAAATCCATCATTGGCAAAACAGTTATTCGGATATGCAATCC
>dDocent_Contig_6393
CTGCTGTAGGCAGATCTTTGTAGAACTGTCAATAAATCGAACTCGGTGTTTTTCAGTTCTAAGAAATGTGTAAATTTAAGAACCATTCAAGTT
>dDocent_Contig_6395
CTGCTGTAGGCAATTGATTTTACTGCAGTTGGATGGTGGCTGGCAAGGTAAGGCAAGGCTTAGGTTTTAAAACACAAGGCAAGGCCCAGTTTG
>dDocent_Contig_6397
CTGCTGTAGGAGTATTTCTTACCTTTCAATGATGTATTCCTTTTTAAAAAAACAAAATTGAGCAATTAGATGATCATTTCATCCCCTGATCAA
>dDocent_Contig_6399
CTGCTGTAGCTTTAAACTCTCCGCCATTAAGACAGTTATCCAAAGTATAAAGAGACTGCCTCAATGGATTAGACATAGCCACCCTGCCATTGT
>dDocent_Contig_6401
CTGCTGTAGCCGTTATTTATTTCACAATATTTTGTACTAAATAGCATACTGCGGTACAATACCGGTTTGTTCATATTTCACAATGCAACAGCC
>dDocent_Contig_6403
CTGCTGTAGCATCCTTTGTCCTTTTCCTTTTGGTTTGTTTGTCTTTTGATTTTGCTTCAGACTCCTCGGCTTTTGGGAGTCTCTTTCTAAGGC
>dDocent_Contig_6405
CTGCTGTAGCAGTCTGAACATTGTGATACAATTTTGAGGATCTCCTTATCATATCTGGAAGGATCTGAATCAGTAATTAAAAATGTTAAAATT
>dDocent_Contig_6407
CTGCTGTAGCAGGTGCTGTTGGTGGAGTTGTGGTCGGAGTGGCTGTCACGGCGAAGCAGGCGTTGAAACGCTACGTGCCAATTTGAGGACCAT
>dDocent_Contig_6409
CTGCTGTAGCAATTGCAGTGGCAAATCCTACCGATCTTGTCAAAGTTAGACTTCAAGCAGAAGGAAAATTCCCTCCTGGCGTGCCAAGGTGCT
>dDocent_Contig_6410
CTGCTGTAGATTTATTGATGTGCAGGTGCAAGAATAATCGGTTACTGTAACCGGTTATCACCACGAAAGTTGGTTCTCTAGGCTGAGATCGGA
>dDocent_Contig_6411
CTGCTGTAGATGTTCGAACAGACGCTCTTATACAGAAAACCATCAGACAAGAGTTTCATTCCTGCACGATGCTCATCATCGCACATAGATTGA
>dDocent_Contig_6413
CTGCTGTAGATGTTACTATTTGATGTTATTTGCAGGCTCAAAATGGATTGGCTAGGGTGTGGAAAATGGATGCATTAGGGATGGGTGGCTTGG
>dDocent_Contig_6414
CTGCTGTAGATGAAATTGAGGATAACCTATATTACTTTAGTGATGTGATCTCTGCGGGAATTCCTGATGTTGAAAGGTTAATAACAGACAGCA
>dDocent_Contig_6416
CTGCTGTAGATCCTGCAAGGTTTAGGTTTGCGCATCAAACATCGTTTGTGAAGCGTCATTCGGGCTGGACTAGAAAGCCGGGAATACGATGGA
>dDocent_Contig_6418
CTGCTGTAGAGGTCTCGCAAGCTCTGATCTCAGTTGTATCTGCTCACTTGATTTATCTACTGGTATAAAACAACTTGCAAGAGCAGAGATCGG
>dDocent_Contig_6421
CTGCTGTAGAGAGATTAAGAAAGGTTATCAAAGAACAAACAGTCCGCGCTATTATATTTCTATTCCCGAAGGTGACGAAGATGGAAAACAATC
>dDocent_Contig_6422
CTGCTGTAGACCTTATTGGAGAACTCTTTGTCTTCTCGGTAATATGAACTTATAATTTGGAATTGGCTAAAACTATTTTACTTATTCTTCATT
>dDocent_Contig_6424
CTGCTGTAGAATTGAAAAATTTGGCTGGGGAGGTGACAAAACTTTCATTGCAGAATGCAAAGTTAGAAAAAGAATTGATGGCTGAGATCGGAA
>dDocent_Contig_6426
CTGCTGTAGAACTGAAGAATTTGGCTGGGGAAGTGACAAAACTTTCATTGCAGAATGCGAAGTTGGAAAAAGAATTGATGACTGTAAGGGACC
>dDocent_Contig_6429
CTGCTGTACTTTTGACTTCAACCAAGTTGAATCAATTTTCTCACTGATTGTTATTGAAAAGCTCATCATTATAAGTCATTTCTCACTAGGTTT
>dDocent_Contig_6431
CTGCTGTACTTGATCAAAAATCAGCAACAACACTTGCATCGGTGTTGATGCTAGTTTTCTTACTTGCTGGTGGATTCTATGTTCAGAATGTTC
>dDocent_Contig_6433
CTGCTGTACTGTGGCGGCCGTTGAATAGAACAATGGGTAGATTTGTCCGTCTAGCTCGGAATATTTTCTCTTCCCCCGCCTTATTTCCCCATC
>dDocent_Contig_6437
CTGCTGTACTCCATCATTTGTTTTGATCTTTTTCTCCATTTTCTTTTGCTTTTTCTTTTGACGTTTTGCTCGCTTCTTAGCTGTGCGTTCCTC
>dDocent_Contig_6439
CTGCTGTACTATCACGTTTAGCGATTGATAGTGCATGACAGAACTCTGATGCTGGACACGACGAACAGTTTGGGTTCAAAGGGGTGCATACGG
>dDocent_Contig_6443
CTGCTGTACCCAACCACCATAAACAACACCTCTTCCTTTCGTTCTTTCTGCAAACCCTTCTGGTAATGCTTCTTCCAATGTTGCAAAACCAAA
>dDocent_Contig_6446
CTGCTGTACAGGCCCATTATCCGCATCTCCTTTTGACGATGCTGGTGCAGTGGAAGGAGTGTCATCCTGTGTGTTAGCAGTACCTTCATCTAA
>dDocent_Contig_6448
CTGCTGTAATTATGAGAATCAGAGAACCGAAAACAACTGCACTTATCTTTGCTTCTGGCAAGATGGTTTATACTGGAGCCAAGGGTGAGCAAC
>dDocent_Contig_6450
CTGCTGTAATTAATATAAAATATAAATATATTTGTGTGTAGACTAAGCAGTCACAATATTTTTCAAACTCTAATAATTTTATGTTGAGAATAT
>dDocent_Contig_6452
CTGCTGTAATGTGTTTGTGTTGGAAATGCGAACTTTGGATGATTCTTTTGGATACTTAAGAATTGTTAAGTCTGAATGATTCTTTTGGATACG
>dDocent_Contig_6454
CTGCTGTAATGAGTTGATTCATCAAGAACATGATATCCTCCATCTAGACATAGTCGGAGCTGAATTCTACTCGCAAACTTTTCTTTCTTCAGC
>dDocent_Contig_6456
CTGCTGTAATCACATTCACCAGTTTTGAAATGATACACCGTTTTCTAGTTTCACTTTCCCCTTCTGACCCAGAGCTGAGATCGGAAGAGCGGT
>dDocent_Contig_6458
CTGCTGTAATCAATTGACTCAAGCGAACTCTTAGGAGATTTAGGGTTCATGTTTGTGAGTATTTGTGGTCTAGCAACATTTCCTGACCACTGA
>dDocent_Contig_6460
CTGCTGTAAGTTTTCGATAAGATATTTAATTTGAATAATGTCCTAAAAAAAGTCAGAATTTATTAGAAAACTCAAATTTGAATATTTTTAAAG
>dDocent_Contig_6462
CTGCTGTAAGTTGTGATCCAATTAGTGCTAGGTGATGTTAGTGTTTATTTTGGTTTTAAAAGAAGTTAATTTGCTATTATGTTAATATGTTGA
>dDocent_Contig_6464
CTGCTGTAAGTTCTTTTTCTGTCATTACTAACCTTTTTTTATACAGGTGGTGGAACTTGATTTCGTGTATCCGAGTGCAGTAATCCAAAGACG
>dDocent_Contig_6466
CTGCTGTAAGTGGAGGGAAAATATTAAATGGTGATGCTCTACTTAGAAAGGTTGGTTTGCTTTCCCTCCAATTAACAATAGTTTTTGAGTCAG
>dDocent_Contig_6468
CTGCTGTAAGCAGGATCTTGGGGCGCTTGATAACCATAGACTGCATTGTTAGAGGCAGGTTGTTCAGGGTAAGTCTGCTGAGATGGGTATGAT
>dDocent_Contig_6470
CTGCTGTAAGATCAAAAACCTCTTCGAATACACGAAAAGGATCACAATCAAGATTAAAAGACGGTAGTTCGACTAGCAATACAAATGCGGATC
>dDocent_Contig_6472
CTGCTGTAACTTTGAATGAAATATTTTGTTCTATCTTACTGTATTTGATATAAAAGTTGTGTCTTCAGGGAGAAAATGGTTGCAGAGATCGGA
>dDocent_Contig_6474
CTGCTGTAACTGAAGAAAGGACATTCGCTGACCACGGGCATATTTTCCTATAGTTGTTGGATCAACCTTAACCCCAGACGCAGAGATCGGAAG
>dDocent_Contig_6476
CTGCTGTAACTCAGGGATGCTTGGGGGTCTCTGTGCTAGACAGTCCCACCATATCGCGCACCCAAGATATAGCGCCGGTAAGATTAAGCTGAG
>dDocent_Contig_6479
CTGCTGTAACGTGTGATTCACTTGATGCAGGTCCATTCTGGAATTTGGTCTGTGTTCCCCAACTTGGTCCAAGCCTGCATAGGCTTGCATCG
>dDocent_Contig_6480
CTGCTGTAACCTTTAGTATATTTTACCAATGGTAATTTTGTGTATTTATTTTTGAAGAGAAGGCAAGATTTATTGTTGTGCCAATTCATCCTA
>dDocent_Contig_6483
CTGCTGTAACCCATTTGGTGGGCATGATGACGCCACGCCCACCATCGATCATGTCTGCCAACGAGTGGACAGTAGGTCCAAGATGATTGACGG
>dDocent_Contig_6485
CTGCTGTAACACATATACAGAAACCCATCCTCATCCTTGTAAGTTTGGTAGATGGAGTTCATAAGACTAGCTG
>dDocent_Contig_6487
CTGCTGTAACAACAATTCCATGTGATATTTTTTTTCTGCCGTGTTGTTAGTTGTTACATAGAAAAAACGGTATTGGCTGAGATCGGAAGAGCG
>dDocent_Contig_6489
CTGCTGTAACAAATTTTAAACTCCAAAACAAAGTTTATTTATCATGTTATATACATGTAGGCATGCACTTTTTTGGCTCGTTCTGACCTTAAA
>dDocent_Contig_6492
CTGCTGTAAATCGAGCTATCTGACTGAGAAAGATATTGAGTGATCTTCATCTTGAGCACAAAGAAGACACTAAGATCTTTGTTGATAATCAAG
>dDocent_Contig_6494
CTGCTGTAAATAATACAGAGAAAGTTTTGTCGGGAGTGAACAAAAATAGTGATGCTACTGTCCAGAGTTGTTATTTAAATAGGGAAGCTGAGA
>dDocent_Contig_6496
CTGCTGTAAAGTAGACCATAAAATTTTATTTATCGCACTTGGGATTATCCATATAACTGCAACTATTGCACCAAACAAATTGAACTCTAAATC
>dDocent_Contig_6497
CTGCTGTAAAGGGTGTTATCAACTCTGGTATATTTTGCTAAATACTATATATCTTTGGTTCCTAACTAGTTTCCCATGATGGAGTAATTAAAC
>dDocent_Contig_6499
CTGCTGTAAAGGGTCTTATCAACTCTGGTATCAATCTTTCTAAATACTATGTGATACTTTGTTTTTGACAGAATCTAAATGTGATACCTAAAT
>dDocent_Contig_6501
CTGCTGTAAAGGCATGCAAGCGACGCCTCCATCACCCATAGTAACCTTCAACTCCAGAACGAAACCTTGAAAACCCTAATCAACCCGTCCCCC
>dDocent_Contig_6503
CTGCTGTAAACTTTACTTCCCAAAGCAAGATGGGGAAGTTGCTAATGGCTAAATGTAGAACTCTGCAGGAGGAAAATGAAGAGATTGGGCATC
>dDocent_Contig_6505
CTGCTGTAAACAGCACTGTAGGTGTCAAGGGATCAAATGGAAATCAGAAGTTATATGGATCTGTGGCCTCAACCGGAGCTGGTAAGCGGTTCA
>dDocent_Contig_6507
CTGCTGTAAAAGGAAATTCATGCACTTTGGTGAGTATGGAAAAGAGTTAGAGGCCATGAGGTGAGAAGCAG
>dDocent_Contig_6508
CTGCTGTAAAAGCTACTGATTTTGGACTCTCCATTTTCCTTGAAGAAGGTAGAGTTTTTTCATTAACTTTTCCTCTGATTTTAATTATTATAT
>dDocent_Contig_6510
CTGCTGTAAAACTAGGGTTGGAAAATGCTCAGAATGAGCTTTATATCATCTGTTTAGCAAGGTTTAATCAATTGCTAAACTGGTTTTATTTAA
>dDocent_Contig_6511
CTGCTGGTTTTTGTTTGGTTGTTTATGCAGGTAAGGGTTCTGTTAAGACTCGGAACGGAAAGATCCAGATTCGCTTCATCAACGGTGCTGAGA
>dDocent_Contig_6513
CTGCTGGTTTTTGAATATGATATCAGTATAATCTCAACCAATTTTATGCCTTATGGATCTCATTACTGCAATTATACGATTAATCATTTAAGG
>dDocent_Contig_6515
CTGCTGGTTTTTCCTTGTGATATGTGAATGAATATGATGACTGCTAGGTTTTTTTTCCCAGAATGATTTGTTTACTACTGATTTTTATACTGG
>dDocent_Contig_6516
CTGCTGGTTTTGGTTGGTCATGGGGTCCTCTATCATGGCTAATTCCGAGTGAGATTTTTCCAATAAATATAAGAAGCACTGGACAAAGCATAG
>dDocent_Contig_6518
CTGCTGGTTTTGCTTCAGCTTCAGCTTCAATTGCTTCAGTTTCAGCTTCTTTTGATTTGGATTCACTTCCTGTTTCAGCTTCTCAAGGGTATC
>dDocent_Contig_6520
CTGCTGGTTTTGCCAATTCTGGTAAATATGAGAACAAACCTGTTTGGCGTGAATTGCTGTTTCCTCCTCCCGCGCTTCGCTGGATGCTGATTA
>dDocent_Contig_6522
CTGCTGGTTTTGAATTTGATAGCAGCATGGTCTCCGGAACCCTGAACTTTGTGGCATTGAATTACAGGAATAGCATGGACAAACATTCAGGAT
>dDocent_Contig_6523
CTGCTGGTTTTGAAGGGGGTGCATCATCTACATGCACTGCAGGAGGTTGGGCATTAGTTGTTGCTGGTTTTGGGGCCTCTCCACTTCCAAAAA
>dDocent_Contig_6524
CTGCTGGTTTTCAAGGGCAGTTTCCACAGTCTCAAGCTCATGCCATTGTTCAAGCACAGTCTAAGGCTCAGGCTCAAGCTCAGGCTCATGCAC
>dDocent_Contig_6527
CTGCTGGTTTGTGTTTGGGTTTCACAGTTGCTTCTGTTGTTCCTGGACAGATTAAGACTTCTTTTGGAGCTG
>dDocent_Contig_6529
CTGCTGGTTTGGAACCCTGAGCAGACTCCGGTGATATTGAATCAGCCAGAAAGAAGGTTAACTCCTCACCTTTGAAATGGAGCTTGAGCTGAG
>dDocent_Contig_6533
CTGCTGGTTTGCATAACTGGGACTGGATTTTGAATTGTGAATTAGTTACCGGCATGCAAAAATTATAATTCATTTAATTGCATCATTTACTGG
>dDocent_Contig_6535
CTGCTGGTTTGATGCTGAGCATATCATTCTTTGATCTGGCTCATAATGCTATAAACTCACTCGGCTTCTTGAAAGGCAACCTTTGGGTAAGCT
>dDocent_Contig_6536
CTGCTGGTTTGACTGCAACTGTTGCCAAGGAACCAGAAACTGGAGAGTTTTGTATTGAGGTTGATAATCTGTTTTGTACTTACTGGAAGTTTA
>dDocent_Contig_6538
CTGCTGGTTTCTGCCTGCTTCTAATGCTCCTCCGACCACGAACGCGTCCTTGTCTGTACGGTGTCCCTTTCCATCCATGTAATTTTCCTATTC
>dDocent_Contig_6540
CTGCTGGTTTCTACTTTAACTAAAGAATTTAACTATTTTACCAAATCAGGTACCGTGCATGCGCCCTTAAATGGCATCCTGATCGTCATCAAG
>dDocent_Contig_6542
CTGCTGGTTTCCATAAAAGTTGTAACCATAATTTGGTGTCTGTTTTCTCCGCGTTGTAAATTCAAATGACTGCGTTGTCTTTTCAGACAAGTT
>dDocent_Contig_6544
CTGCTGGTTTACAGGTTAAGCAGAAGCTTGTTTCGATTGATGGTAATTCTTCTCATTCGTTGAGTTGTTTTTACTTTGCAATTCTTTATGCTG
>dDocent_Contig_6547
CTGCTGGTTTAATCATGCTCTTCGTCGTCGCTTATATAACCTACCACTGCATGTTGCTTCTAGTCAAGACGCGTCGGAAACTCGAATCAGTTA
>dDocent_Contig_6549
CTGCTGGTTGTACTATGGTTCTTAAACCTGCTGAACAGACACCGCTTTCGGCTTTGTTTTATGCTCATCTCGCTAAACAGGTAATTAAACAAA
>dDocent_Contig_6552
CTGCTGGTTGGTAAGGTAAAATATGACAAACGGCAATAAGCTGGTGTTACATTTATACTATAGTAATTTATGGTATGAATTATGAAACCTAAA
>dDocent_Contig_6554
CTGCTGGTTGGGGGTGGGGGTCGGGTTTGAGTTGCAGATTGTTTTTCTTGTTCCAGTAAGATGTTTGCATGTGTTCTCTGCGCAACCTCAACT
>dDocent_Contig_6556
CTGCTGGTTGGAAACGAACTTGTTCGGTTATGCCCATAAGAGCAGTATCGAATGAGTTCTATTATGATATTTTTTAGTGAGGCGCAACTTGTT
>dDocent_Contig_6560
CTGCTGGTTGCTGGTAAGAGTTTGAGTAACATCAGAATCCTTATCTAGAAACTATAATCAATTTCAATATACCCTTCAAAAACATAAGATCCA
>dDocent_Contig_6562
CTGCTGGTTGCTGATTAATGATAGATAGGATGGCGATTCTCATATAGTTAAGCTTCTTGATAAAACTGTCTCATATTAGTGATATACAAGAAT
>dDocent_Contig_6565
CTGCTGGTTGAAATCACAGTTGTTGATGTTGATGGCAGACCCGGAGCCGTTTAAGTAATTGTCGGATAACATAGCTTGAGAAGCGTAGTGGTC
>dDocent_Contig_6567
CTGCTGGTTGAAACACAGTCGGGTTTTCCAGAGATAGAGAAATTGCATGAGATGGGGGTCCGTCCTGGTTTTGATTCAGATCATTAGTGCAAT
>dDocent_Contig_6568
CTGCTGGTTCTCTCATCATGTTGATTTCATGGGCTACAAGAGTTGCTGATGTTCCTAAAGTTGATTTTGATTTTTGGAAGGCTTTGTTTCCGG
>dDocent_Contig_6570
CTGCTGGTTCTAAATTTTGGACTATTCTAACAAATGAGGAGATCAATTGTGAGACTTGTTTGACTTGCTAAATAAAACAGGCCTTTTACCTTC
>dDocent_Contig_6575
CTGCTGGTTCGGGGGTAGGGTACGGTACTAAAGGTCCTCGGACTTCCAGGCGGTTTTTCTTTTGGACAGCTGAGATCGGAAGAGCGGGTCAGC
>dDocent_Contig_6577
CTGCTGGTTCCACACCTTCTGTATCTGTTTCTGGGGATTGCACTAATGATCTGAATCAAAACCAGGACGGACCCCCATCTCATGCAATTTCTC
>dDocent_Contig_6579
CTGCTGGTTCAGCTCTTCCACAAGCTTTTCATTGCGAGCCACTAGCTTCTCTAAGGTGGAAGACAGAATCCATAGCACTCTTGGCAAATTCAG
>dDocent_Contig_6582
CTGCTGGTTATGTTGCAGTTCGACTATGGAGAACACTCGGAAGCGGCGACCAAAAGGGTTGGATTTCAGTTGCATGGAAAGCTGAGATCGGAA
>dDocent_Contig_6584
CTGCTGGTTATGTCAGCGTACGTCTTTGGAGGACCATTAAGGGAACACCAGAAGGGTGGAGATCAATTTCTTGGTCCGCTGAGATCGGAAGAG
>dDocent_Contig_6586
CTGCTGGTTATCAACAGGTATTTAGCAATTCACAAAAGATATTTACAATTGCGGTGTTTGATTCTCAGTTTATTCTTTGTTCTAATCGATTTG
>dDocent_Contig_6588
CTGCTGGTTAGAGCTTCACCTTCTGCAAGTGATATGTTTTGTGTCACAACCAAATCATTGCCTTCTCTTGTAAATACACTGTGAGGTTTCTCA
>dDocent_Contig_6590
CTGCTGGTTAATCCGAGATTTCTATCGCAAGCTCTCTATCTCGAGTGCTTCCATGATTCGCCGTCAAGGATTCTTCTCAGGAATAATGAAAAA
>dDocent_Contig_6592
CTGCTGGTGTTTGGTGTGATACAAAATCTGTTGTTACCACTCCAAGAACTGGTAGATACAGTGCTGATGCAG
>dDocent_Contig_6596
CTGCTGGTGTTGGTGTTAACATTCGCAATGTGCACAACAGTATACCTCTTCACTTGGCCTTAGCTAGGGGTGCAAAGGCATGTGTCGGACTGC
>dDocent_Contig_6598
CTGCTGGTGTTGGAAGTATGGTTTCTAGGGAAAGGGCTTCCCAGTCGATTGGATTGATTGGAGTTACGAGACAGGCTAGGCATACACTTGTTG
>dDocent_Contig_6600
CTGCTGGTGTTGCTTTTCATTCAATTCGGTGGTTTGAGCTCTGCTTCCTATCGTTCATGCTGGTAACTGAACCTATATCACTGACAGCTACCC
>dDocent_Contig_6603
CTGCTGGTGTTGCGGTTGCTACCCTTCATGTGTGTTATGGAAATGAGTTGAAGAAATATGTTAAAGGTATCACAGAGTTGACACCTGATGCTA
>dDocent_Contig_6608
CTGCTGGTGTTCATATCGAGGATCAATCTTCTGTGACGAAAAAATGCGGTCACATGGCGGGGAAAGTGTTGGTTGCGGTTAGTGAACATATTA
>dDocent_Contig_6610
CTGCTGGTGTTACAAAGGTTAGACCCTTTTCTAATGACTGAGTTTAGTTCGCTAGTTTTGACATGAAAATTTTCATAATGATTTAATCGTCTG
>dDocent_Contig_6612
CTGCTGGTGTTAAGTCCGAGGAAGAAGTTCGGAAGGATAGTAAGGTTGAGGAAGGTGAGGGAGGAAAGGAGAGTGTTGATGTCATAGAATGGG
>dDocent_Contig_6614
CTGCTGGTGTGTGATCTACGGGGACTTCTTCGCCGGAGAAGCTGGAGAATCCGCCGTATTCGGAGTAAGTGTCGTCACCGGCAGAGATCGGAA
>dDocent_Contig_6617
CTGCTGGTGTGAATCGTGTTGAAATGGATTTAACAGAACAGAAAGTTACAGTTAGCTATGATTCGGATATTACAGGTCCAAGATTTCTTATAC
>dDocent_Contig_6619
CTGCTGGTGTCTGGGACTCTCTTATGAAATATAAAAAAAGTATACCTAATTTTCCTCAGACTGAGACATGTGAGCTGAGATCGGAAGAGCGGT
>dDocent_Contig_6621
CTGCTGGTGTCTATGCCTTGGTAATAATATTTTTTTAATTTTAAATAATAGAAATACTTGAATTTATAAATAAATTAAAATTGAATAATTAAT
>dDocent_Contig_6622
CTGCTGGTGTAGGACCCTCAAAATCCTGGAGCAAAGTTGAGGTTAGGAAAAGGAAAGAAAGAGACAGCTCTGACTCTGAGGAGGATGTCGAAG
>dDocent_Contig_6623
CTGCTGGTGTAACCACTTTTCAAGGGTTTCCGCGTGCATGGTAGTAGGCTTCCGAGGGTTAAGCGTGAGTGGAAGTGGGCTTCAACGTGGTCA
>dDocent_Contig_6624
CTGCTGGTGGTGGTGCTGACTCATTTTCAGTAGTTGCTATTGGCTCCTCCACTACTGCTTCCGCCTCTTCCTTCACTTCTTCAACCGATTCCT
>dDocent_Contig_6625
CTGCTGGTGGTGAAGTCAGTGAATCAGTCCCCAAGCTTTCTTCCTTCAAAGAATAAATTTTGTCATTACGAACTAAGACCGAAGGCAGGTGCA
>dDocent_Contig_6627
CTGCTGGTGGTGAAGAAATAGTTGGTTGTTTGACTCTCTGATTGAGTAGTTGGCGATCTAAGTAGTTGAGGGGGCTATCTTCGAGTATCTACT
>dDocent_Contig_6633
CTGCTGGTGGTAGCACTGGTGGGATAACCATAGGGGAAGCACTTGAAGCCACTGTTCTGACGGCAGGAAAGAAACCCGTGGAATGGAGCGATG
>dDocent_Contig_6635
CTGCTGGTGGGTGATAACCAGAAATTGATGAAATGATAACAACGGATGAACCCTTTTGCATGTGAGGAGCTG
>dDocent_Contig_6637
CTGCTGGTGGGGCTGTGCCCATTCTTTCTCCCTCTTCTTCCGCTTGACAACCGGAATAAGGAACCTTAGAATTAACCCTACCTGTCGATGAAA
>dDocent_Contig_6640
CTGCTGGTGGGATGTCTCCACAAGTTCAAGCTCGTAGTCAGCAATTACCAGGGTCTACAACGGTAACACCTTATTTCCTAGAGTTATATTGTT
>dDocent_Contig_6642
CTGCTGGTGGGAAATCTCTATTCATCACACCCCTCTCACCCGAGCCTCCTGGAAAGACCCTTGGTCTCCAATCTGCAGATGAGTGTCTTCCCT
>dDocent_Contig_6645
CTGCTGGTGGCGGTGATGATAGCACAAATAACAACAATAATAACTCCATAGGTTTATCAATGATAAAAACATGGCTGAGAAACCAGCCTCCAC
>dDocent_Contig_6647
CTGCTGGTGGAGATGATTCTGTGAGGAGGTTTAGGGTGTCTTTGCCGTTAATGCCATTTAGGGTACCTTCTTCTGCTGAGATCGGAAGAGCGG
>dDocent_Contig_6649
CTGCTGGTGCTTTTACCGTTTCAACAACTTTCTTAACTCCTATTCCTACCATCAATCAAAGCCAACAAACACAAAACGATAAACACTGTTATA
>dDocent_Contig_6652
CTGCTGGTGCTTCCAAAGTTTTTCCAGTCCAGTTTATAGGAACCAAAACCATAAAAGCCAGTAGGGTAATTGGGGCAAATATTTTGACACTGA
>dDocent_Contig_6656
CTGCTGGTGCTGTTACTGCTGACCTATCTATTTCATTTTTCTTGAAGAATTTTGATGTCTCTTTTGATTCTATTTGCATTTGCATACAGTAAA
>dDocent_Contig_6658
CTGCTGGTGCTGTGGCTCTAGAAAGAAGAAGAATCTCAACAATAAGAAAGATAAAAAGAAGAAGGTAAAGCATAGCGAAGCATCAAAGCAGAT
>dDocent_Contig_6659
CTGCTGGTGCTGATATTGTCCTTGACAATAGTCACAGGGCAAGGAGCATTAGCCATCACAAAGTTGCTTACACTTCCCAATAAGATCCTGTTT
>dDocent_Contig_6661
CTGCTGGTGCTATGAGACAGGAGTTTCTCTTGGAATCGAAGTTGATGACAAAATGCCAAAGAAGATGATGTTGACATGCTGGCAGATGTGAAC
>dDocent_Contig_6665
CTGCTGGTGCCTCATCCCTCTTGTTTGTTTACTCACTCGACTATGCCCGTACCCGTCTTGCCAATGATTCTAAGGCAGAGATCGGAAGAGCGG
>dDocent_Contig_6667
CTGCTGGTGCCATTTTGCAAGATGTTGCTGATTCCGGTGTTTTGTTTGCAATACTGATGTGCAGACACAAGGTTTAACACTATACTTAATTTG
>dDocent_Contig_6669
CTGCTGGTGCCATATTCCTGGCTGTTAAACACAGCCTTTCTGAACTTCTGAATATCAGCATTGTACTGCATTGTGTCGTACTCCGAACTACCA
>dDocent_Contig_6672
CTGCTGGTGCATCTTATGATTGTAACTTAGGTTCTCTATCACTTAATATAGTTTCAGCGACTCCAGGAATCCTTGATCCGTGGATCTAATGCA
>dDocent_Contig_6675
CTGCTGGTGCACTTCTAGAAACCGCAATATCTGAGAACAATTTTTTCATCCAATTCTCTAATAAAAGCCGTCGCTGAGATCGGAAGAGCGGT
>dDocent_Contig_6676
CTGCTGGTGCACCATCATCTGTTCGGCGGAAGTTTGGTTCAACTGTGAATCCCCAGTTGCTAAATAATAGCAAAGCATCTAATGAATCACCTA
>dDocent_Contig_6678
CTGCTGGTGCAAAGGGTAACCGTTCTGCTTTGCCATCATCAACTATAATGATAAGACAGGTTTGATCTCAACCATTTAATACTATACTCAGTT
>dDocent_Contig_6680
CTGCTGGTGATTCTGAGAAGAAACGAAAGAGTAAAGAGGAATGCCACATTCTGGTTCCGTCAAGCCAGTCTGCCATTATGATTGGCAAAGCTG
>dDocent_Contig_6682
CTGCTGGTGATGTTTCTGGACTTGCTGTTAAATGGTACATCTTTTCACTCATAGTATGAATTTTCCACTTTCAGGCTGAGATCGGAAGAGCGG
>dDocent_Contig_6685
CTGCTGGTGATGATGATGATGATGATGATGATGAGGTTCGCTTATGTTGTTGAACTGATCATGCATTGTGCTG
>dDocent_Contig_6687
CTGCTGGTGATGAAGATGATGACCATGGCCATGACCATGACCATGATGACTCTGAGTACTCGGCGGCGGCGACGGTTGCTGAGATCGGAAGAG
>dDocent_Contig_6689
CTGCTGGTGAGGCGGCGTCTGATAATGATAAGGATGAACATACGACATGTAATGCTGTGGATACATCATCATCTACTGCTACATCATAGCCAT
>dDocent_Contig_6691
CTGCTGGTGAGGCGGCGCCTGATAATGATGAGGATGAACATACGACATGTAATGCTGTGGATACATCATCATCTGCTGAGATCGGAAGAGCGG
>dDocent_Contig_6693
CTGCTGGTGAGACAAATAAAATTCTGGACACTTCTGCACAGTCCAAGGAAGACAATTCTAGGAAGTTATCAGAACAACTAAATGCATCTTCA
>dDocent_Contig_6694
CTGCTGGTGACATCTCCGTTAGGCCTCATGGCTCGGCGACGATGTCTCACCAGGAGATTGATTTGCTCAAGGTTGTGAAAAAAGCCTCCGATC
>dDocent_Contig_6696
CTGCTGGTGAAGGAAGTAGTAGACTTGTATCCGAGGTATGTATTCAATTCTCTTCTTTTTCATGATAATACTGTTGTAACACATTCATTTTGT
>dDocent_Contig_6697
CTGCTGGTGAAGCTCATTCCAAAGCACTTGAAATTGCTCGGGATATCAATCAAAAGGTATCTCTCTCAAAGATATTACATGCTGAGATCGGAA
>dDocent_Contig_6699
CTGCTGGTGAAGATTTGGTTGCAAGCTAGGAATTTTATCACTCAAGATGGTACAAATGGAACCGGGAGGATAAGATGCTCGGCAAAAGCTACA
>dDocent_Contig_6703
CTGCTGGTGAAAATTGTGTGATGATACATACAGAAGAGTAAACTAAAACCAAGTTGATCGAAACATATACGAAAAAGCCAGCGACATATGATT
>dDocent_Contig_6707
CTGCTGGTCTTGATTCACTTGTTCTTGGGGAGGGTCAGATTCTTTCTCAGGTTAAACAAGTTGTGAAAAGTGGACAAGGAGTGCCGGGTTTTG
>dDocent_Contig_6709
CTGCTGGTCTCTTGGCAACTGCAAAGAATTTACAAGACTTGAACCCCAAGAATGCAAATGCAAATGCAATATTTAGGGAGGCTGAGATCGGAA
>dDocent_Contig_6711
CTGCTGGTCTCGACCGGTTCACTAGAATGGTTGGAGCAACAGGAGCTCCTACTCTCCCTAGAAGCTGATGTTGGTTGTTGGCTAGGCTCAACT
>dDocent_Contig_6718
CTGCTGGTCGAGCTGTAAGCTCTTTTAACCTAAAATAGATGTTACACTCTTCAGAAAAACTTTACCATACTATAAAGGTATACATAGTAAAC
>dDocent_Contig_6722
CTGCTGGTCATTTGGTCTCTTTTGCTCTCCTGTACATCGGTATTGATTTTCCCTCGGGAATGTTTCTCCCGAGGATTCACTTTTCTTAACCCT
>dDocent_Contig_6724
CTGCTGGTCATTGGATGTTACCAGGCAAGTCTACATCCGATTGTATCTTTTTACCCGTCCCAATATCCTGCATGAATTTAAATGGAATCTGAT
>dDocent_Contig_6730
CTGCTGGTCAATTGTTTTTCTACATCTTGTCTATCAGATTTCCTGTTTTATTTGATCCTTATTTTCTCTGTTTTGCTGTTCTTTGTGTTTTGA
>dDocent_Contig_6732
CTGCTGGTATTTTTGGCGATTGCTGGCATTCTTTTGGCACCGGCACTGGTCACTAGCCACTGGCATCCTTTGCTAGTTGCTACTCAGAGATCG
>dDocent_Contig_6733
CTGCTGGTATTCTTTTGGAAGCTGATGATGATGGTGAAGATGCTGATGATAACAATGGTGGAGATCCTGGTGCTGGTAGTAGTGGTGGTACTG
>dDocent_Contig_6735
CTGCTGGTATTACTCCACCTGGTGGTGTGTACCAAGAAGGACCAATGAAAGGAAAATCAATGGTGGGTAAAACAACAGCTTTTAAAGTATTTG
>dDocent_Contig_6737
CTGCTGGTATGTTCTAAATGATCTAGTACTCTAACTTTAATACTGATACAGGCCTGTTTGACGAGGAAGGGAAGCTTCTTGGTTCGTCTAGCA
>dDocent_Contig_6739
CTGCTGGTATGTTACTTATAATCACAATGAAGGAGTCAATGATAAAATGTTCAAGGTTACTTTTTAGGGCATTTTACTGGATAACTTATTCAA
>dDocent_Contig_6743
CTGCTGGTATGCAATCCTTTTGCGAATACCTTGCCCCGTAAGAATCTTCTACTCTTCTCAACTTGACACTTCTCAATCTTTTTGGTTTGTTCC
>dDocent_Contig_6747
CTGCTGGTATGAAGCCCCATATCTGCTTTGTGCAAGTCTCAGAATGACGCAAGAAAAAAATGCTTCTAGCTG
>dDocent_Contig_6749
CTGCTGGTATCGATAAGTAACTCTTCATAGGTCCACAACTTCTCATTTTTCATCCCCACCTTCTTCTATTATCTAACAAGCATCTTTCTCTGG
>dDocent_Contig_6753
CTGCTGGTAGTATTGTGTTCCATCATTGTGGTGTCCTTTGTAGAAGTCAGTTACCTTCTGTCCGATTGAGCTATGTTGCTGAGATCGGAAGAG
>dDocent_Contig_6755
CTGCTGGTAGTAATAATGATGCCACATCTGATTATAGTCTTGGCCATTCTGCATATATCCATATTGATCATTACCTTGCATTGCATGCTGAGA
>dDocent_Contig_6757
CTGCTGGTAGGTAGGTAGGTATATGAATTATGATAGAATCCTGATTCAATTGTTTGTTTGCGCTTTTCAATTTCTCACAGATGACTGGGAAGG
>dDocent_Contig_6759
CTGCTGGTAGCAAGACAATTTGATCCAGGAGGAATTTTTTATATTTCATGTACAACTCAATCCTTCTGCTTCAAGTTATGGGATCCGGGAGGA
>dDocent_Contig_6763
CTGCTGGTACTCACGGGCCGGGTTGTACAATGACTCTGCAGAAATCTGACTTTTGGGTGAACTAGAATTTTCAGGTCCTTGTTTAAACCCTGC
>dDocent_Contig_6764
CTGCTGGTACATAAATGGCGTGAAAGGGTTAACAGCATCACTCTCATTCTGTGTTTATTTGTTCTACGCCGGTGCACTGAGATCGGAAGAGC
>dDocent_Contig_6767
CTGCTGGTACACCAAAAAGTCCTTTAGAAAAATGGGATAATGGATATCAAATTGCTCAACAAATAGTTATGGGTTTGATCGAAAGCATAAGGC
>dDocent_Contig_6769
CTGCTGGTACAACAGGGCATCAAGCAACTAGGAATTGGGTGGCAAGTATTATAAAGGAAAAGTTGAAAGCTTGTCCAGACTACAAGCCCAAGG
>dDocent_Contig_6771
CTGCTGGTAATGGATCTGGATTTTGTGAGAAAGCTCTTCAGAGAGAAAAGCTTAATAATCCTCCAATCCATGTTCGAAACAATCAAATCTTTG
>dDocent_Contig_6773
CTGCTGGTAAGAATCTGAATCAACTTTAATTTACTTGTTGCTGTTGTTTGTGTCCCCCATACACTTTGCTG
>dDocent_Contig_6775
CTGCTGGTAACGAAATAGGCCATTTCCATTCACTCTGGTGGTATCTCCTAACTGCCTCTCAATTCTTCTCGTTTGGAGACGTGAACTATGATC
>dDocent_Contig_6777
CTGCTGGTAAAGAATCTGTTGATTCTGTGGTTGTTGCTGTTGCTGTTGAGCAATAGAATTCTGTTGATGTTGCTG
>dDocent_Contig_6783
CTGCTGGTAAAAAACTTCAGGTGGCATACGGTTCGAGTTTACAATCTGTTGGCCTTCATCAGTTATCAGAGGATTCAGATGTTTTTCTTTCAG
>dDocent_Contig_6785
CTGCTGGGTTTTGGTTGTGTTTGATTCAAAGTCATCAAATATGCCGGCAGTTCTGTTTGCCGCTGACCCACATTCTGCTCAACTGTTCCCTTT
>dDocent_Contig_6787
CTGCTGGGTTTGTTTAATGACCTATTGTCATGGTTGTTTGTGAAATGGCCTGTTGCAGGACCTACTTGGATGATGCAGGATTCAGCTGAGATC
>dDocent_Contig_6992
CTGCTGGGTTGGCCGTCGGGCTTGCTTCTATTGGACCTGGAGTTGGTCAAGGCACAGCTGAGATCGGAAGAGCGGTGCAGCAGGAATGCCGAG
>dDocent_Contig_7114
CTGCTGGGTTCCGCACCCGAGGACTGGAATTTACTTCCCTGTTGGCCATGACTGGGTAATGGAAGATGTTCCTGAAGGCGCTGAGATCGGAAG
>dDocent_Contig_7116
CTGCTGGGTTAGTAAGAACAAGATAGTGGGCTTTCCCGTGTAATTTCGACACCTTGGACTTCGGCATCTTTACTTAGGGATACCCTTGGTAAA
>dDocent_Contig_7120
CTGCTGGGTGCTTCTGATCAATAGAACAGGAAGAGGAGGAAAAAACTGAACGACGTTTGGGCTTGATCTTGTTGTACGTCGGAAGCCGGGGTC
>dDocent_Contig_7122
CTGCTGGGTGCATAGTTATTACACAGTTTACCTGCGGATTTTGTTGCGATGTTAATAATTAAAATATAGAACAGGTCTTGGCAGAGATCGGAA
>dDocent_Contig_7124
CTGCTGGGTGATATAGAATTTTGCTAAGAACTAAAAGCAATAAATGAAAGTTATTCTGTGAAATGGGATACGGTTAACAAACTGAGATCGGAA
>dDocent_Contig_7125
CTGCTGGGTGAGATAATTTAGAAAAAGCTAGAGGTAGAGGGAGGCTTAGAAAAACTATAAGAGAAATTATTAAGAAAGATCTCGAGATTAATT
>dDocent_Contig_7129
CTGCTGGGTATATGGAAAACAAGGAATTTGGTTTACAATCCAACTGGATCGAAAACATAACTCAAGCCCAAAACTAATGACTCAAACTTAAAT
>dDocent_Contig_7131
CTGCTGGGTAGTTGCAGTGGACTGGTCCCAGTTGGTAGAATATCCACCAGATGAATGGGGATAACCAGCATATGGCTGAGATCGGAAGAGCGG
>dDocent_Contig_7133
CTGCTGGGTAGTAGAATTTTGACAAAAAGATAACACAGGCACCACACTACATGACACTCTTCAAATATATTAGGCAGAGATCGGAAGAGCGGT
>dDocent_Contig_7135
CTGCTGGGTAAAAGGAAGATTCTATCATCTGGATGCCTCCACTGTTATCACCAGGACCGTGTCCCAGGCCAAATGGTCTATCTTGTGAACCT
>dDocent_Contig_7136
CTGCTGGGGTTCCCACGAAGACGACTCCTCTTTTTCCAGCATCTATTGTTCAACCTCCACAAGTCTTAGTTACATCCTCTACCATGAGTAGTG
>dDocent_Contig_7138
CTGCTGGGGTTAGTAGTGGAAAGTGGACTGATCAGGAGACACTTCTGCTCCTTGAAGCATTGGAACTTTATAAAGAAAATTGGAATGAGATTG
>dDocent_Contig_7141
CTGCTGGGGTGAATTCCCATCCCCTGTTCTCAAACTTGCTTGTGGCTGAGCCGAATTCTGCTCCTTTAATTGCTG
>dDocent_Contig_7143
CTGCTGGGGTAAACAGACATTCTCCCCCGTCTAGGAGGGATGGAGAACCTTTGGATGGTGGGAGTGATTCTGATTCTGACTCTGATTCTGATG
>dDocent_Contig_7145
CTGCTGGGGGTAAAGGCTCGAATTTGATTGCACTCGTACCTGGTGGTTGTGGTAAAAGCTCCAGGCAAATCAAGCTGAGATCGGAAGAGCGGT
>dDocent_Contig_7147
CTGCTGGGGGGAGAAGAGGCCCGTTGTACTTCAGTGAATCATAAAAGGGATTACAGTGCACATGGGAATTTCCTTCTGATCTCCGCATATCAG
>dDocent_Contig_7149
CTGCTGGGGGCCGTAACCGTGGTCGGGTTTATGGCGCTGCAGATTTAGCTATTAATCTAAAACGTGGATCAAAAAGTTTTACCCAACAATCTC
>dDocent_Contig_7151
CTGCTGGGGCTTCCTCACTCGCATTTGTCTATTCTTTGGATTATGCCCGTACCCGTTTGGCAAATGACGCAAAGGCTGAGATCGGAAGAGCGG
>dDocent_Contig_7154
CTGCTGGGGCAAAATGGAAGTCAATGACTGAAGCTGTATGCATCTTTTTGTTTCTTGTTCATTGTTTTCTGTTTGTGATAGTTGTATTTTTAT
>dDocent_Contig_7155
CTGCTGGGGATGGTGAGAATTTCTAATAGCTAATGATGTCTCTCTTTGCTTCTATGATGAAACAACTGATGTCAGAAATGAGCTGAAGGCCAC
>dDocent_Contig_7157
CTGCTGGGGAATTTTCCAAGTGTGTGAAGTTTGAGAACGGGTTGCGTCCCGAGATCAAGCAGGCGATTGGATATCAGAGGATTAGAGTGTTTT
>dDocent_Contig_7164
CTGCTGGGGAAGGTGACAAAGTCTACGGCTGGGATTTACATTTCTACAATTTAATCGGGATATGTGAGTATGTCATATTATCTTTATTTCATA
>dDocent_Contig_7168
CTGCTGGGGAAAACAAATTTCTGAAAAACAAAACCATTTACCGATGGTTAAAACTTTGATATTTACCGATATCAACTTCAGCACGACCATTTA
>dDocent_Contig_7171
CTGCTGGGGAAAACAAACTTCGATGGTGGCTTCAAAGAATCCTGACATTTACCGATGTCAGCTTAGCAAGACCATTTACCGACGGCTGAGAT
>dDocent_Contig_7172
CTGCTGGGCTTGTTGTTATCCTTAGCATTTGTCTTACGATCTATGGAATTTCATCGTTCAACGAAGGTGATCCATCAACTGCTCCGTCATTGA
>dDocent_Contig_7174
CTGCTGGGCTTATTTTTCCCAAGCTAGTTATTACTGACTGAGTTTCTGACAAAATTATTCTCCTAGGGTTTCTTTGTTAATCAATATTTTTGC
>dDocent_Contig_7178
CTGCTGGGCTCCTTCCTGTTTTATTAGCATCAAACCCACTCAACAGGATATTCCATAAGCACTCCGGAAGGTATAGTGTGAAGGAAAGTAGGT
>dDocent_Contig_7184
CTGCTGGGCGCCCATTGGATCTCGATTAATCTAAAACAATAAAATTGAAATAAACATAAAATAAGAAACAACAACCCCACCTCATCCACAAG
>dDocent_Contig_7185
CTGCTGGGCCTGGTATAACAGTAACGCCATATCATGGATAGCACTCTCTGATTCTCTGGTTGTTAAAGGAGAACGTCTAGTGGCAGAGATCGG
>dDocent_Contig_7187
CTGCTGGGCCGACACTGACACTGAGAGACGAAAGCTAGGGGAGCGAATGGGATTAGAGACCCCAGTAGTCCTAGCCGTAAACGATGGATACTA
>dDocent_Contig_7189
CTGCTGGGCAGAAGAAACGTTGATTTGTTGCGAGGGCTGAGTCCTGTAACCAGAACTTGCATTCTGGTTATTACTTTTGCTGAGATCGGAAGA
>dDocent_Contig_7191
CTGCTGGGCACTAACAGGCACCGATGTAGTAGCTATCTCAGATATAACCGTCCGCTGAACCGGAGTTGCTGGCTGTTGAGGAGCAGGCTGATT
>dDocent_Contig_7194
CTGCTGGGCACAGGGTGCGGGAAGGAGGGAGCTCCTACGTGTGATAGTAAGGAAGTGAAGCCTAATGGACTAGACATGAGTTTGCAGAGATCG
>dDocent_Contig_7196
CTGCTGGGCAATACCTTGTTAATCCCGAAGATATTTTTACCGACGAGGTTTCAATAGGTGCATTTCATGCACTTTCTAGAAATATATTGTTAG
>dDocent_Contig_7198
CTGCTGGGATTGTGCCGTCGAAGAGTAATGCACCTTCTGTAGTAGCTTCTGCTCCGGTGGCATCGGCTCCACCAAAAGCTGAGATCGGAAGAG
>dDocent_Contig_7201
CTGCTGGGATGGTTTTGGACGCTGAGTGTGAAATTTTGAGGGAATTGGTAGAGAAGTATCCGGATTATACTCTTACTTTTGCTGGACATTCCC
>dDocent_Contig_7203
CTGCTGGGATGGTGGGATTTTGGCTTTCTACCATGGACAACACCGATCAAGATTGAATATTATTGCCAGATTGATAGGGTTGAACTTGCCCTA
>dDocent_Contig_7207
CTGCTGGGATCAATATGGATGCTGAGAAGCAGGCTCTACTTCAAAAAACGGTAGATTTGCAAGAAAATCTGAAAGAATCACAGGCAGAGATCG
>dDocent_Contig_7209
CTGCTGGGATACTTGGTCCTTTGAGCACTGTTACTCTTTGATCTTTTCTTCCACATGCCTGTGTACAAACCTAATATGAAAATATCATAGCTT
>dDocent_Contig_7211
CTGCTGGGATACCAGTTTGACAGTCTTCAAACCTGAGTTAGAAAATAATGGCGCGAGGTGATTGAAGAGGTTCACAAAGACGCAGAGATCGGA
>dDocent_Contig_7213
CTGCTGGGAGTGCTGAGATCACTTGGGCGGTGTTCAGAGAGAGATTCCTGAGGAAGTACTTTCCAGAGGATGTCAGAGGAAAGAAAGAGATAG
>dDocent_Contig_7215
CTGCTGGGAGATGGGAGGAAGCGGCGAAAGCGAGGAAGACGATGAGAGACTGTGGAATAAAGAAGGAAACTGGGTTGAGTTGGGTGGAAGAAG
>dDocent_Contig_7217
CTGCTGGGAGACATTCACAAATCTCAGAGTCTCCATTTCCTCTCGAGAGTATTTCCTCTCATTGTCACTGCTG
>dDocent_Contig_7219
CTGCTGGGACTTGATTACCATTATCCTCTACATTCCCATTAGAATGGACATTAGCATCCTCCTGAGGTTGCTGTTTTGGTTGTTGCTGAGATC
>dDocent_Contig_7221
CTGCTGGGACTGGTCCTACTTTCTTGCTTCTTGCAGTTATAGGTGTGGTTGCATTTTTGTTTGTGGTTTTCTTTGTTCCGGAAACCAAAGGAT
>dDocent_Contig_7225
CTGCTGGGACGAATGGTATGTCAATGCTATCATGCTCTATTCAATGGCTCATTGTGTATTTTCTCTCTTGACTAAATAACAATCTCATTTCCA
>dDocent_Contig_7227
CTGCTGGGACCTGAAGGTACTGGAAATTTTGTTCTTATGTCAAACATATATAGTTCTATAGGAAGATGGGACGATGCAGAGATCGGAAGAGCG
>dDocent_Contig_7229
CTGCTGGGACCATATTGAGAACCAGAGACTGACAATTCTTCATTATGTTTCCCAAAACTAGAGGTAGCCATAAGTTTTGCTTCAAGAGCAGAT
>dDocent_Contig_7236
CTGCTGGGAATGAAATGAGAGCTCCTCACTCGTTCTCTTTCTGTGATTCGGTCCTATTTGAGACTACTAAGGCACAAGTGAAGCTTCTGGAAT
>dDocent_Contig_7238
CTGCTGGGAAGGGAAACACATCTGATGTGAAGGAACTAATTCCAGAATTTTTTTATATGCCCGAGTTCTTGGAGAATCAATTCAATCTTGACT
>dDocent_Contig_7240
CTGCTGGGAAGATCTCGTCTGGTTAAGGGCTAGATGGCCTCTATGACTGCTCCATTTCTCGGACATAGTATGATTTTTTGCAGGAAGGTAAAT
>dDocent_Contig_7242
CTGCTGGGAAGAAACAGAATAACAAAAGGGGAGGGGCAAAAAAGAAGTCGAGTACCATAGTGTTGGAATCAGATAGTGATAATGAAGTTAATG
>dDocent_Contig_7244
CTGCTGGGAAATAATGAGAAAAACAGAACCATTTACCGATGGTTAAAAACTTGATATTTACCGATATCAACTTCAGCAAAACCATTTACCGAT
>dDocent_Contig_7245
CTGCTGGGAAACAGATTTTGATGTAGAAAGGAAGCAAGACCATTTACCGATGGTGGCTTCAAAGAATTTTGACATTTACCGATGTCAAACTTA
>dDocent_Contig_7247
CTGCTGGGAAACAGATTTTGAAAAGCGAAACCATTTACCGATGGTTAGAACTTGATATTTACCGATATCAACTTCAGCCAGACCATTTACCGA
>dDocent_Contig_7255
CTGCTGGGAAACACCTTGATGTTAAAAGGAAGCAAGACCATTTACCGATGGTGGCTTCAAAGCAACTTGATATTTACCGATATCAACTTCGGC
>dDocent_Contig_7264
CTGCTGGGAAACAACTTCAGAAAAGCGAAACCATTTACCGATGGTTAAAAGACTGGAAACTTGATATTTACCGATATCAACTTCAGCGAGACC
>dDocent_Contig_7293
CTGCTGGGAAAAACAACTTTTGAAGGGCAAAACCATTTACCGATGGTTAAAACTTGATATTTACCGATATCAATTTCAGCCGGACCATTTACC
>dDocent_Contig_7295
CTGCTGGCTTTGGCAGATTCCTGCCTCATAAACTTCATGCAGGCATCACTATATACTTGACTCGTCTGCAACACTTCATTCCAGCGCCTGCCT
>dDocent_Contig_7303
CTGCTGGCTTTATGATTTTCATTGACCTACTTCCTGTTGTCCAAATGGCATGAAAATTGATATGTAGCTCATTGAATGTGTCCTGATTATGCT
>dDocent_Contig_7305
CTGCTGGCTTTAAAACATTGCGTCTTGACGGGGCAATGAATGCTAAACAAAGGGCTCAAGTTATTGAACAATTTCAACTCTCAGAAGTAGATG
>dDocent_Contig_7307
CTGCTGGCTTGCCTGGACCGCGAGTAACCACAGCTATTTGTTGCTCAATATAACTTAATTGTTTGATCAAATCACTTGCGAATGAATAACGAG
>dDocent_Contig_7309
CTGCTGGCTTACTGTCAGTAAGAATGCTGTACAGAGAGTTCAATTCTTCCGCATTCGCCTTTTTAAATAGCCTCTTTACTGCTGAGATCGGAA
>dDocent_Contig_7311
CTGCTGGCTGTTGAAAAACCATTGACATTCAATTTCCAAACAAATGAATCTTCTCCCAAAGTCTTCGGCTCAACATTCCCCAACAAATGTTGC
>dDocent_Contig_7313
CTGCTGGCTGTGCTAGTTCTGTTCCAAGCACTAGTAGTGATATCATTGCACTCTGTGGATGGCAGTTGACTTTAGATGCTTTGCAATCACTAG
>dDocent_Contig_7317
CTGCTGGCTGGTGTTTGCTTAGGAACACTTGCCAAAGTGAGTGATGAATCGTTTGGAGCAACTGGTTATACATACACTGTAATTGCAGTATGT
>dDocent_Contig_7323
CTGCTGGCTCTGAGGGTCCCACGCAACAACAGCTTCTTGAATTCCTCCAATCCAAATCCACCCATCATCTCAACTCCTTTGCTTCTCAGCTTG
>dDocent_Contig_7325
CTGCTGGCTCCATATACGGCTAGTTCCATAGAGTGTTTATTTATGACATTGTTAAATGTGTAAATATTCACCTCGTAGCTGTAAGCACGCTGA
>dDocent_Contig_7328
CTGCTGGCTACTGATATTATTTATAGTGATGACCTGACTGATGTGTTCTTCAGTACTTTAGAGAGATTAATTTTCACGGGGCTCAACTAATGT
>dDocent_Contig_7330
CTGCTGGCTACCGAGAAGTTACCAGAGTGGTCTGAGAATCTTGGCATAATAAGAAAATGCATTGATTCGATTATTGAAAAAGTTCTTACACCT
>dDocent_Contig_7332
CTGCTGGCGTAGCATCCAAACTTTCTTCGTGTTCAGAAATGATTTCATTCTCAATATCTCTTTCTTGAATGCTG
>dDocent_Contig_7334
CTGCTGGCGGTCTAAAACTTCGGTTGGAACTTGCTTGTGAATGTGCTATGGCAATCCTGGATGGGTTTTGCAG
>dDocent_Contig_7340
CTGCTGGCGATTTTGTTTCACGCACAAACCAAGAAATTTTGACAATATACGGATCAACAGGCCTTGCTG
>dDocent_Contig_7346
CTGCTGGCGAACTTATTCCAATTCAATAATAGATCTCAATATTATGCCTTGAAGAGGAATCGAACCTCCACGCTG
>dDocent_Contig_7348
CTGCTGGCCTTGCGGTTTTGTATAAACTCTAACCAAACCCATTTCATCCCACATCCTTGAAAGTAGTCTGTCTAAATTCAGCTGAGATCGGAA
>dDocent_Contig_7350
CTGCTGGCCTTAACTTGACCTCTGATGATGACTTTTTTTCACATCCAACTCTCATAGGCTACTACAAAGACCATGTTAAGGTATGTTCCTCAT
>dDocent_Contig_7352
CTGCTGGCCTCAGCAGAAAAGCCTTCAGAACTGGAAGATTTCTCACTGGATTCAACACTCTTAGAAGAAACCCTGGTTCTACTCCCGTTTTAA
>dDocent_Contig_7354
CTGCTGGCCATAAGATGGTGTGAACTGAAAAATTGTAAATGATGTGTCAAAGCAAAGGTATATATAGGTAAAACATAATTCAAAGACAAATCT
>dDocent_Contig_7355
CTGCTGGCCAGAATGGAGTCATTCTAGCAATCTGCTGGTTATACAATATATTCCGAGCAATGTAGCAATGGGTTGCACATTTTTTTGGCCTTG
>dDocent_Contig_7357
CTGCTGGCATTTTCCTTCTCTGATTTTTAAAATACCAATATATGGTATAGTAACTTATTTCAAAATCATCTCATAATAACCTTGACTATTATT
>dDocent_Contig_7361
CTGCTGGCATAGCCTCTAATCATGTGGTTCCAAATGGTGGTGCTTGGGTTATCAATTTTATTGAAAAGCTTGTGGGCATGTTGAAGTTTACCA
>dDocent_Contig_7365
CTGCTGGCAGTTGAGAAACGATCTGTTTCGATAGCTGTTTGTGTTCGATCAACGTTGTTAGCTTCGTGAGTGATAGTGACACCAGCGTTGGTA
>dDocent_Contig_7367
CTGCTGGCAGTAACTCCTTTCCCAAGTCCACTAACAACTCCACCTGTCACTAAAACATACTTCATCTTTTCTTCAATTTTACTCCAAAAATCC
>dDocent_Contig_7369
CTGCTGGCAGGTAATTAGTACTACTACTTATTTAGTTTCTACCAATGATTTAAAGAAAAACATTGTAACTTGACAAATCACAATAATCATATA
>dDocent_Contig_7371
CTGCTGGCAGACCAATAGATTCTGGAATATCAAGATTGACTCCCGCAGTTTGGCCAGCCATTTTACGCTTGAGGTTGAACTCATGTGACGGCT
>dDocent_Contig_7372
CTGCTGGCACGGAGTTAGCCGGGGCTTCTTCCTCGAGTCCTGTCATGATCGCGCACTCGACGAAAGAGCTTTACAAGCGGCATTGCCCTTCTT
>dDocent_Contig_7428
CTGCTGGCACATACATAAGGCATTCCACCCCTATTGTATTCCAATAATTTGGTACTACCCTTCTAAAGTTATCATCTAGAGTTTTGATTCTCA
>dDocent_Contig_7431
CTGCTGGCACAGTGAATCAAAACTATGCAAACATTCTTTTAATGCTTTTACGTCTCCGTCAGGCTTGTGATCACCCACTTCTTGTTAAAGAAT
>dDocent_Contig_7694
CTGCTGGCACAACAGGGTGGTGCCTTACCGCACCGCAGGCGAACGCGCGGTAGCGTTCGTGGTGGTGCTTCAGGATTCCAATGTACTGCGTCC
>dDocent_Contig_7699
CTGCTGGCAATGGAGGACCTTTTGATGAAACGGTTGGAAATCAAGCTCCATGGTATATTACAGTTGCTG
>dDocent_Contig_7701
CTGCTGGCAATGCAGGATCGGTTTACTAAACTCTTTCAAAATAGGTTGCAAGCGCATGAGTTTGGTCCACAACACAAACACATGGTTGCCTTC
>dDocent_Contig_7706
CTGCTGGCAAGACCAAACATTGTACCGGTGATGCTACTGAGAAAACTGGTTGTTATTATACTGATGATGCTCCAGAGGACACCAGAGACTTTG
>dDocent_Contig_7708
CTGCTGGCAAAGGTTTTCAGAGACAGAGTGGGATGAAGAGGCCTAGTGGGGGAGACTCTAGTGCTCCTGCCAAGTGTTACAGATGTGGTCAGG
>dDocent_Contig_7709
CTGCTGGCAAACAAGAATACAGATAACAAAATAAAATGTCATAACAAAACAGTTCTAGGTTGTTTTGGTTTTATGGTTCTTAAAATATTTTAT
>dDocent_Contig_7711
CTGCTGGCAAAATGACGTCGGCACGATAAACACTCTTATCACCATGGTGACCTTGATAAACAACAAAAGCATCCTTTGGGATCTTGTCTATGT
>dDocent_Contig_7713
CTGCTGGCAAAAAGAAATTCATTCTTAATCTTAAGTTACACATGACTTACTCTTTCTATATATTCTAACTATTATTTGCAGTCTGAGTGTAGC
>dDocent_Contig_7715
CTGCTGGATTTTGTATCGACTTTAACCACGTTTGGAATCCTGGAGGTGAATTCGATGGCTTGTGTTTGGGACGCCATAACTGGTGTGTTACTT
>dDocent_Contig_7716
CTGCTGGATTTGATGGCTCTTCTACTACTTCTGAAAGTGTATATACTGAGAAGCATGATATCTGCAGTACGCATGAAGTGGACAGAGATCGGA
>dDocent_Contig_7718
CTGCTGGATTTCTTTCATTGTCTAGTAGCTCTGAAGCTGGTTCAACCACAGTCTCCAACGATGGTGCAATAACCGTTGCCAATGACATTCTAG
>dDocent_Contig_7719
CTGCTGGATTTAAATTTTGAGGTCGTGTACAAGTCTGGAGTGGAGAATAAGGTAGCTGATGCATTGTCTAGACAACATGAAGATTTGAGTTTG
>dDocent_Contig_7721
CTGCTGGATTGTAGTTTGATAGTTTGTTTCTTTATTCAGATAATGTGAGTTGTTACGAAGTTATTTCCCATCGTTTGTTCGATGCGTTGACAC
>dDocent_Contig_7723
CTGCTGGATTGTACATGTCTGTGTGTATGAATTACTATGAAGTAACCTTTACTCACACACTTGATTTGGCAGGTTGCACTTGTGAAATTAATT
>dDocent_Contig_7728
CTGCTGGATTCGCTAATTTCTCGAGCTTGATGGGGAAAGAAGAATTCAATCCATTTGGGAGGCCTTACAATTTTATGGTGCCTCAAGATGTCA
>dDocent_Contig_7729
CTGCTGGATTCCTTGCAAAAAGTATAAATCTCTTTTTGTTTTATATAAACAAGAAATTAAATGTATTTTGTGATATTTGTTTGATTTTTTTGT
>dDocent_Contig_7731
CTGCTGGATTATTATGTCCGTATTAATATTGTTCAACTAAGTTCTGTTTCGTACCAGTTTTTATCACAATGCTCTCTTTTCTTCATATTACCC
>dDocent_Contig_7732
CTGCTGGATTAGAAGATCTTGTAGCTTCTCAAATCTGAAGTCAAACCAGTACCAAGAATTGTATTAGTGAAAGTTAAAACTAGGTTCTGCTTT
>dDocent_Contig_7734
CTGCTGGATTAACCCAATTAAGTTCGACTGTGGAGGATGTATTTGCCAGTGGCGATCTCCCTCGTGCTG
>dDocent_Contig_7736
CTGCTGGATGTATCAAACACTGTATATGGCATGCTAGCAATGAAGTAGACTTTGCTCTGAGGTACCAGGCCTTAGGATAGGATTATAACCCCA
>dDocent_Contig_7739
CTGCTGGATGGTATCAATGTCCAAACCTTTTAGCTTCACCACAGACTCAACATGCCCTTTCAGTGTGTGCAG
>dDocent_Contig_7740
CTGCTGGATGGGGTTTCTTTCTTCGACATCTCAGAACGCATGTCGCTCCACAAGCCAATCTATGTCTGATTTCTGATAGACATGCTGAGATCG
>dDocent_Contig_7743
CTGCTGGATGCTTCTGATCAATAGAACAGGAAGAGGAGGAAAAAAAAGCTTATGATGAGCATCTATTTGAGTCGATCATTTCCAAGATGTAA
>dDocent_Contig_7744
CTGCTGGATGCTCAGCCTGTTTAAATAATCACTACCAAAATTTAGAGACACAATATAAAATCTCTCTCTAATTTTAGAGACACTATAACTATG
>dDocent_Contig_7746
CTGCTGGATGCTAGGTTCTAACCTAAAACTTACAGCAATTGCTGTATGCCATTTATGATTTGCAACTTGTTTGATGCTAGAATCTATTTAGCA
>dDocent_Contig_7748
CTGCTGGATGCTAATGATGATACTAGATTTCCGCAATTGATGTGTATGTAACTATATATGTAGGTAGAGATGAATCTCCACCTGCCCTCGTTT
>dDocent_Contig_7750
CTGCTGGATGAAATAACAATTGTGGACACTCCTGGTGTCCTATCTGGAGAGAAACAAAGGACACAAAGAAGCTATGATTTCACTGGTGTTGTA
>dDocent_Contig_7752
CTGCTGGATCCGTACGATTTGCCATTGGTAATGACTGGTTGAAAGATGGAATTCGATTACAAAAACCCTAAATCCTCTCCACTCGGGGAGGAA
>dDocent_Contig_7754
CTGCTGGATCATCTGATGTTGCAGTGATTGATTTCCTTGAGATCCTTGTGAGTGATTTTGTTGAGGTAAATTATTCACACTTAACGAGCGTTG
>dDocent_Contig_7756
CTGCTGGATCAGACTTGCACAGACAATAAATCATGTGACCTAAATGCAACAAGTTCAAAGCACAATATCCCCCAAGGTTTCTAATTTATAAT
>dDocent_Contig_7757
CTGCTGGATATTTACAGAAACTGGAAAAGGTTCAACTAGGGTTTCAAGAAGAAGAGAGAATCTGTAATGACCTCAAGGATAGATATGCTGAGA
>dDocent_Contig_7759
CTGCTGGATAGTACATACAAGCGTTTTTCCTGTGTCTACTGTGTTCCTTCATTCCCGTTGGCAAATCAACTGAGCATACAATACCGTCGAAAG
>dDocent_Contig_7762
CTGCTGGATACGGTTTAGGTTCTAGGTTTGGAGGAAGCCGTAATGCGGCGCTTGGTGGTGCGGTGGCTCTTGGTGCTGAGATCGGAAGAGCGG
>dDocent_Contig_7764
CTGCTGGATAATCATCAAGTTCAGAAGATTGCAGAGAAAGCTCAATTTCATACTCTAAAGCCTCAAGAGAAGGTAGTCCAACTTTTCTACTAG
>dDocent_Contig_7766
CTGCTGGATAAGAAATTGTAATGACTTAATAAGAAATTGCAATCACACCTGGTCATGAATACGCAACTGAAAGTTTCCAAGCTGAGATCGGAA
>dDocent_Contig_7768
CTGCTGGAGTTGGTGCTACTGATGATTTCTATGATGGGATTCCACGCTATGCTGATTCTTTTTCACATAAGTCTAGGTCTGGTAGATCAAGAC
>dDocent_Contig_7770
CTGCTGGAGTTGGATTCTTTGAGCTGTTAAACAATAGATACATGGGGGTTTTAATAACGCCAGATCGGCACATCAATAGCAGAGATCGGAAGA
>dDocent_Contig_7772
CTGCTGGAGTTGAATTTCCACCAAGAGAAGAAAATAGTGTGCCATTTTTCACGCCTCCTCAAACTCAGCCGATTATTCATTCTGCTGAGATCG
>dDocent_Contig_7776
CTGCTGGAGTGAGTAACATTCTGGAAGATTGGATCTTCGGAGTCGCCGCGGAGGTTAATGTCGGTAACGCGCCAGGTGGTGGGGTTGCAGAGA
>dDocent_Contig_7779
CTGCTGGAGGTGTTCAGAAGACAGTAGGAGAGTACGTTGGCAAGGCTGTTGATTATGTTAATCCCCCCAAACCAGAACCTAAACCAGAAGGTG
>dDocent_Contig_7781
CTGCTGGAGGTGATGGAGGTGATGGGGTTGGCCGTGGTGGTAGTAGTGGTGGAGGTGGTGGAGGTGAAAATTGGGGTGGTGCTGATAAGGATG
>dDocent_Contig_7782
CTGCTGGAGGTATTCCACCATTGGTACAGTTGTTGGAGACTGGATCACAAAAAGCAAGAGAGGAAGCGGCTAATGTTCTTTGGAGTTTGTGCT
>dDocent_Contig_7784
CTGCTGGAGGTACGTTACCATTTTATTCCCCATTTCCATTCTTATACTCCCTGTTATCACATTTGGTAACCGGTGATGTAATTTATTGCAGA
>dDocent_Contig_7785
CTGCTGGAGGGCTCTGTTTGAACCATACCTTTTCTTTGAAGGCTACAAAAACTTCTTGCAAATTGACATAGTTGCTGAGATCGGAAGAGCGGT
>dDocent_Contig_7787
CTGCTGGAGGGATCAATCTGCATAGAAAACCAGTATCAGGTGACCAAAATGCAATGCCACATCATATGCGTCCACACCAAACCCTCATAATCT
>dDocent_Contig_7794
CTGCTGGAGCTTATCCAGAACTTGCTGTTCGAACTATGGCTAAAATATGTGTTGAAGCTGAGAGCACCATTGACTATGGAGATGTATTTAAAA
>dDocent_Contig_7796
CTGCTGGAGCTTACATAGCCGACGCCTATCTTGGCCGATATTGGACCTTTGTCATATCATCCGCCATTTACTTTTTGGTACGAAATGATTCAA
>dDocent_Contig_7797
CTGCTGGAGCTGTAGTTGCAGGCTGAAGAAGCTGTTCTTCCAACTCAGCACCCTCTAGCTCTTCAAGTTCTGCTTCCAATTCATCCTGAATGG
>dDocent_Contig_7798
CTGCTGGAGCTAATATGCATACCGTCGGTGTTTGGACTGTTACCGGGAGCGGTTATGGTGAGGTTAGTGAAAGATAAGTTGCTGAGATCGGAA
>dDocent_Contig_7801
CTGCTGGAGCCGTCCCTTCCTTAAAAAGAATTGTTCTTTCAGAAAAACCGCAGTGGCAAAGGGCACTTCATTTGCTCAGGAGTTTGCAGATAT
>dDocent_Contig_7803
CTGCTGGAGCATCATCTGCATGCATGTTTTTCCATGAATACAACAAATTAACACTACAGGTGCAACATGAAATTTCAGATATCCTACAAGATT
>dDocent_Contig_7805
CTGCTGGAGCATATAGTACAATAACTTCATCATCATCTTCTGAACCTCTTTTGCAACATCATCATCATGATAATCAGTGGCATCCTCATCCTC
>dDocent_Contig_7807
CTGCTGGAGCACTTGCTGTGGCTTTTGGCACTTCTCATGTTGCACTTGCTCATAGAGCTCAGTTGAAATCTGGTCAGGTATGATATTATGTTG
>dDocent_Contig_7809
CTGCTGGAGATGCTGAGATTTCTTGGGCTGTGTTCAGAGAGAGATTTCTGAGGAAGTATTTTCCCGAGGATGTCAGAGGAAAGAAGGAGATAG
>dDocent_Contig_7815
CTGCTGGAGATGCCCCACAAGGCCTTCTTTCTCAAGATTTCACGCGGTGAACAAAAGGAAGCAACGCCG
>dDocent_Contig_7816
CTGCTGGAGATGCACAGCGCAAAGAATTCTGTGGGGAAATGACCCGCCACACGGTGTTCTAGCAATGACGAAATACCGAGATTCTGACTGGGG
>dDocent_Contig_7820
CTGCTGGAGATACACACCATAATGAACTCTGTGGGGAGATGACTAGCCATGCGGTGTTCTGGCCATACCGAGACTCTGATCGGGGAAAGAATG
>dDocent_Contig_7829
CTGCTGGAGATACACACCACAATGAACTCTGTGGGGAGATGACTAGCCATACCGAGACTCTGATCGGGGAAAGAATGGCATTGGAAGCCTGCT
>dDocent_Contig_7830
CTGCTGGAGAGGGTAAGAATGCTAATCATAGTGGTTTATCGTCGTATATTTTTATCGAATTCGACATAGATAATAACTAAGTTTGCGTTGATG
>dDocent_Contig_7832
CTGCTGGAGAGAAGACGCCGGATCCGTCGGTGAGGACTTATGCTGATATTATGAGAGAGGAGGCGTTGAAGAGAGAGAAGGAGGAGACTTTGA
>dDocent_Contig_7834
CTGCTGGAGACAGTGGTTTCAACCTTAGCATTAATCAATTTGCAGACCAAACCAATGAAGAATTTAATGGTCAGAAGAAGCCACTAACTGATG
>dDocent_Contig_7860
CTGCTGGAGAAGGTGGAAGCTCTTATACGGATTTGCGATGTTTGATGGAACAACTTGTTTTAGGATGTTAAAAAGTAGTAAAAAGAATAAGGT
>dDocent_Contig_7861
CTGCTGGAGAAGGTACTTACGTTGATAATGATAGTTACACGTTTCGTTCTATCTCCCAATATTTGTCTAAGAAGCATTTTTAGCAAGCTTGTT
>dDocent_Contig_7863
CTGCTGGAGAAGCTCTGAAGGTGAATCTCCTTGACCATCCAGAATACATAGAGCAGAACGCAACCCTTGCTTTCCAAGCTGAGATCGGAAGAG
>dDocent_Contig_7865
CTGCTGGAGAAGATGGGTTATAAAGGGGGTGGTCTTGGGAAGAATGAGCAGGGTATTTTAAATCCTATTGAGGCAAAATTGAGGGCTAAGAAT
>dDocent_Contig_7867
CTGCTGGAGAACTCAAGCCTCCGTCAACTGCCTCTTCCCGTGGTTCTGGGAAACATCCTCAACTCGTGCCTTCGACTCCAAGATGGGCTGTTG
>dDocent_Contig_7869
CTGCTGGAGAAAGAACCACTGAGTAAAGAAATCCCAGTAAGTTCGAATGGTTGGGAAGTTCAATGGTAATGGAGGACTCGGTAGTAGTTTGAT
>dDocent_Contig_7871
CTGCTGGACTTCTTGAATACCTTGTTCTCTTTCCTCGATGATAGCCTCATTGAAGGAAATCTCATTATCTAAGGATATTACCTCCTGTCTGCA
>dDocent_Contig_7873
CTGCTGGACTTAAGATCAAAGCATATATAAATTCAACTTTAGCACCTACAGCAACCATTTCGTTTAAGGGAACGATTATCGGAAACTCTTTAT
>dDocent_Contig_7876
CTGCTGGACTGCATTCTATCTCCGTCAACCAATAGGTCCTTGCCAGTTGTGTTGTTGTGGGATCACAGAATATATGCAGAGATCGGAAGAGCG
>dDocent_Contig_7877
CTGCTGGACTATTATATGTTTTATACCATATAGCTGAAAGAACAGGTTTTTACAATGAACTGTTTGGTCTTCTTTTTTTTGCAGAGACTGGTC
>dDocent_Contig_7879
CTGCTGGACTAGGCCAATCTGTTCCATTCATTGGAACTAGTTTCCATACACCCCGAGTAACTTCTGAAGAAAAGTAATCAATAATGGCAGAGA
>dDocent_Contig_7881
CTGCTGGACGGGCTTGGAAACCTGCTCCAAGTGTCAAAGCCAAGTCTTTATTAGAAATTCAGCTGGAAGAACAGAGAAAGGCACAGACAGAAA
>dDocent_Contig_7883
CTGCTGGACCTTTTCAACAATACAGAAATGCCGGTGGCTTCCATGGGGTCCATGTCCATATCTGGGCGATCACTGTAGTGATCCAACAACTGA
>dDocent_Contig_7884
CTGCTGGACCTTTCATTGAGGTGGGGCCTCTCATATCAATGATGGCCACACACTTGTCAGAGTTTTCTTTTATTCCCCTTCTAGTCATCACTC
>dDocent_Contig_7886
CTGCTGGACCAGACATTGGTGGTGGGTTTGTCTTCTTCGGCGGAAGAAGGTGGAGGTAGGTCACCGTATAACCCACCCAGCATTTCGAAGCTC
>dDocent_Contig_7890
CTGCTGGACCAAGGCCTTTCCTTTTGTCACAGCCATACTAAGCTTTTCTTTGGTATTAGCACATTTAACCTTTTCCTGCTCTAGTTCTACCTT
>dDocent_Contig_7892
CTGCTGGACATGCTTGGCATTATTTGTATTTGGAGGGGATTTTCCTGTTGTAGGGAAAGTGAAATTTGATATCGTTGTTGTGTCTCTGCTGAG
>dDocent_Contig_7894
CTGCTGGACAAAAAGAGTAACATCCTTTCCAGCAATAGGAACTGACTTGATGCTACTTCCAATAACATAACCATCCGCAACTGGTACAACATG
>dDocent_Contig_7896
CTGCTGGAATTTCCAACCATGCTACACCTAAGGCCAAGCAATCACGAACCCAAACAAATGTTGGAAGTAAGAGAGAAAGGTAGTCAACATCA
>dDocent_Contig_7898
CTGCTGGAATTGATATTAGGCAGAGGAGAAGGAAAAGGAGAGGAATTGACTATAATGCAGAAATTCCCTTTGAGAAGAGGCCTCCTCCGGGTT
>dDocent_Contig_7900
CTGCTGGAATTCATGAGACCACTTACAACTCTATAATGAAGTGTGATGTTGATATCAGAAAGGATCTGTACGGAAACATTGTTCTTAGTGGTG
>dDocent_Contig_7903
CTGCTGGAATGTATTCTGCCTTACCCTATGCAATTTCACAGGTAATTAATTGTAATCATCGTTTAATCTACTGACTTATTCTCTACTTAATTT
>dDocent_Contig_7904
CTGCTGGAATGGTACACAGCATGGCTCTTACAGAAGATGGTGCATTATTTTATTGGGTCTCCTCAGATCCTGATCTTAGATGCCAGCAGGTTA
>dDocent_Contig_7906
CTGCTGGAATGCTAGGGAAGAATTGAAGAATCCTTCTGTTAAAATTATTTTCCCCACAATTGAAAGAGTGAAAAATGCTTATAATGGGATTA
>dDocent_Contig_7907
CTGCTGGAATGCAGATTTGCTACTTCAGTCTTCAGGGTTCATGATTTGTATACATGTTATTCTAGTTTAGACATGTTCAAGAACAGGGGATCT
>dDocent_Contig_7908
CTGCTGGAATGAAGCTGTATGTAGGTTGTTGCTTCTGTTGTTTGACTAGTGTGTACCCTGATGGAATAGAGAATTGATCTTCTATGTTTTTCT
>dDocent_Contig_7909
CTGCTGGAATCTCCTTGCTTTTTGCTCCTCGTCCTTTTAACATGAGATCTGGCCGCATGAGGCGAGCAGAAGACATTCCTCTTGTGTCAGAAT
>dDocent_Contig_7910
CTGCTGGAATCCCACCTACAAAAATCTTCTTAGTTTTGAAGTCACTAGTGTGTGATGCACCCTTTGGAATGGTCCTCTTGATTTCAACCTGTT
>dDocent_Contig_7912
CTGCTGGAATCAAGTCATCACTCTACCCCATGTATTAGGAGAAAGCCCTGGAACATCTCAAGATAACAGAAACCAAGACTGTTGCAGAGATCG
>dDocent_Contig_7913
CTGCTGGAATATACAGGGGTTGATTTGTTAGTTTATGTTTCTTGTCGCTTAAATTATTTATATTTTTTAAATTTTCCTCTTCTGTTTTTGAGC
>dDocent_Contig_7915
CTGCTGGAATAGTTGCTAGTTCTGCATCATTTTTAGGTATATTTGCCTTTATGTGATTGGATTTTTTTATCATATTCTCACCCTATGTAAATG
>dDocent_Contig_7918
CTGCTGGAATACCTACATCTGTTGTCTGCACTACTATTAACAAAGTGTGTTCATCTGGGATGAAAGGTATGTGTTCTTTCTTTTTTTTTTTGA
>dDocent_Contig_7924
CTGCTGGAAGGAGCAGGGTACTTTCTACTGTTGTATTTTTAGTCAGGATGTATACAAATTCAATAGTGTCTCTCCTGATCAAAACAACTTTTT
>dDocent_Contig_7925
CTGCTGGAAGGAAAGGAGGAGGACCAAGGAAGAAGTCTGTCACAAGATCCGTCAAAGCTGGACTTCAATTTCCCGTCGGAAGAATCGGCCGTT
>dDocent_Contig_7927
CTGCTGGAAGAGTTGAAGGAGTTGATCCTATTGAACAAATCACCAAGAGATGCATTCGCATAGTCAAAGACATTGGTGCAGAGCTTAGTGGGT
>dDocent_Contig_7929
CTGCTGGAAGAGATGTTCCTGATGGCAACTAAAAGAGATTTGTAGATTTCTTATATTTTTTCTTTGTGATATTGGTTAGGAAGAAAGAACATT
>dDocent_Contig_7930
CTGCTGGAAGACGCGTCACTTTCACTGTCACTGCTACTCCCACTCCCTGATCCAGCAGGACTTTTACTTCTGCTCCTGCTGTGGCTTCCACTG
>dDocent_Contig_7932
CTGCTGGAAGAATTGTTGCCAGAGGATCATCTCGATGATAGTTGGTTGTATGGTGACGAACCCTCAAAGGATGAACTTTATGCTTCTGATTCT
>dDocent_Contig_7934
CTGCTGGAAGAACTTTCCAAAACTCATTGACAAACTCAATACCTTTCCGCCTACTATTTTGCAGGATGTCGTTAGCCAAGTTCAAAAAAGAGA
>dDocent_Contig_7940
CTGCTGGAACTTTGAATGAAATATTTTGCTCTATCTTACTGTATTTGATATAAAAGTTGTGCCTTCAGGGAGAAAATGGTTGCAACTTTATT
>dDocent_Contig_7942
CTGCTGGAACTTATAAAAGCCTAGTGAGTTGCTAGTACTTAGCATTTGCTTTCTGTTTGTGTCAACCTACATTAAAGCTGAGATCGGAAGAGC
>dDocent_Contig_7944
CTGCTGGAACTGTTGTGTTTGAGCCTGAGATTGAGATGGATGATGATGTTCTTGATTTTTCGGAAAAGCGTGCTGAGGTTGAGACTGCTGAGA
>dDocent_Contig_7949
CTGCTGGAACCTACAAAGTTTCGGTTCACTCTCTCAACCATTGAATCACAGTTCGAGGCGTGGAAGCTTACACAGGGGTACGCTTATGAACGT
>dDocent_Contig_7954
CTGCTGGAACACCAAAAGGTCCTTCGTTAGAAAAATGGGATAATGGATATCAAATTGCTCAACAAATAGTTACAAGCCTGATAGATTGCATTA
>dDocent_Contig_7956
CTGCTGGAACAATGGGGTATCTAGCACCCGAGTATCTCCTTACAGGTAAAGCCACTGAGAAAACCGACGTGTTTAGTTATGGTGCTGAGATCG
>dDocent_Contig_7958
CTGCTGGAAATGTTGTCACTTCTAGTATGCTAGTAGCGATTATTGTTATTTAGACAATTTGTTTATACAACTTTCTAGTTTCTCATAGCATAT
>dDocent_Contig_7960
CTGCTGGAAATGGCGGTCCTTTCCCCAAGACAATGGTTTCATATAGTCCATGGATAGCATCTGTAGCAG
>dDocent_Contig_7965
CTGCTGGAAATATTGCAAGAATCAAAATTGCATGATACATTGTAGTAATGATACATAGCAATTATTTTCTCAAGTGTTAAGATAGATGAAGTT
>dDocent_Contig_7967
CTGCTGGAAATACCGGGCCATCACCAATGAGCATGTCTTCTTTCAGTCCATGGATCCTTACTGTTGGTGCTG
>dDocent_Contig_7975
CTGCTGGAAACATGGTACCTGGTGTAAGTTTCCTTGGTCAAGGTAATGGAACAGCAAAAGGCGGTTCACCAAAAGCAAGAGTTGCATCATACA
>dDocent_Contig_7977
CTGCTGGAAAATTGGAATCAAATGGGATAGGGTTACCTACATCACCTTCATCCTTGGATGTCCAGAACCGGGTGCTACAGGCTGAGATCGGAA
>dDocent_Contig_7980
CTGCTGGAAAAGAAGAAAAAAAATGCAAAGGCGAAAACGGCAAAGGAAAAAAAGAATCTCGGAAAAAGCCCCCCCTTTTAGGTTTTCAAGGTG
>dDocent_Contig_7981
CTGCTGGAAAACTAGAGCGGATGTGAGAACGTACCCGTTCAATGCAACATTGATGCTCTTTAGGTGAGTCCAGGCAGATGATGGAACTTCCCA
>dDocent_Contig_7985
CTGCTGCTTTTTACCCTGGTAAATTTCTTCAAATTTCTGGTACACCTTGGATGACTAGTTCTGGGGTACCTTGTTCCCTTGGTCCTATGAGTG
>dDocent_Contig_7992
CTGCTGCTTTCAAGAATTAGCCCAGACCCAAGATAAAGCCAAAAGGCACTCTTTCGAGATCGAATGATAGCTGAAACAAAAGTTTCGTACCCA
>dDocent_Contig_7993
CTGCTGCTTGTTGAAAATTCTGAGGTTGTCCTGGAAAGAAATTAGGCACTTGAAATGGTGCATGATGAGGTCTTTGAAATTGCTGAGATCGGA
>dDocent_Contig_7997
CTGCTGCTTCTTTGGTTTCGCTTGTTCGCGATAACGATCGGAACGGGAAATTGATAATTGAAGAAGGTGGTGTTGGTCCTTTGTTGAAACTTA
>dDocent_Contig_7999
CTGCTGCTTCTTAGACCACCAAGATATGAGATTGGGACCAAGGAAAACACACGCACCAGAAGTGGATCTTCTGTCATCAGGATCCGAAGCCCA
>dDocent_Contig_8002
CTGCTGCTGGTGAAGATTTGGTTGCAAGCTAGGAATTTAATCACTCAAGATGGTACGAATTGAACCAGGAGGATGAGATGATCCGCAAAAGCT
>dDocent_Contig_8007
CTGCTGCTGCTACTGTCCTCAATATGCAGAAAAAGAAAAGATCATCAAAGCTGTTATGGCCTTGGTACAAGTATGGTTCATGGGCTTGGTTGT
>dDocent_Contig_8009
CTGCTGCTGCTACTAATGTCCTCATGACAGAAAAAATGATGATCAAGGCTGCTATGGTCATGGTACAAAGCATGGTTTGGAAGTATGGAGTGG
>dDocent_Contig_8012
CTGCTGCTGAAACAAGATAAGAAAAGGAAAGAGTTAGAGTCTACAACTACAACCTCCCGCTTGAATTGGAATCTTAGCCAGCCCTTGGAATCA
>dDocent_Contig_8015
CTGCTGCTCGGCAGTCACCCGCAAGGATCCTGCCTTGTTAGTCATCCGTAGAGCTAAAGAAAATTTTCTTTAGCCTTAAGTCATTCCCACACA
>dDocent_Contig_8016
CTGCTGCTCGACTTGAATTGAGGCTTCCAATCTCCTAGCCTAGCCCAAGACCTGGGCAAGAAGGCTGGCTG
>dDocent_Contig_8018
CTGCTGCTCCTTCTGTTCAGAGTTCGCATGACTTCGCTCTCGTTGTGCGTGGACTTCCTAATCGAACTAAGATGGATCGGGCTGTTGGCTCAG
>dDocent_Contig_8023
CTGCTGCTCAATCGATTAGTTATGAAATACCATTAACTCTATGTGTCTTATCAATATCTCTACGTGCGATTCGTTGAAACCGAAAAAGCTATT
>dDocent_Contig_8025
CTGCTGCTATTGCTAATTATATGCCTCATCTAGAGTGGCTAGAGATTAGGTTCTCCAAGTTAACGGCAAAAGGTCTGAAGTCAATATGTCAGG
>dDocent_Contig_8027
CTGCTGCTATCTTGGAAGAGGATGCAGAGGACCTGAACAATTTCATCATTCCTGGTGGTGTCTGCCACAATTGGGTCGCTGTGGATGTTCCTA
>dDocent_Contig_8028
CTGCTGCTAGTTGGTTTCATTTGATGGAAAATGTTGAGGAAATGTTGTGTTGAGCAAGGCAGGACTTTGTTCTTTTGGGGGTTTGACAGGTTT
>dDocent_Contig_8031
CTGCTGCTAGGTAAAGTTTCTGCATAAATTTTATAAAATCCTTTCATTTGATTTTAATATAATGATTTGATTGATTGTTGTCATTGTTCATT
>dDocent_Contig_8032
CTGCTGCTAGGGTTTGAATGACAGAAAATATGTTATATATTTGCTGTTTAGCAAGCTAAGTAGGATTAGTTCAAGTGGTAATTAGGATTTGGC
>dDocent_Contig_8034
CTGCTGCTAGGGTTGAAATGGCAGAAATAATGTTTATATACTTCTGTTTTAAGTCTGCTAAACAGATGCTAACCACCATTATCTCAAAATAAG
>dDocent_Contig_8035
CTGCTGCTAGGGTTCACAAATTGACAGAAAATGTGTTATATACCATCTGTTTTTAGCATTGGTAATGAAGTGTTAATCCCCATTATCTCAAA
>dDocent_Contig_8037
CTGCTGCTAGCTAGGGTTGTTTCAGAAAGAATATGAAGTATATATGTGGTGATTAGTGTGTGTGTTAGTTGATTAATTGAGTGGTAATCCAAA
>dDocent_Contig_8039
CTGCTGCTACTAATGTTTCTAATGACAGAAAAATGATCTCCCAAAATTCTGTTGGATAGTACAAGGCATGGTATGGAAGTATGGAGTGGAAAT
>dDocent_Contig_8041
CTGCTGCTACCAGTGTTTTCAATGACAGGAAATGATGGAAGACATGGTATTAAGCAAAGCCAGGTTTTTTCTTTTTGAGCTCTTTGGACAGAA
>dDocent_Contig_8045
CTGCTGCTAATGCGCCTGCACCTCCTCCTGATTTGGTTGACATAGTAGCGCGTTTGGACCGCATCGAGGCGCGTCAGCAGAGATCGGAAGAGC
>dDocent_Contig_8047
CTGCTGCTAAATCTGCTACTGGGGATGCCAAATATCCTGCTAATGTACAGCAACCTGGTCTCAATATACCTATTCAAAGTTGGCCAGCTGAGA
>dDocent_Contig_8052
CTGCTGCGTTTTACCTGCGGATTTATCCGCGACCTTCATGCTGCTGCGTTTTACCTGCGGATTTATCCGCGACCTTCATGTTGCTGAGATCGG
>dDocent_Contig_8054
CTGCTGCGTTGTTGCCTTGAGAAGTCGAAATTGCATTTGAAGCCGATAAATGACTTTGATAGTTAGCATATCCAGGTGTAGCAGAGATCGGAA
>dDocent_Contig_8055
CTGCTGCGTTCTGTTAGGCTATGGATTACAGGAACAAATGTAGTTGAATGAGACAGCAGGCGGGTTACACGTTCCGCTGAGATCGGAAGAGCG
>dDocent_Contig_8059
CTGCTGCGTTCATGCTTCCTGCCATGGAGGGTTATGATAAAAAAAGACACGGTGTTGACCTTCTTGGTAGGGATTTTATTGTCTTGGGGAAAC
>dDocent_Contig_8062
CTGCTGCGTGGTTCCTTCGTCGTCCTTGAGACCACTAGTTGGTAAAGTTTCTCATATCTTGAGGCAACTAAAGATTAATCTACTTGATATGGA
>dDocent_Contig_8064
CTGCTGCGTCTCCTATTGGAGGTGGGTATTTAAATTTACAAAGTTACATATTTTGTTTCTTTCTCCAGCTGGAATTGTTTCTTCAATTAGTT
>dDocent_Contig_8067
CTGCTGCGTCATCTTTTAGGTTCTGAACAAAGAAAATAGAAGCTATAACTTGTACAGAATAATGATCAGACCAGGAATGTGGTACAACAACAA
>dDocent_Contig_8069
CTGCTGCGTATATTTATAGACAACTGCGTGAGGCAGATGAAGCGAATTTGCTTAGCGAAGAAGGTTGTCTTGCTCTCTTTCTCTTTGGTGAAT
>dDocent_Contig_8070
CTGCTGCGTACTACTACCATGGTCTGATCCTCGACAAGGGTAATGAACCGAGCTGTCACATCGTTGCGGTGTCTTGTTTTCTTGCCGCAGAAG
>dDocent_Contig_8074
CTGCTGCGGTTGCCGTGGTGGTTCGAGCTCAACCTAAGGATTTCAACCTAATCAGGCAGGAATGGGCTG
>dDocent_Contig_8076
CTGCTGCGGTGAGCACATTGATAAGTGCAAGATCCCACTCTTGCTTTATCCTAGAATAAAAAATAAAAAAAATTATTCAATTTATCAATACCA
>dDocent_Contig_8078
CTGCTGCGGTGAATCATAGCATGGAGATATGGAAACAGTTGGATAAGCAAAAAAATTCTGGATTGGCATCAGATATTGAGGCCAAATTAGCTT
>dDocent_Contig_8080
CTGCTGCGGTAGTGGACCTTCGAAGACGAATTGATGAGCGTGCTGTTGAGAGAGAAGAGGAAGAACGCTACTTTAATGAGGACAGGTACACAT
>dDocent_Contig_8081
CTGCTGCGGGGCCATGCTTGGAGTGCAGAACATGGTTCAAGGTATGTGAGCATGATGACTTGTTGGTGATAATATGATTTGATGTAGCATAAG
>dDocent_Contig_8082
CTGCTGCGGGGATTATTGCCCAGGAAGTAGCAGGTGATGTCCGTATGACGGACACCCGTGCTGATGAAGCTG
>dDocent_Contig_8088
CTGCTGCGGCATGTCAAAACTTTGTTGATGAAAGCCCTGTTGCATACCTCCGATAGAACCAGACATTGTTTCTGAAGGGTGATGTTGTTGTTG
>dDocent_Contig_8090
CTGCTGCGGCACAGGATCATATGGGAGGATCAATTAACCAAGGCTATAATTCGTATCCCACTAATGCTCCTGTTTATGCATCTCCGCCATCAA
>dDocent_Contig_8092
CTGCTGCGGATGTTGAAGACGAGAAGAAAGAAAAGAAGAAAAAGAAAAAGAAGAAGGATAAAGAGAATGGAGATGCTGAGATCGGAAGAGCGG
>dDocent_Contig_8099
CTGCTGCGGAGAAGTATAAAAGAAAAATAGCTTCCGAATATGGGATTCCTCTGTATGTTCGTAGAGTAATTCATCCAGGGCAAGAGACTGAAA
>dDocent_Contig_8101
CTGCTGCGGAATTCTAGTTGGATACGACGAGGTAAACAAACTGAAATGTGAATAATTGAAGTTATGTTGTCCTTACCATGGCTGTTTTAATTT
>dDocent_Contig_8103
CTGCTGCGCTTGTATCTTGTGCTGGATCACTAATCATCAACTATCTTGTATACAGAGTGGAAAAAGAGCCACCGTCAACTTTTATGTGGACTT
>dDocent_Contig_8104
CTGCTGCGCGCGAAGCGTCTCCTTCATCGCCGTTACATCACTCTCAGACATAATCGTTTCTTCTTTCCCCCACCTTTCACTTGAACACACAAT
>dDocent_Contig_8106
CTGCTGCGCGATTTATGGAAGACTGGTTTGACCGAAAAAGTTCTGTGAGAAAAGATTCCCCTGGATTTGAAGATGACAGCTTACCTCGAAGAA
>dDocent_Contig_8108
CTGCTGCGCATTTGAAGTTGGTTCAAATTCGGAGTTTGAACATCTAACACGATTGTTGGAGGTGTCTTAAAATCCACGATTATTCGTTTCGTT
>dDocent_Contig_8109
CTGCTGCGATGCAACGCGAAGGGAAGCGTTTGGCTCCTTTCATGTCTTCCCAACCAAAATCAACAACACTCTCTGATCCACCCTCATCTCTCC
>dDocent_Contig_8110
CTGCTGCGATATTTGGTGCATCTGCTTCATTGTTTTGATTCAAGCATTTTCTTTGTTCCTGTGTTCTTATTTTGCTTCCCAAGTTTCTTTATA
>dDocent_Contig_8112
CTGCTGCGATAGGCTACACAATCGCATCTGTTCGCAAAGTTTCTTCTTAATCATGTTTCTAAATTTCGATCCGCAACCACAATGGCAGAGATC
>dDocent_Contig_8114
CTGCTGCGATAAGGACTTGGGTATTATGGGGTCCCCAAATCCCACATTGAGTAGTAAGGGATATTTGGTGGAAGTTCAGTTTGTAGGCAGAGA
>dDocent_Contig_8119
CTGCTGCGAGGCAGTTGATGCGGTTTGGGTTTAAAGTTATGGTGTTGGAAGGGAGGAAACGGGCTGGTGGACGGGTTTATACTAAGAAAATGG
>dDocent_Contig_8121
CTGCTGCGAGGAGTAAAGATAGTGAGGTTTTTAAGATTGTGTTTGATTATGCAATGCTGAAAAATAGTGGACAAGAGTTCGATTTGGATGAGG
>dDocent_Contig_8124
CTGCTGCGAATTGATGACGTATTGCAACATGATGCGCCCTGGTGTACACTTCTGATATCGCGACTTGTTTTGGATCTTGTTTTGGATCGTTAC
>dDocent_Contig_8126
CTGCTGCGAATTCTGATCCGAAGAGATTGGAGCTCCCACTAAATGGAAGGAACTTCCATCCAAGTTAGCAACACTTGCGTCTATGCTCAACGA
>dDocent_Contig_8128
CTGCTGCGAAGGAAGTTGTTCAGAGGAAATTTGGGAATTTTCGTAAAGACGGGGCAGAGATTCGTCTCCATACACTATACTGAGCCCGTCCAT
>dDocent_Contig_8130
CTGCTGCGAAGAAAGACGAGGCGGTGAGTGATGATGTGGTTGGGAAGAAGCGGAAAGAAGCTTCTCCGGAGGAATGTGATCAGGCGGTTGAAG
>dDocent_Contig_8132
CTGCTGCGAACTCACGCTTTTTTGAGTCCCCTTCACCGTACAATCCTTTGTAGCGAGCAAGATCACCCAAGTATATCAAACAACGATGACAAG
>dDocent_Contig_8136
CTGCTGCGAAACCGAATCGATGCCAAGGCGTTAAATCAACGAAGTTAGCTAGCTCAATAACCGAGAATCTGTGTGTATCTACTGTAAGACTAT
>dDocent_Contig_8138
CTGCTGCGAAAAGCGCATTTATGTATGTGACCCACATTCAACCTTGTTAGATTCCACAACATGACGAGCCGTTTCGACGGCTACCTGTCCATT
>dDocent_Contig_8140
CTGCTGCCTTTTCCGCTCTTCTCTAGATAGAGTCCTAAGTTCCTTCTGTATTTCCCTCCTTGTATTTTTTTCTTTAGTTTTTAGCAGAGATCG
>dDocent_Contig_8145
CTGCTGCCCTTGTCCTTGACAGAAAAAATGGTGGATAAAAGTCTGCTCTTGGACAGTACAAAGCAAGGTTGCAAGATGTGGTAGCATGGTGAC
>dDocent_Contig_8146
CTGCTGCCCCCGGCCTATACTTAATTTTAGACTTTCTGGTCCAGGCCTCAGGCTTACACAAGTCTAATTCTTCCGCTACCGATATTGGATCTG
>dDocent_Contig_8148
CTGCTGCCATTTCAAAGCCTGACCAATTAAAGCCATTAATCGGGAAGGTGGCACCACAGTCACTTCGGCTG
>dDocent_Contig_8149
CTGCTGCCATTTACCACATCAAAAAGGCATTCACTTTGAAATCGCCCAGTTCAGATTTAGGAAGAGCCCGGGCTCCAATTCAAGTTAGGAGA
>dDocent_Contig_8150
CTGCTGCCAGGTTCGATCAGTGTTCTTGTTTTGTGAATTTATGAAGTTTTAGGCGTTAATCTTATCTGATTACTTTTGTTTCTGTTCTTCTTA
>dDocent_Contig_8153
CTGCTGCCAACACATTGAATTGTTTTCCAGTGTCTTTGAATGTTTTTCTTGCCAAAAGTTTTGTAACCACCACCATTGGATCTGGCTTCAACA
>dDocent_Contig_8155
CTGCTGCCAAAAACTAGGGTTCTGAATCAGCAGGAAATGAGCCTTTATATTGCTGTTTAGCCAAGCTAATGAGAATGCTAAGTTGGATTAGT
>dDocent_Contig_8156
CTGCTGCATTTTGGAGGTGTATGAACTCTGCAGAAGCTAATGATGAAGTGGATGATCCAGGTGCTCTGGCCGCAG
>dDocent_Contig_8157
CTGCTGCATTATTTTTATATTTTGTTTGGGTTAGTTGTATTGGGTCTGGATCGTACATTTGACCCGGTTGAGTTGTGAAACGGGTTTGGGTGT
>dDocent_Contig_8162
CTGCTGCATCATAAGAAAAATATCTGCCCAGTAAAAGGTTGCGGGAAAAAGTTCTTTTCACACAAATATCTGGTGCAGAGATCGGAAGAGCGG
>dDocent_Contig_8163
CTGCTGCAGTTTTGGTGCTCATGACAGGAAAAAAATAGAAGGAAAGTCATGCTGTTACTGTTTGGTTTTGACAGAAAATCATGGGCAAAAATC
>dDocent_Contig_8165
CTGCTGCAGTTCCTCTTGCTTCGAATAAGAGTGGTGTTGATGATGGGGATATGAGAGTTGATTATGAGCATAGGGACAGGGACAGGGACAGGG
>dDocent_Contig_8166
CTGCTGCAGTGGTGAAAGGGCTTCTCCAGATAATTGATGGGGATGACAGCACTGAAAATGTTGCTAGACTTGTTTTGGTGTTGGAACAACTCA
>dDocent_Contig_8167
CTGCTGCAGTGCTTCTTGTTCATCATCCAGGAATTTCTTTAGAATCTTTGCCTTCCTTACCAGGAATTGGATTCGAACCAAGTATAAGATATT
>dDocent_Contig_8170
CTGCTGCAGTAACCATTCCGGCACCTCAGCCTCGTCAACAACAACAACAAAGAGTTCAACAACCGCAACAACAACAACAACAGCAACGTCCGT
>dDocent_Contig_8179
CTGCTGCAGGTTTTTATGACAGGGTTCTTTTGTTGCCAAGTCTTTTTTGAATCAGCATGCCCTTGCCTCATTTGCCTTGGCCAAGTGGTTTTT
>dDocent_Contig_8181
CTGCTGCAGCAGGGTTAGGTTTTTGAGCAATTGCCAAAGGTTGTGCTTAGTGTATCCAAACCATGACAGAAAAAATGCTGCACACCATTGCCA
>dDocent_Contig_8184
CTGCTGCAGCAATTCTTCTCTCTCGCGGATCCAGGCACGCGAAAGGTCTTCTTCTCTCAACTCCTCTACACGTTGGGTAGGGAGGGTTGAAGG
>dDocent_Contig_8206
CTGCTGCACCTTATCAAAAGTTGCGAAGGGAAAAAGACACCGAAAACCGTAGAAAAGTATATGTTGAAAAAACTGACATGAGGGCAAAGAGAA
>dDocent_Contig_8208
CTGCTGCAAGAAGCACCTTGCGTCCACCATCATTGCAAACTCTTCTAGAGGATACACCTATTACAGCTG
>dDocent_Contig_8209
CTGCTGCAACTGGGGGAACTGTACAAACATCTGTTAATAACATTATTGATGAGGTTGTGTATTGTTTGTGTGGGATTCTGCATGGTTTGCATG
>dDocent_Contig_8211
CTGCTGCAACCAGGTTACTCTTAGTAACACCCAACTCTTTGCTGTTCTCCACAATCCATTTTTGTTGACTATCAGCCTGAGCTCTTAAATTGT
>dDocent_Contig_8212
CTGCTGCAACATGGGTTTCTGTGATACTTTCATGTGAGAAAAACCCAAAAGAGACTAGGTACTAGAAGCAAGCTG
>dDocent_Contig_8213
CTGCTGCAAAGACAATTTTTGCTGTCTCCCAAGGTGATGCCAAAGATCACGTTGGATCAAAAATCTTTTCAACTGAAGGAGTTGTTCCAGTGC
>dDocent_Contig_8215
CTGCTGCAAAATTGAAACATATATGCAAGATTAAGATGGAAAAGAAATATCATACACTTGCAATAACAAGATTTCCAGGGGACACAGCTACAC
>dDocent_Contig_8216
CTGCTGCAAAATGACCCTCCAGTTTGTGGATCCAAATTCAAGCGTTGTTGGCAAAACTTTTAAATTAACCCTACCTGAAGTGACTGGTTTCCC
>dDocent_Contig_8219
CTGCTGCAAAACTGTCTAGGGTTCCACAAATGTCAGAAAATGACTTATATATCACCTGTTTAGAGTTGGATTAGGGAGTGCTAAATTGGTTTA
>dDocent_Contig_8221
CTGCTGCAAAACTAGGGTTTGTTTGGACAGAAAAACCTTTATATATCACCTGTTTAACATCACTTAATTAAATGGTAAGCTGGTTTTGTGTGT
>dDocent_Contig_8222
CTGCTGATTTTTTAGCAGGTACACTTTACGACACCATCATATCGTATCTAGATAAGTTAATTTGGGAATTGGAGCCAGGTTCCATCGCAGAGA
>dDocent_Contig_8224
CTGCTGATTTTTGACACTTGGTTTTGTAGGTTAGGCATCCAAATCAATTCACGGGTATGGAGCTATACTTATGGTTCATACTCGAAGAAAACG
>dDocent_Contig_8227
CTGCTGATTTTGTGCATGCTTTTGGGAAGAGGAGGATCCAGTAGAAATAGGGGTGTTTGGATGACCCTGCTGACTCTGCTGTGACTGAGCAGG
>dDocent_Contig_8229
CTGCTGATTTTGGGGAAAAGGTGAAGCAGTTGGATCAAACGAAATTAAGGTATTTTTGGGTTTTCGTTAGGCATCCGAAGTGGAGAGTTTCGG
>dDocent_Contig_8237
CTGCTGATTTGTTTTGACTTGCTATGCTTGTCATGCATTGTTGTTAAGATCCTGTCATGAACTGATGTTGTGTTATGCACTGCTATAGCTGAG
>dDocent_Contig_8239
CTGCTGATTTGGTGGGGTATGTTATCTTTGCATCTCAATGATGGCAAACGTTGTCTGTGTCCATATGGTTCATTATTTCTTAAAACAGTTACA
>dDocent_Contig_8241
CTGCTGATTTGGGTCAGATGGTTGATCTCTTCATTGAGCTTAGAGCTCATCTTCGTGTCAATATCATGAGGTTTCCGTTTTTCCTCCAAACCC
>dDocent_Contig_8242
CTGCTGATTTGGCTTCCCATTTTTATTGGAAAACCTTTAAAAAGGAAGGAATCAATGTCAACAGATTAAAGGGGAAGCTATTAATGGAAAATG
>dDocent_Contig_8244
CTGCTGATTTGCTTGAAAAGCATAATAATGAGCTTGCAACACTTGAGACTTGGGATAATGGGAAGCCATATGAACAAGCTGAGATCGGAAGAG
>dDocent_Contig_8246
CTGCTGATTTGATTCCAAGATTTGATGGAAGAGAGGCCTATTGGTGGTTGATCCAGGCAGAACAATATTTTGGGTCAAGAAGAATGAGTGAAG
>dDocent_Contig_8248
CTGCTGATTTGAGGAAAGAAATTATGGAGGCTGGAATTCACAAAATTCCAGCATTTAGTATGGTTCATTTAACATAATTTTACTCTTCTCTTT
>dDocent_Contig_8249
CTGCTGATTTGAAAGAAAAGCTTGAGAAGTGTGAAGCTGAAATTGAGACAAGCAAGAAGATGAATGAACTAAGCATTCTTCCACTAAGAACCT
>dDocent_Contig_8251
CTGCTGATTTCGTAATGATTATAACTTGCATCACAAAGCATCCTTGAAGCCATCTTATAGAAATCAGCTGATTGTGTCTCAGAAGGCAGTGGA
>dDocent_Contig_8253
CTGCTGATTTCCTGCGTGAATTTGACAAAAAAGAAGGAGTAGCAAGATTAGTACAAGACTGAACTCATAACAACTTTCTGCACTGAGATCGGA
>dDocent_Contig_8257
CTGCTGATTGTTCAATCTGACTTGTCTCTTCCCCTTTTCCAATCCATCAATACGAATTTTCCACCATCATAAGCCTTATCCAAATCCCTTGCA
>dDocent_Contig_8260
CTGCTGATTGGATTGGAGAATACACTTAAGTGTTGGTTAGATATTGAATTGGTTTCACTGTAGTACTTCTCTCTCTTTCTTTCTTTTTCTAAT
>dDocent_Contig_8264
CTGCTGATTGCTAATGTTTTTGCCGAGTCGTGATTGGGATGAGCTCCAGTCACCTTGTAAACCGAACTTTGGAGATTCAAGCTTTGGCTGATA
>dDocent_Contig_8267
CTGCTGATTGCGTCACGCAGGCAACGAAAATGGCGCGAAATTGTTCGCAATGCAAGTGTAGTATATGGTTCTGCTGAGATCGGAAGAGCGGT
>dDocent_Contig_8268
CTGCTGATTGCATGACTGAAGCGGGGCTTCCTTTTTGGGTTTGTCCTAAGGTTTGATTCTCGGTTGCCTGCATGAGAGCTGAGATCGGAAGAG
>dDocent_Contig_8270
CTGCTGATTGCACGCTTGCCTAGTTGATGATCCTCGGGGGTCTTTGGAAAGCCAGAACCGGCCCACTTTATCGTTGCAAATTCATCATTGGTT
>dDocent_Contig_8272
CTGCTGATTGAGGTCATAATTTCAAACCCGTGGCCGCTCGCTAGCTCATCGCTAGGCGAGCCCGCAGCGAGCCTTCGCTGAGCCTTCGCTAGG
>dDocent_Contig_8274
CTGCTGATTGAATTGCAATGCTGGACGTTTAGTCCCAAAAGGGTGCGGCCCAATTTTCTCAATGCGGGCAAACTCCTGTCTGTAACCAAAGTG
>dDocent_Contig_8277
CTGCTGATTGAAGAAGAGTCAAGAGGGAGGTGTTTGGGGACCCAATCAGCTTAACGATAGTAGCGTTCTAGCCACCAGATTTTTTATGGGCTT
>dDocent_Contig_8279
CTGCTGATTCTTGTACTTCTGGAAATGTCCAACGAGATTCTCCAATGTTCAATAATGATGACAATGACTCAGAAGAAAGCAGAGATCGGAAGA
>dDocent_Contig_8281
CTGCTGATTCTAGTTGTTGTTTGTTTGGTTGACACGATGCTGGGAAGTTAGTGAAGGAAGGAAATTGAAACTCTCGCACATCCTCAGAGATCG
>dDocent_Contig_8282
CTGCTGATTCTAGCACACCGGAAACCCTCATAGTAAGAGTGGATAGGCTTACACCGGTTAATTGAAGACTTTACCATTCTCGATGCAGAGATC
>dDocent_Contig_8285
CTGCTGATTCGAATGAAAGTGAAGGTACAGTGACTGAAGTTTTTGAACCATCTGAAGTTATAGCCGAAAATGATCCATGGACAACAGATTAAG
>dDocent_Contig_8286
CTGCTGATTCCTCGAATTTTCGAGTGTTTGCCCCAAAGGATTGATCAAGCAAGCTTTTTGCTTGCCCTTCACATGGCAGAGATCGGAAGAGCG
>dDocent_Contig_8288
CTGCTGATTCCCTCAATTGTTGCTTTCATGTATTTCATGGATAGACCAGATAGATCCCAGCAAACAAGTACTCCGGTCACTGCAACCATTGCA
>dDocent_Contig_8290
CTGCTGATTCCAAGAATAGGCGTTGATTCACCGCGGACGCGTACAATCACGGAATCAAAACCCTCTCTCTCAACTCAACACTTCTTTCAAAAC
>dDocent_Contig_8291
CTGCTGATTCATCAACAGTATTTGACTGAAACAGTTTCTTACTAATTTCTTTTCTAGCTTTCTCAACAAGAAGACTCTGAAGTTCAACTGGGG
>dDocent_Contig_8292
CTGCTGATTCAAGGGGAAGATGAAAGTGGGCCCATGCTGAAATTTGTGACATGTCATTAAGAAAAAGAATACAGGAGTAAAATTTAAAAAAGA
>dDocent_Contig_8294
CTGCTGATTCAACCCTGACCTTCTACCCTGCTTGTGGCTGTGGTGAGCTCACCTGACAGCAATCTGCTG
>dDocent_Contig_8296
CTGCTGATTATTATCCAGGAAAGTTTTTTGAACTTGCAAACTCAACTCTACGTGATGCTTGGATTGTTCAATCTGGAATTCCTTATTCAATTG
>dDocent_Contig_8298
CTGCTGATTATGTTCATTCCAAACCAGATCCACCACCCGCTGAACCAGGTGTTTTTAGTGGTGTTGCCAAGGCTG
>dDocent_Contig_8300
CTGCTGATTATGATATGCTTTGAAATCTAGTAATGACATCCAAGATTTTGATATTTATTGATATCGATCACGGCTCGAATCATCTTTTACGCG
>dDocent_Contig_8302
CTGCTGATTATCCAGTGGAGAAGCTTTCTTGCTATGTTTCTGATGATGGAGGTGCACTTTTAACTTTTGAGGCAATGGCTGAAGCTGAGATCG
>dDocent_Contig_8304
CTGCTGATTAGGGAGTTGATCCAGATGATAGGAAGTCCTCATAGGGACTTGTATCTATCTTAGACCAAATCTTGTTTCTTTGGTGGTCTAAGA
>dDocent_Contig_8306
CTGCTGATGTTTTCTTATGGAAGAACAAGAAGATATCTGCTGGTGCACTCGGTGTAGCAACTGCTATTTGGGTGTTTTTTGAGCTGAGATCGG
>dDocent_Contig_8309
CTGCTGATGTTTCATATACAGGTGATGATACCAGTGAGCAAAGTTGGATGCTTAGATCTTTGTCTGAATCATCTGTAGCCTGTATAACTGGCG
>dDocent_Contig_8311
CTGCTGATGTTGTTAGCAACTTTTTGGAAGTTGAGTTTGGGTAGCGGTTTCCTTGGCAACTAGGCTTGGTGTAGCCTTTGGTTTGTGAGGCTG
>dDocent_Contig_8313
CTGCTGATGTTGAGGGACTCTGGAGTATCATGCTGGAGAATAAAAGGAGATGTTGAAAGAGTTGGTATCTGCAAGGTTGGCAGAGCGGGTGTA
>dDocent_Contig_8315
CTGCTGATGTTGAAAAGGTTGCTGTTTTTGACAGGTTTTGAGTTCTGATGTTGGTTTAAGGTAGAAGAAAATCTTAGCTGAGATCGGAAGAGC
>dDocent_Contig_8317
CTGCTGATGTTATTTTCACTGGAGTTATGGCGATTTCACTTGTTGTATTTGTTATTGGAAGGCCTTTTTATAGGTATAGGGTACCATGTGGGA
>dDocent_Contig_8319
CTGCTGATGTTACCTACCTACTAACCTATAATAATTATTTTTTTTGCTAAAAAGGTGATTCAAAAAGTTGCCTAGTAATGGTTTAGAGTTTAG
>dDocent_Contig_8323
CTGCTGATGTTAATGCTTACTTCAGCTCAGAGCATTCGAGCAACTCGTTTGATTATTCTGATCTAGGTTGGGGCGAACAAGCCCCGAAAACCC
>dDocent_Contig_8325
CTGCTGATGTTAACTTGATGGGGTATGCTAAAATAGAACAAGTTGCATCCGGTATTCACCTCAGGCTTCGCGCTCGTGCTTTCATTGTAGCAG
>dDocent_Contig_8327
CTGCTGATGTGATTATTGCATTAGATTTCTAAGCATATAGTGGATTATATACTCTGAAATTCGGTGCAAAAGCTTATTTGCTTGTTACAGCTG
>dDocent_Contig_8329
CTGCTGATGTCGCGGAAACTGTTGATGAAGAGGAGAACGAAGGTGGTGAGGAGGATGAATCTGATGTTACTACTAACACTGTTATTATCTCCA
>dDocent_Contig_8331
CTGCTGATGTAACTTTAATTGATCTTCATGCTGATGTGCTTCTCCACTCGCTTCTAGTTGATGAAATTGTTGCTG
>dDocent_Contig_8335
CTGCTGATGTAAACAAAACTTTACAGTTTGAGCCAATGTCTCAACAGAAATATCATCCACGGCAAGATCTAGAAGCAGAGATCGGAAGAGCGG
>dDocent_Contig_8337
CTGCTGATGGTTCTGTTGTATTGGGAAATCCAGTTGCACCCCCAATGAATGGTGACATTTATACTGACATCAG
>dDocent_Contig_8338
CTGCTGATGGTGGTGGAAAGTTTAGAGAAGATGTTTGGTCTAGACCGGGTGGCGGTGGTGGTATTAGTAGGGTTCTTCAAGATGGTGATGTTT
>dDocent_Contig_8340
CTGCTGATGGTCCTAGTGCTTCTTCTCCCGGACTTGATCCGTACCTGCGGGCTGTTTGTGACTACAGTTTTGAGTGGATGGCAGCATCCCAAC
>dDocent_Contig_8368
CTGCTGATGGTAGCAGTAGTGATGAGGAAGGATTATCAAAAAGCAAAAAAATACATGTTAGAATTAGAGAGAAACCAATTGAATCTTCTGTGG
>dDocent_Contig_8369
CTGCTGATGGGCCTGTTGCGGAACTCCTCGTTGCATTGGGATGCCAGCAGGATTAATTCCACTACCCATCCCTTGCTGGGATGGGAGGTTATA
>dDocent_Contig_8371
CTGCTGATGGGCAGACAAGTGTAGAAATCAATGTCCTTCAAGGCGAGAGAGAATTTGTTAGGGACAATAAATCTCTTGGTAGCTTCCGTTTAG
>dDocent_Contig_8373
CTGCTGATGGGCAGACAAGGCGAGAGAGAATTTGTTAGGGACAATAAATCTCTTGGTAGCTTCCGTTTAGACGGTATCCCTCCCGCTCCTCGT
>dDocent_Contig_8375
CTGCTGATGGGATCATACCGCAGATTTGCCAGGGCATTGTGATCCCTAATGTGAGGTTGAGGGAGGATGATGAGGAGCTGTTTGAGATGAATC
>dDocent_Contig_8378
CTGCTGATGGGAGAGGGCTTCAAGAGGTTCAGATTAATGACAATTTTGCAAAGCTTTCCGAGGCTTTGTATGTCTCGGAGCAGAAGGCTAGAG
>dDocent_Contig_8380
CTGCTGATGGGACTGCAAGCGCTTCATGCGTGAAGGAACATGTTGTGAAAAGCACACCGGATGCATCTCAATCTAGCCAAGCTGAGATCGGAA
>dDocent_Contig_8386
CTGCTGATGGGAAAACAACACTGAACCCTTCTGAGTGGACTTTTCACAGAGAGTTTCAGTGGGATTAAGCTG
>dDocent_Contig_8387
CTGCTGATGGAGCGTGGAAGGATACCAAAGATGAGTCACAGAAGGTTAAGGATGCTGTGGTTGGGAAGGATTGAGCTTGAAGATTTAGGATGA
>dDocent_Contig_8389
CTGCTGATGGAGCCTGGATGCCTTCTGTTGGCAACGTCGCCACAATATTATGCTTTGCTATATGCTTGGTCCTGAATGTTTACCTTACTGGTG
>dDocent_Contig_8392
CTGCTGATGGAGACTGGGGTGAGGGGCTTGACATAGTTGATGTGGATGCCTTGCAAAATGGAGATGTTGCTGAAATTTTGGAACATGGAGAAG
>dDocent_Contig_8394
CTGCTGATGGAAGTCACTCTCAATCTGTTGAGATCTATTTGATTCTTAAAAGTCTTCTTCCGGAGTTGAGAAAACAGGGTTATGTTCCTCAAC
>dDocent_Contig_8396
CTGCTGATGGAAAAACTAGAAAATGCAAGTTTTGCGGACAGACCTATTCCATCGCAACCGCCACAGGTGCACTATTTTTCTTAGCGCGCACCG
>dDocent_Contig_8398
CTGCTGATGCTTAATTTGGGAAGTGAGAGAATCACGAGCACCCACTTCTTTGCTAAATCCACCACCCCTATCTAGATGTCGTCTTGTCTATAG
>dDocent_Contig_8399
CTGCTGATGCTGTTGTTGCTGTCTCGTCTTCTCGGTTGCATACATGTTAGAATTCGAATTCGAATTCTCAGAGGGAACATCCTTCACCAATGA
>dDocent_Contig_8402
CTGCTGATGCTGGCCGCGGAAGACCACTGAACTCGAACATTCAGCGAAAACCTAATGTAGAGCAGAGGCCGCAG
>dDocent_Contig_8404
CTGCTGATGCTGACAATAGTCAAAATTGATAACAGACTACCATTTGGTATTAGTGCATACCCAAGTCACTGCAACTCACAGAATACAGAAAGC
>dDocent_Contig_8406
CTGCTGATGCTACTTTCAAGTGGATGGCATCAGCCTCACCAGGATATAAATATCAGAGTTGTAGATGACACTTCTTCCCAACTGTTGGGGCTG
>dDocent_Contig_8408
CTGCTGATGCTACTGCTGATTCTGTTTCAGTAGTTTCTTTAGCCTCCTCAGTTGTTGCTTCCTCTTTCACTTCTTCAACTTTCTCGGTTGCCG
>dDocent_Contig_8412
CTGCTGATGCCTTGAGTAAGCAATTTTTGGATGTGGGGACATGCTTTTGTCAATGCTGAGATGGAAAATGCATAGCTTTTTACATATATGTCT
>dDocent_Contig_8414
CTGCTGATGCCAAAGGATTATTTTGCACATATCTTACAAAAACATTCCTTATGAGTAGATGAGTTGGTACAGACAGTTGGTCTTGGAGCTCC
>dDocent_Contig_8416
CTGCTGATGCAATCTTAATTTAATTTCGGTTTGCGACGTAGTCGTAGGGACTTCAAATGCTTTGATGTTTATGGCTGAGATCGGAAGAGCGGT
>dDocent_Contig_8418
CTGCTGATGCAAATACAATTGACCCTACATTTTTGGAGGCTCTTCCTGAAGATCTGCGAGCAGAAGTTTTGGCATCCCAGCAAGCTCAACCGG
>dDocent_Contig_8420
CTGCTGATGCAAAGGATGTTGAGTTAAGAGCTAGTTCTAAATACTCTAATGCATTGTTATAGTACTCGTTAAATTGATTTCTGTGCATGATCA
>dDocent_Contig_8423
CTGCTGATGATGAGGAACTGGCACCTAGTGCGAAGAAATTACATCCAGGGATATCTTCTAGCATAATTACTGAGCTACCAAATTGCAATGCTG
>dDocent_Contig_8427
CTGCTGATGATGAAGCTGGAAGCATTCCAACAGAACTTTGCGGAAGACCGACAGTCCTTGCTGGACCTGTATTCACAGTTGGGTCAGATCCGC
>dDocent_Contig_8431
CTGCTGATGAGTCAACTGGAACAATCGGTAAGCGTCTAGCGAGCATCAATGTTGAGAATGTTGAATCCAACAGACAGGCTCTTCGTGAGCTTC
>dDocent_Contig_8433
CTGCTGATGAGATGGTTGGATTATCATTGTTCGATGGATCTAACGACTGTTATTTTCATTCTGGTACCTTTTCATGCTGAGATCGGAAGAGCG
>dDocent_Contig_8435
CTGCTGATGAGACCTATTTGAGTAGCATTTTTCTACTTAAGGTTTCTACTCTTTTGGTATATTTTTATTGCAATATCTAATTTTTATAGATTT
>dDocent_Contig_8439
CTGCTGATGACTGCTGACTTGATGGATACCATGAAGAGAGAGATGACCGCCCATCATATGAAGTTTTGGACGGAGAGGTGGCACCAGATGTTT
>dDocent_Contig_8441
CTGCTGATGACGAAGATATGGATCCAACGGTATAACTTCTCTTTTCTCAATGTAATGTTTTCGAGATGTTATTTCAGCTATGGTGTGTTTTAT
>dDocent_Contig_8445
CTGCTGATGAAGCTAATGCATGCCTTTTCACCAGAAGGGCAAATGCCTCAGTTTGCTTGGTAGCCCACATCACAAGTTCAGAAGAATAAGCTG
>dDocent_Contig_8446
CTGCTGATGAAGACAATAGCCCTTTTTACTTCCTCCCCGAAAGGTATGCTTGTAGTAAATCTGGAAAATCTAGTTTGTGGCTACTGTCCCCGC
>dDocent_Contig_8449
CTGCTGATGAACTTGTAACACTGAATCCAACCAGTGAATATGCACCTGGTTTGGAAGACACCCTCATTCTCACCATGAAGGGTATTGCTGAGA
>dDocent_Contig_8451
CTGCTGATGAAAAGGTAGAAACTTTTGAGCTTGACTATGATGGAAAACGGGATAGATGGAATGGGTATGATGCGTCAACATACGCCCGAGTCA
>dDocent_Contig_8453
CTGCTGATCTTCTTGTCGGTGTGGTTGTTGACATTGCTTTGGTGGGTATGTTGGCACCTTATGCACGAATTGGCAAGCCTTCTTTGTCAAAAG
>dDocent_Contig_8455
CTGCTGATCTCTTGAAATCCATTTTTTAGAAACTCAAATATAACTTTAACCTGCAAGTATCAAATTACATTGTGCTTCATAATTTCTTCAGGG
>dDocent_Contig_8457
CTGCTGATCTCAAAGAACATGTTATCAAGCCTGTGATTCCAGAGAAGTACCTTGATTCAAAGACCATTTTCCACTTGAACCCTTCTGGCCGTT
>dDocent_Contig_8459
CTGCTGATCGGTATGCTTTGGAGAGGCTCAGGCTTATATGTGAAGCGAGTCTATGTGAAGATGTTGCCATAAATACTGTGGCTACGACTTTAG
>dDocent_Contig_8461
CTGCTGATCGACATAGCGGAGACGAGGTATTCCCTCTTGTTCTCCGAGACTTCTTTGAGTCACTTGAATTTGACCGCTAATAGCATCACGCAA
>dDocent_Contig_8463
CTGCTGATCCTTTCGATGTAAGCTTCTGCGTCATTCCTAATGCTAATGCAGGGTTAACATCGATAAACGGAGCATAGCGAACCAGAGTCACTG
>dDocent_Contig_8464
CTGCTGATCCTAGCACTCTACTAGATTTTTGTGTGACAGCTCCAATAAGCCAAGGTAGTCCTGTCTGCAAGGATCCTAAACATGTTGATGCAA
>dDocent_Contig_8466
CTGCTGATCCCGATTCTACCTTGGTGGTTTATATGGGCTTGTCAACGTTCCCTTCCCTTTCGCAGAAACTAATGCATCATGGTTTGTCCCCTC
>dDocent_Contig_8468
CTGCTGATCCAAGGTTGATGCACTAGAGATGGAGAGGATGCTCATGGTGGGGCTTCTTTGTGTGCACCCAGACTCTGAGAAGAGGCCAAGAGT
>dDocent_Contig_8471
CTGCTGATCATCTTCTTCGGTCCCTTCTTGGAAGTCAGATTCACTATTATCCAATAGACCAATATAAGTATGTACGATAAGGGTTGCATCGCA
>dDocent_Contig_8473
CTGCTGATCATATGGTGGCTGACCATACCCTGATTGTGGTGGTTGTTGATATGCACCATAACCATCCTGAGCATAGCCCTGTCCAGGTTGGTT
>dDocent_Contig_8475
CTGCTGATCAGCAAACAGTAGCCCTCTTCCTCTCAACAAGCTTTGGTAGTAGTGAGTGTCAAATGATGCTCCAGATGACACTGAGATCGGAAG
>dDocent_Contig_8477
CTGCTGATCACCCTGTTCTTGTTTACATGCCTGCTGGGCGGCTGGCCAAAGACATTGAGAAAATGTCTGATGAAGCAGAGATCGGAAGAGCGG
>dDocent_Contig_8479
CTGCTGATCAATTTGTTCTGTTGCTGTTGTGGTAGTGCAGGTTTCGTTTTGAAGAGAGTGGGAGGGTTGAAAATCAGTTGGGAACAATGCTGA
>dDocent_Contig_8482
CTGCTGATCAAGATGGCAACTTTAACATGGATAATACATGAACAGATAAGAAAATAAGTGGGGTACCTCCATAATGGGCAGTATGAAATCGAC
>dDocent_Contig_8484
CTGCTGATCAAACGCTCATGGTTTCACGCAGGTGGGAAGCTAATTACGAAGTTATTTACGCACCGGGAAATGGTCGTGCCGTTGGTATCCATT
>dDocent_Contig_8486
CTGCTGATATTGATAATCCGGAAGCTTCATTGGGAATGTATGTATTGCACTTATCATGATGTCTTGATGCTG
>dDocent_Contig_8487
CTGCTGATATTCTTGTTGTCTGGACAGTTTTGCCTCATCTGACTGAGGAAATCGAGAGGTATACTCGGGTCTGGTTGTCCTGTTCCTTGAAA
>dDocent_Contig_8488
CTGCTGATATTCTCTCTATTTTCCTGTTTGGAATGATCTATCTTTGCATTGAGAATAGAGACAAAACAAAATATCCTAATGGTGGGTGGGAGA
>dDocent_Contig_8493
CTGCTGATATGGGAGGTTAGAACCAAATGCTGATGCAATTTCAAACCCTACTTTGCATATTTTTGTCTTATGCAG
>dDocent_Contig_8494
CTGCTGATATCTCATGCTGAGCCTTGTGAACCATTGCAAGCCCGGCCCATGCTATTGGAAGCTCAACCAAGGATGAATCGCCGTCTCTTATTA
>dDocent_Contig_8496
CTGCTGATATCGGTCACTCATTCGGCGACGATCTCAAGAAGAAAACACGACCCAAAGCGGTTGTCATCTTTGTATTTGGTTTCTGGATACTCG
>dDocent_Contig_8498
CTGCTGATATCAACAATACTGGTTTTATTAGGTAACATAACAAAACTTCTTTACCCTTTTCTGTTTTAGGTCTAATGCGTATTGATCGCAATT
>dDocent_Contig_8500
CTGCTGATATAGCATGGACTCATAATGGTTTGGCTGGACGGAATTTTATATATAGCTGCGGGGATTTTCCCAATGTGCCTCTTATAGGAGTTC
>dDocent_Contig_8502
CTGCTGATATACTTTTGTACATATTCTTCTTTGCGGGTTCTTTTACCGTATTCTACAAAGGAATATGTCAGAACAAAAACTATGTCATAGAAA
>dDocent_Contig_8504
CTGCTGATAGTGGTATCGGTTCGAGAGCAGGGAACGAGAGCAGGTTATTTGTACTTGCTAAACTATACTTCCTATGGCATAGGAGCGTCTCAC
>dDocent_Contig_8508
CTGCTGATAGTACAAATTTCTTGCATGTGCATGATAAGGATCACTAGCTCCAAAAACATTCTCATAACCAAATCCTTTTATCTGATCACTATC
>dDocent_Contig_8510
CTGCTGATAGGAAATGGAGAACCTTGAAATTTCGTTTTTTCGTCACCAGAGATATCGTGTCTATTTTTCTGGCTG
>dDocent_Contig_8512
CTGCTGATAGCCATGCAAGAACAATCACAAGAAGAACACCTCCCAAGTATGGAGTTGAGTTAGCCAGTGAACCAAAAGTTAGGATCATGAACT
>dDocent_Contig_8514
CTGCTGATAGATTATGAAAATTTTCTTCCAACACCTGTCAAATACAAGTACAATTATAAAATCTATGATGGTCGAACACGTTCATCATTAATT
>dDocent_Contig_8516
CTGCTGATAGATCCCGCCCTGTGTCCTCCTCCTTCCCCCGCCGCCTTCCGACCCGCGGGAGTATACAATGACAACTTCCGGACACTCATGCCC
>dDocent_Contig_8520
CTGCTGATAGAAGCCATAACTCATGCTTCAAGACCATCCTCAGGAGTATCCTGTTATCAGCGGTTGGAGTTTGTTGGGGATGCTGAGATCGGA
>dDocent_Contig_8522
CTGCTGATACTTGCAGGACAAATGAAGGTAAATGCGGTGTTTCTTGGGCCTGAAGCTCACTACCGTCAAATTGAACTTACTGAGTCCCTAAC
>dDocent_Contig_8524
CTGCTGATACTGACACAAACTCTTTTTCTCTCTCTAGAATCCGCGACTTTCGGTGCGCAATTGATAAAGGATCTTTCACTGAGATCGGAAGAG
>dDocent_Contig_8525
CTGCTGATACGTATCGAAAGAATATTCAAAATTTTTATTTAAAATATAAAAATTTAACACAGCGCGATACGGCGGTGGAGACACGTCGCGATA
>dDocent_Contig_8527
CTGCTGATACGATAACTAATAGTTAGGGATAGGGATGACAGGATTTGAACCTGTGACATTTTGTACCCAAAACAAACGCGCTACCAAGCTGAG
>dDocent_Contig_8531
CTGCTGATACCCAGTGGTTCAACCAATCCAGAAGGTTCACCATGGCGAGTAAACTTATCATAGAAACCTCCTCCACTTGACATGCTGTCGAAC
>dDocent_Contig_8535
CTGCTGATACAGAGGCAGTAACAGGTATCTTTAATAATGCACACATCTTGTTGCCCATTTTTTTGCATTCCGTATGAAATTTTGCATATGGTT
>dDocent_Contig_8537
CTGCTGATAATGTATTCTGTATTTTCATACGACTAGGAAGAAGAGGCAGAGGCTGAAGAAGCTCTTATAAATGTTGAACCTGCTCAACCTTTG
>dDocent_Contig_8538
CTGCTGATAATGGACGTGCTCCGGAGTTTATTCGAAAGCGCGTGTACAATACTGAGACTGCTTTGTGTTATGAGTGTGGGGGGCATGGTCATT
>dDocent_Contig_8542
CTGCTGATAATGACGAGGTTGGTGGCCATTATAACCTAGGTGTCATGTATCTCAAGGGGATTGGAGTGAAAAGAGATGTGAGGTTGGCCTGTA
>dDocent_Contig_8544
CTGCTGATAATATACTTCTAGGCACTGAATTTGCCATTTCCAACCTTTGCTATGTTACAAAACTGATATTACTGCTGAGATCGGAAGAGCGGT
>dDocent_Contig_8546
CTGCTGATAAGTCTTGGAAATGCCTATTAGGATGATGTTTATATTGGAAATGCCTAATCACCTTATTTCCTCTAGAGATGCGAAGGTTTCCGG
>dDocent_Contig_8547
CTGCTGATAAGAGACCAGTTAATGTTTTGGAAAGGAAACCATTAGATCTTTCAGAAAGAACAATTGTCTCTGAAACACAGGAGACTGTACAGA
>dDocent_Contig_8549
CTGCTGATAACTGCCAAAGAGTTCAAATACAACAAAAGTTAGCTTGACCAAAAGCACTGCCAAATAGAGCTG
>dDocent_Contig_8550
CTGCTGATAAAATTCATGGAAATGTATTAAAACCTTCTCGACAGTTCCATGCTTATACATTGATGGAACCAATTGGTGTTGTTGGACACATCA
>dDocent_Contig_8552
CTGCTGATAAAATTCACGGCGAGGTTTTAAAACCCGCGCGTGAGTTGCATGCGTATACTTTGATGGAACCTATTGGCGTTGTCGGACACATAA
>dDocent_Contig_8554
CTGCTGAGTTTTTTCATGACCTGAGAGCCATTTTGCTTGGATAAACTGCTCTGTCGACGGATCAAGGTGCCCTGAAGAATGTGAATTCTGCTG
>dDocent_Contig_8556
CTGCTGAGTTTTTGAAAGCTTATCAAGTTCATCTATCTACTAGCCCATTCAAAAAGTTTGCGTACTTCTTTGCAATTAAAGCGATTATGAAAG
>dDocent_Contig_8558
CTGCTGAGTTTTTGAAAGCATACCAAGTTCATTTTATTAGCCCTCCATTCAAAAAATTTGCATACTTGTTTGCAAATGAAATGATTATGAAAG
>dDocent_Contig_8560
CTGCTGAGTTTTGAATTTTGCCGATTAACATGAAATTAGCAAATGAATTTTATTGGAATAAATTTTGCTTTGTTATGTTTGTAGGTTGGATGG
>dDocent_Contig_8561
CTGCTGAGTTTATTCGAGTCTTTCAAAGTTGCATTAACAACAGCGTCGAGGTCTATCGCTTGTTGTAGATTATCGACAAAAACCGTCCCTGCT
>dDocent_Contig_8563
CTGCTGAGTTGTTGTTAGTTTCAAAATGCCAAATTAAATCTGTTACTACAGTTAGTGCTACCTGAGATGACTTATATGAACAAGCTCAAAATG
>dDocent_Contig_8565
CTGCTGAGTTGTTACCTGATCAGTTTACGTGTTCAACATTGATGAGTGTCTGTTCCAGCTTGCGAGATTTGGAAAAGGGTAAGCAAGTTTTTG
>dDocent_Contig_8567
CTGCTGAGTTGTGGTTTGCTTGCATGGTTGGACCTATAGGTGTATGGATTAGATGGTTCCTAGCGAGGCTTAATGGGCGTGGGTTGGGAAAGA
>dDocent_Contig_8569
CTGCTGAGTTGTCTAAGTGTCAAATTTCAGCAAATATATATGCATTCAGTGATAAGTACACTGACATCGCCTCCTTAGGTAAAAAAAAATTAT
>dDocent_Contig_8570
CTGCTGAGTTGGCTACACTTGCTTTCTATATGTTTACGGGTTATAAGTTCAAGCCAGAGGCTCACAATCCCTATTTTGTTATTGATGATGAAG
>dDocent_Contig_8574
CTGCTGAGTTAGCCAATTGTTTGAAAGGTGTGGATGTTGTTGTTATACCTGCTGGTGTTCCTAGGAAACCCGGGATGACTCGTGATGATCTTT
>dDocent_Contig_8578
CTGCTGAGTCTAAAAATGGAAGGTATACCTATTTTTTACGCTGAGCACATGACATGAGAATATATTTCATAACATGTGAAGTTTTGTTCAGAA
>dDocent_Contig_8580
CTGCTGAGTCGTCGGACTTATCCACCAAGGGATTCGTGTAATTTCTATGGATTGCGTTGGGGGAAATCTACCAAAGCTAGGCAGATAGATAGA
>dDocent_Contig_8587
CTGCTGAGTCCTATCTCCATCGTCATTATTGGATTTTTTCGTGGGAGCACCGATCCTTGTTGTGAGCGGGTGGCGGAGGTCTTTTGGTGGAGA
>dDocent_Contig_8589
CTGCTGAGTCATCTGTTGCTGTAGCAGTGTCAGGTTTTGTGATTCAGGCACCTGCTGTTGCCTCTGCTG
>dDocent_Contig_8591
CTGCTGAGTCATAATTTGTATCAATTGGTATCTTTAATGAAAATTCGCAGGTCATTGTTGTCTCGGGTGAAACTGGTTGCGGTAAGACTACAC
>dDocent_Contig_8593
CTGCTGAGTCAAAAATTCTTCTTGAAGACATATCAAAGATGGTAGCGGCTCATTAAGACAGAAGTGGTTCACTGCTTTTTACATGTTGCTGAG
>dDocent_Contig_8595
CTGCTGAGTATTTGTCATATTATTTGTCTGGAGGAAACAATGTTGAATTGCCATTCAGCCAAGAGGACTGTGAGAAATTGCAAGTAGAGAGGA
>dDocent_Contig_8597
CTGCTGAGTATGGTTATGTCGATATGGTTAGGGAGATGATTCAGTATTATGATCTTGCTGATGCTGGAATTAAAGCGAGAAATGGTTTTGATG
>dDocent_Contig_8599
CTGCTGAGTAGTCTGCGCCACATGAGGACTCTGTTGCTGTTGGGCAAAATGGTTTCCCTGATGTGGTTGTGAGGGCTGAGATCGGAAGAGCGG
>dDocent_Contig_8602
CTGCTGAGTAAGTTGAGGTTTGTGGACCCAACATGTCTGTGTTCTGTGGTCAAATTAAAACTTTGTCAAGAATAAAGAAGGGGACACATCAAA
>dDocent_Contig_8603
CTGCTGAGGTTTTGTCTAACCAACCTCCCATCAAACGCGGGACTAATCCTCTCATTGGAGGCTTGATTCAGTCTTCTGTTCACTTCTTTCGAA
>dDocent_Contig_8605
CTGCTGAGGTTTTGATGTTGAAACCACTAATTATATATCACTTGAAGAACTTCTTCTTGGTTAAGACTGAAAAGGACAGGGAAGAGGCCATGG
>dDocent_Contig_8607
CTGCTGAGGTTTGTTTCGAATTGAATCTGAATTTTAGTATTTTTAATTTTGTATAATTGTTTGAAAATTCTAATCTCAACTTTTCAATTGTGT
>dDocent_Contig_8609
CTGCTGAGGTTTCTGTGAAATTCCTCTTCTGTCTAACTCAAATTTAGTGAAATATTCAATTTCCTTTCTTACTAGTGATCCAATGGTGCCTCT
>dDocent_Contig_8611
CTGCTGAGGTTGTCAAACTCACAAGTGGTGCCTCTCGTTCGAATTCATATCTCTCCAAGGGAGACAGAAGTTTGGCTGAGATCGGAAGAGCGG
>dDocent_Contig_8613
CTGCTGAGGTGTTGGAAGATCGGGCGATGTTGATGTTTGGGATTAAGAAATTGGCGGAACGTGTTCTTGGGAAGATTGTTGAGAAGCCGCAGA
>dDocent_Contig_8615
CTGCTGAGGTGAGTTTACAGAGACGAGGGTTCTAGGGAATATTTGGTTCCCTTTGCTTTGTTATATTGGGCCAATTGGACCCTAGGCCTGGCC
>dDocent_Contig_8617
CTGCTGAGGTCTTGGGAACATTCATTTCAGATGAGGTCGGCTCTGCCACATTGAAATATGAATGACTCCCAATCATTTTCCCTCCTTTTTCGC
>dDocent_Contig_8619
CTGCTGAGGTAATTTTTTAACTCTTTCTCTCTTCTAATTTGATTTGCAATTCCTGTTAGTTAGGGTTTTGGATTTTGAACTCTAGTTTTGATG
>dDocent_Contig_8621
CTGCTGAGGTAATTTTTCATTCATATCTCTCTTTCACATTTGAATTCTGTATTCATATATCTGGATCTAGGTTTTCTAAAATTTTGTTAGGTT
>dDocent_Contig_8623
CTGCTGAGGTAAGTTGATTAATTTCAGTTTTGTAACAGAATGTATTGATAAATTTGAATTTCTAAACCTAATTTTGATAAATTGAAATTTGTT
>dDocent_Contig_8627
CTGCTGAGGTAAATTTCATTGTCCCTCTGTTTATCATTCTTAATTGATTTTAGTTAAGAATTTTGAGTTTGAAACCCTAATTTTGAATTGTGT
>dDocent_Contig_8629
CTGCTGAGGTAAATTTCAATTTCTCTCTTAAATCACTCTTAGTTGATTTTAATCACAAAATTTGAATTTGAAACCCTAATTTTGAATTTTGTG
>dDocent_Contig_8631
CTGCTGAGGTAAATTTCAATTTCCCTCTTTTTTATTTTTTATTTTTTTTATTTTTTATCTTTAACTGCTATTAGTTAGGGATTTTTGATTGAG
>dDocent_Contig_8633
CTGCTGAGGTAAATTACTTTCGTTTTTCTGTTTATATTTTGATTGCTATTAGTTAGTTAGTAATTCTGATGAATTGTATTTATATAATATGTG
>dDocent_Contig_8635
CTGCTGAGGGTTATCACAGTGATTGTGATTCTTCTTCATCTGTGGTGGATGATGATGAAGATTGTGTCATCATTTACTCCCCTGTTCGGAAGC
>dDocent_Contig_8637
CTGCTGAGGGCTTTTGAAGGGAAAGAAAGGGTTCACATTATAGACTTTGACATAAAGCAAGGACTTCAATGGCCTGGCTTGTTCCAAAGTTTA
>dDocent_Contig_8638
CTGCTGAGGGCCGGAGCTCGTATGGATACATTACTTCATTGTTCTATAAGGCGTTGCACTAAGTCCATACTCGGATAGGGTCGCGAAGTGCAA
>dDocent_Contig_8640
CTGCTGAGGGCCAAAAAATGGACTGTATGGGTAATTCGACTGTCCTTGGCCACTATATGGGATAATCTGCTGTCCTTGGCCACTATATGGGAT
>dDocent_Contig_8642
CTGCTGAGGGCAGGTTATTATTGGATGACAATGGAGGCCCAATGTTTCAATTTCGTGCGGAAGTGTCATAAATGCCAGATTTATGCTGACAAG
>dDocent_Contig_8644
CTGCTGAGGCTTCTATTGATGCTACTGCCCAAGGCATTGCATCAATGCTGTGCGCTCATGGTCCAGAAGTTGAATGGAGAATTTGCACCATTT
>dDocent_Contig_8645
CTGCTGAGGCTTACTTGCATGCCAAATCGCAATCTAATGCACAAGCCATGTTCAATCTTGGGTACATGCATGAGCATGGCCAAGGGCTTCCCC
>dDocent_Contig_8647
CTGCTGAGGCGTTTCTTCACCTACTGTGCTCTTTGAGAGAAGAATCTGGAGGTTGTTATACTCCAAAGATAAGTTCTTTAGCAGACATTTTTG
>dDocent_Contig_8649
CTGCTGAGGCGTTGAAGCTTGAAGATGAATTTGAATTGTAATTTCACTGCAAAGAAATTGATACAGATTAAAGGTTTTGCCAGAGTAGATAGA
>dDocent_Contig_8652
CTGCTGAGGCCCTGTCGGAGGATGTAGAGGAAATGGTGGTGGGAGAGGAGTTGAGCTTGAAGCACCATTATCACCATGGTGGCTGAGATCGGA
>dDocent_Contig_8656
CTGCTGAGGCATATTGTACTGAGGTGATGGACCAGAGTATGCTCCAGGTTGCCCATAGCCATAACCAGATTGTTGCATAGGTGCAGAGATCGG
>dDocent_Contig_8658
CTGCTGAGGCAGTACCTGGGGAGTGCGTGGATGACCGTGAGACTGGGTTTCCAAATGGAAATGCTGAGGATTCTGCCAACATGGATTCTGAAA
>dDocent_Contig_8660
CTGCTGAGGATGGTATCGGTAAGGATGTGCTTGTTCTTAAGTCTGTTAGAGTAAAATAAGTTAGCGAAGCTCCCTGTAATTTAGTTGTAACTG
>dDocent_Contig_8661
CTGCTGAGGATGAGCTTTTCAGGTTAACAACAAAAGAAGGAAAGTTAACCGTTGAAAGAGATGTTATTAGATCCAAGACGGTTGATTTTTCGC
>dDocent_Contig_8663
CTGCTGAGGAGTCAAAAGAAACTATTGCTAATGCTCTTCAAGGTTCAGATTTAGTTTTTGTAACTGCCGGTATGGGTGGTGGTACAGGGTCTG
>dDocent_Contig_8665
CTGCTGAGGAGGAGGAGGCGTCAAGTGATTTTGAACCCGTGGAAAATGGTGTTGATGAAGATGAAGTAGAAGAAGACGATGTTGAGGAAGCTG
>dDocent_Contig_8668
CTGCTGAGGAGAACATTCGAAGTTTCAGAGTTTATATTACCGAGTTAAAAGAGCTAGTGGCTAAACTGCATTACCAGAAACAACTTCTGGTTT
>dDocent_Contig_8670
CTGCTGAGGAATTTATCATACTCGAAAGAGAAACGAAGCTTCGTGTTTGTTTTTCTTCAAACCCCAATCCGCTCTCGCTCGCCGCTACTAACG
>dDocent_Contig_8674
CTGCTGAGGAAATCAGTAATCACATTTATGAATTCATCAAGAAGTACTAGTTCTGATGTTGCTATCAACTCAATTCTTAAGCAACTATTCATT
>dDocent_Contig_8676
CTGCTGAGGAAAGCTACAATGGTTCTGGCAACCACGATTTGCGAGAGATGACTCAGCAGGGGGAGCAAACACTGATACGGTACCGAGGTTCTG
>dDocent_Contig_8678
CTGCTGAGGAAACTGAAAGGGTTGAGAGAGAGGCGTTATATGTGTCTGCCCCGGTGGTTTTCGCTCCTGTTAACAATTATCAATGTGCTCTCT
>dDocent_Contig_8680
CTGCTGAGCTTCTTTGGATCCAGTCTTTACTTAGGGAACTTCACTGCTCCACTCAGGTGCCTAGGATCTTGTGTGACAACTTGAGCACTGTC
>dDocent_Contig_8681
CTGCTGAGCTGGTTAAACAGGATGACGAAGTTATTGTAAAACTTGAAGATTTTGCTATTGAACGTTCAAAATCAGTTGATTCAGCAGTTCTAG
>dDocent_Contig_8683
CTGCTGAGCTCGCACTAACCTGCACTGTCTGTGCCACCCTCTGTTTGCATTTTTCCCAATCATCAACACGCGACCAGCATGCCCTCCCACCA
>dDocent_Contig_8684
CTGCTGAGCTAGCCAGCTATGATCAAGTGAAAGAGGTAATGTAAAAGATACTAAACTGCGTTTTTGAGTTAAATTTTGCTATTACTCCAATTT
>dDocent_Contig_8686
CTGCTGAGCTAAGAGAGTTCCCATGGCACCATAATTAAGAGGCTGAGAAGGATATTGTTGGTTCAACATAACACCAGGCTGAGATCGGAAGAG
>dDocent_Contig_8688
CTGCTGAGCTAACTGGGACTGGAATTTTTGGATAAGCACCCTGTTTCCTTCTTCAATTTTATCCTTCCGCTCTAAGGTTGACAAAGGCAATTT
>dDocent_Contig_8690
CTGCTGAGCGTGTGGAGGAAAATTCAGATATAAAAGAGGTTCATGACGAAGATGCTGGACAGGAGCTTCACAAAGCTTCATCTAGCTTTCAT
>dDocent_Contig_8692
CTGCTGAGCGAAGGTGGTGATAGACAAATCCAACACGGCATTGCAAGCAGAGAACACAACATTTCTATCGGAACTTTCCAACAGAGAGATTAA
>dDocent_Contig_8694
CTGCTGAGCCTTCTCCGGCCCAGCTTCTTCCTCTTCCTTCTTCTTCTTCGAAATAGCCCTCAAAGTCTCCTCCTTCTCTCTCTTCAACGCCTC
>dDocent_Contig_8696
CTGCTGAGCCTGTTTATTTGCAATATTTGTTTTGCAGGGGAAGTTTAATGTTAGTACAGGGATTAACGTGATGCTGTCGCCTAGACCTGTTGG
>dDocent_Contig_8699
CTGCTGAGCCCCACAAGCCTAAAAGATCTGAAACATCGTCATATTCTTCGTCTTCGGTGACCCCAGCTCAGTTGTTGTTTCTACAATCAAACT
>dDocent_Contig_8700
CTGCTGAGCCATTCTGATCATTCGTTTTAGCGGTATCATTATGAAGACCATTAACACAAGGTGCTCCATTCTCCTCACCCCTTTTTGAAGTTC
>dDocent_Contig_8702
CTGCTGAGCATGTGGAACTGGTGAGCATGCAACCTCATTCTCCTGTTTCCTTCTTCTTGCGATTAATCTCTAGGGACTATTCTTATCGTCACA
>dDocent_Contig_8704
CTGCTGAGCATCATTTTCTGTTTTTTTCACAACTTCTTTTTTCATTTCCACCTGACGGAAGACAAAAACAATAATGATATTTTTTGGGCCTTC
>dDocent_Contig_8706
CTGCTGAGCAGTTTTATAATGAGAAGTTGGTGACTGAGGTGCTTAAGATCGGTGTACCTGTTGGAGTTAAAAAATGGGTTGGGTTGGTTGGG
>dDocent_Contig_8707
CTGCTGAGCAGTTGTATTTGCATAATAGATTCTTCACTGAGTTATTCCAGAGACACTGACTGATTTAGCCTCAAAGTACAGTTCGATGCCGCA
>dDocent_Contig_8709
CTGCTGAGCAGTCACTTAAAGGATATGAGGTGTGTTTGATCTCTTGTATTTCAGAACTAAGTGGGTTCAATGATGAACTATTTCTGATATTAT
>dDocent_Contig_8711
CTGCTGAGCAGGCTGGGCGGATTGGGCCCACAAGGCTTGCGGCGCTTGAGGTTGCATCATGACGTACGGTTGCTG
>dDocent_Contig_8714
CTGCTGAGCAGAGGCTCACAATTTTTGGACATAACAAGCTTGAGGAGAAGAGAGTACTTTTTTTCTTGTTCTTCATTTTATGATTATGTTTTG
>dDocent_Contig_8716
CTGCTGAGCAGAGAACCTTGCACGGTCTTCGCTCTGTTGAGTTGAAAGGGTTTGCGGAGAAGCACAACCATAGAGAAATGAATACAATGGCAG
>dDocent_Contig_8718
CTGCTGAGCACTAAGAAACTTATTAAGCGCAATCCCGGCACCTTCAATAAGCGCAAGAAGAACACCGCCAAACGCAGAGATCGGAAGAGCGGT
>dDocent_Contig_8720
CTGCTGAGCACGGAAGCTCCATGAGTAAGGTTCATGCGCCTGCGCGACGCCTTTCCAGACTGTACATTCATGCTTGTAAAGAAAATATTCCAG
>dDocent_Contig_8723
CTGCTGAGCACCAATGCCCACATTGGTCGTCAAGTCGCCACTCATCATTTCAAAGACTACACTTACGGTTTCCGCAACAGAATGGCCATTATC
>dDocent_Contig_8725
CTGCTGAGCACAAGAGGATCAAAGACCTGATACAGTCTACTTTACAGCATCAAGAAAAGCAAAGAGGTACTTTTGCCCTAATCACTTTCCTAA
>dDocent_Contig_8728
CTGCTGAGCAAGGAGACATTGATCTATATAGCATTTATTCGCCGCTTTGTAACAATACATCAACGCTTAAACGCAGAGATCGGAAGAGCGGT
>dDocent_Contig_8729
CTGCTGAGCAAGATAGTCTGACAGAATACTCCCTTTGATGGCTTTCTGGGATGTATACTGGATGTCGTACTCTGTCAGTACCATTTGCCAACG
>dDocent_Contig_8734
CTGCTGAGCAAGATAGTCTGACAGAATACTCCCTTTGATGGCCTTCTGTGACGTGTACTGAATATCATACTCTGTTAAAATCATTTGCCAACG
>dDocent_Contig_8738
CTGCTGAGCAAGACCTCTGGTGAATGCAACAATAGCTCCCTTCGTCGAAGTGTAGTCCAGTGTTTCCGCTTGTCCAGTATACGCGTTCACTGA
>dDocent_Contig_8739
CTGCTGAGCAAAAAGGAAACCACCAAAGGCATTGGAACCATTTCCAGACATTAGTATGAACAAAAAAACAAGGCAAATGAAAGAGAAAAAGAT
>dDocent_Contig_8741
CTGCTGAGATTGTTTTCGATGTTGCCATGGTTTGGTTTTTATTTTGTAGATGAAATTGAATTAATGGTAGAAGTGATTAGTAACATATAGGTT
>dDocent_Contig_8743
CTGCTGAGATTGAGGTGGAAGATGGCCCTAATGATGAGGGTGAGATGTTCACACGTCCCGGTAAACTCAGTGATCGCTTTCCTCAGCCATATG
>dDocent_Contig_8747
CTGCTGAGATTCGTGATCCCTGGAAGAAGACACGTGTTTGGTTGGGTACATTTGATACTCCTGAGGAAGCCG
>dDocent_Contig_8748
CTGCTGAGATTAGCTGGCAACTTTGGATGAATGGGATACCTGTTAGGAATTAGCCACCGGAGGCATGCAACATGGAGGACATTGCTTGAAATC
>dDocent_Contig_8750
CTGCTGAGATGTTTCCTCATTCTAGTCCTGGCAACATGCTTCCTGGATTTTCTCCTTTACCTTGGTATCCTAGTGATGTGGGATATGGGTATG
>dDocent_Contig_8752
CTGCTGAGATGGTTTTTAAGATGGAACCTCATAACTCGGGAATGTATGTCCTTCTTTCAAATCTATATGCAG
>dDocent_Contig_8753
CTGCTGAGATGGCCCCTAACACTCGTGTAAACTGTATTGCTCCTGGTTTTGTACCGACTAATTTTGCTTCATTCATTACCAATAATGCTGAGA
>dDocent_Contig_8755
CTGCTGAGATGGAGTTGTTAACTGTTTCAAAGTATGAAGTTGATTTTCCTTGAGTCTTGTTGATGTCTGTTGAGCAGAGATCGGAAGAGCGGT
>dDocent_Contig_8759
CTGCTGAGATGAACAAGCGTTCATTCAAGTATGCTTGGGTGCTTGACAAGCTCAAGGCTGAACGTGAAAGAGGTATCACTATTGACATTGCAT
>dDocent_Contig_8761
CTGCTGAGATCCAATTTTCAGCTTCTTTGAATTCAGAGCTTCCTTGGACTTCTGATTCGGCGGTTTGAAGGAAGAAAGTGCATTCAAGAACCA
>dDocent_Contig_8763
CTGCTGAGATATTTCATAGACAAGATGCAGAAGATTCACCTTCCTCCATATAGCAAGAAGCCTAGTGCAG
>dDocent_Contig_8765
CTGCTGAGATATTGATACAGATTTTCCTCTATGTGGCTTAAACTGTATCATCTAGCCTTGCTTTACTTCTTCAGCATTATTGGTCAAGCAATG
>dDocent_Contig_8767
CTGCTGAGATAGTTCTAGGAACGTGTACCCAATATATTGATTCAAATGGTCACCCACAATCTATTGAAGAAGAGAAGGTTAGGAATAGCAGAG
>dDocent_Contig_8769
CTGCTGAGATACGTGATCCGTCAAGGAAAGGAAGTAGGGTTTGGTTAGGTACATTTGATAGTGAAGTTGATGCTG
>dDocent_Contig_8771
CTGCTGAGATAAGCGGTTGGTACTGTGCCACGTGTCTCGGGGTTTTGTTCTTCATCTTCACATAGCATGGCGATAATCTCAATCTGCTGAGAT
>dDocent_Contig_8773
CTGCTGAGAGTTCATTGTTATTGGTGTAAAAATCAAGGTGGATCAAACATGCAGTGTGTGGATTGTAATGTGGCTTTTGTATGTCTTCCTTTT
>dDocent_Contig_8775
CTGCTGAGAGTGTATTTCTTCAGATTTAAGACCGGCACTGATCCTGTCAACAAATGCTTCAAAATCTAACTCAAGTTTCTGCAACTGGGTACC
>dDocent_Contig_8778
CTGCTGAGAGTATGGTTCCAAAAGGACCCGAATGGGGTGGTGGAAACTGGGAAATGAAAACCCCAACCACTGTGAAGGACATACCTCAATGGG
>dDocent_Contig_8780
CTGCTGAGAGTATGGTTCCAAAAGGACCCGAATGGGGTGATGGAGAACCTTTGTAAAGGACGGCGAAGGAATCACGCAGAGATCGGAAGAGCG
>dDocent_Contig_8782
CTGCTGAGAGCTCAAAAGCAAATTCTACTGCTGAGAGCTCAACTGCAGGAGCTGAAAAAACAATCAAGACTGAAATGGTGGAATTTAATACAA
>dDocent_Contig_8783
CTGCTGAGAGCGATAGACTTTCCAACTGAGATGGAGAGAATGCGCTCCTACTCTCTTTCAATCGCCGATGTTAAAACATCGAGGGCGTAGACC
>dDocent_Contig_8785
CTGCTGAGAGAATCTAGGAGCTGAAAACCAATCTAAATTAACTTGCATGCACCATTCTATTGTACCTTAATATTATCAAAAGAACACAATGA
>dDocent_Contig_8786
CTGCTGAGACGATGAGAGAAGTCATAATGGAAAATTGTCGAACCATGGAGAATAAGCAAGATAAAAAATCTAGTTCTAAACATCATTTAGATG
>dDocent_Contig_8788
CTGCTGAGACCACGATGTCGGGGGCTGTTGCAACTGATTGACTTGGTTTGGTAAATTAGGTTTGTTAAATTGAAGATTTGGAGCAGAGAGCGC
>dDocent_Contig_8789
CTGCTGAGACAATTAAACAAAATATATTTTTCTGTGGAAAATGTATTGACAGCAAATTCCGTAGGAATACCTGCGGATTTTCCCGCGAGATTT
>dDocent_Contig_8792
CTGCTGAGACAAATTTCTGATAGTAGAATCCTGGGTTTGAAATCGCCCGACAATTCAATTTCTGAGGGAAGGCCATCGTTTGTACTGTCCACT
>dDocent_Contig_8794
CTGCTGAGACAAAAAAGAGTTTTGATAAAACATTGGTCGCATGTCATTTGGCAAGAGAAGAGGCAAGGATGAAGCGCTTTCGAAAAAGAAGCT
>dDocent_Contig_8796
CTGCTGAGAATTTGAAATGCTCACTACATCAAGATAATGGAACTGAACTGAATTCAATGCAAATTGGAGATCAAAAGGGAGATGGAGGATGTG
>dDocent_Contig_8798
CTGCTGAGAATTTAGATCCATGACAAATCATACAACTCAATACTGAAACTACCTGAAAGGTCTGACCAAATACGGGTGTGGTCAGACGGAAGC
>dDocent_Contig_8800
CTGCTGAGAATCGCGATTCTGTTGATGCGGGTTGTCGGAAATTGACGGCTAGTTGGGTTAGGGCGGTGGCTG
>dDocent_Contig_8802
CTGCTGAGAAGGTGGATGAGGTGTTTGAGAGAAAGGAGGAATTCTTTTTCCCATATGATAATGAGGAGAGGAAGGAGGAACATGGTCGTGCTG
>dDocent_Contig_8804
CTGCTGAGAAGGATATGCAACGTGAAGCGGACGAAGAGTGGCACCGGCTTGATATGATAAGGAAAGAGGCTAGGAAGGCTGTTCGAAGTGGGG
>dDocent_Contig_8807
CTGCTGAGAAGACACGAACGACAAGTCTGACCAATTGGTAGAGGAAGGCGAAAATGTAAACGAACTTGCGTAATCAGAACTTGAAGGAGAAA
>dDocent_Contig_8808
CTGCTGAGAACACCTTCTTTGATATCGTTAACGAGTTCTTCCCAATCTTGTTCGAATGTTCTAAAAGCGTAGATAATGCTGAGATCGGAAGAG
>dDocent_Contig_8810
CTGCTGAGAAATTTAGATCTGTCGTTGAACAACTTAACAGGTATAATTCCATTGGAGTTTCAAAATCTGGAACTCATGGAAGATTTGCAGAGA
>dDocent_Contig_8813
CTGCTGAGAAACCCTATGTGAAAGGAAAGAAGTTGAAAACCAAAAGGAAAAGGTCAAAAACTGATGAATGTGCACCACCACAGTTGAAGAGGA
>dDocent_Contig_8815
CTGCTGAGAAAATGGGTATCCCAATGGGGTTTAAATTGGTGAGAGGTGCTTATATGTCTAGTGAAAGAAAATTGGCTGAGATCGGAAGAGCGG
>dDocent_Contig_8817
CTGCTGAGAAAACCAAAAAAAATGCTTGGGATGCTTCTCAAAAGATAAGAGATTATGCCACTGATGCTG
>dDocent_Contig_8818
CTGCTGAGAAAACAATAAAGAGGACATCACTGATTCCTTTGGAAAGACCTGCTCTGAGAGCAATTAATAATTCCTTGCCTCCACGACCAACAT
>dDocent_Contig_8825
CTGCTGACTTTGCTTGCAACCATTTGCCAAAGTTCATTCTCGAGGATACAAATTTCCCAGTGGATATCGAAAGGATAGTTGCTTCGGCCTTTC
>dDocent_Contig_8827
CTGCTGACTTTCTTCAAGAAGTAACTTCAAAAAAGGATCAAGCACAGTACTGGGTGCGCAGAGACCAACCATACAGATTTGTAACTGTTACTC
>dDocent_Contig_8856
CTGCTGACTGGGCGTGGTGCCAATAGGTGCTCCATTAGACACATTTTCATCAATCTCCCGGATTCTGACGTTTTTCTTCTGCCACCAGGGGGA
>dDocent_Contig_8860
CTGCTGACTGAGCTATTGCACCCAACCCACCCGGCTCAGTTTGGTTCTTTCCTGTGGCTTTCATTTCCGCTG
>dDocent_Contig_8864
CTGCTGACTCGTTGGTTCAACAGCTCACAACATATTATATGGTGTCAATGTGTGTGCTTTTGATCCAACGAAGCGGGAGCTGAGATCGGAAGA
>dDocent_Contig_8866
CTGCTGACTCAGAAGGAGCTCCACCAAATCCACCACGATTACCACTGTCGTGCCCAGCTGGAGGTGCAG
>dDocent_Contig_8868
CTGCTGACTCACTTTCTCGTATGTTTGTATTGGCCTGGTCTGAACCACAACAACTATTCTTACCAGAGCCCAGAACCGCCATACGGGACTGTC
>dDocent_Contig_8870
CTGCTGACTCACAATGGAAGGCCTCTGTGAAGGGACTCCAATATGATAAACATCTGAATGACCTATAGGTGGAGTTGATGCAACCACATTAT
>dDocent_Contig_8871
CTGCTGACTCAACCTCCCCTCGGGTCTACGCCCTCGATGTTTTAACATCGGCGATTGAAAGAGAGTAGGAGCGCATTCTCTCCATCTCAGTTG
>dDocent_Contig_8873
CTGCTGACTATCTTTATCAGTACAGAGCATTGTGCACTAATAGTGAAAGGAGTTTGAGTGCATTGTGGGGAAAGCTGGCAGAGATCGGAAGA
>dDocent_Contig_8874
CTGCTGACTAGGATCGGAGATGATGGTATCGAGGGGGCTTTTCGGGTGGTCTCCACCTCATGTGCAACCTTTAACGCCGGTGTCTGAGGTTTC
>dDocent_Contig_8876
CTGCTGACTACTTTGCCGCAGGATACTTTGTTTGGGCTGTTTTAATTGCTAACTTGGCACGCATTGGTTATGAAGAAAAGACTATGTACATGG
>dDocent_Contig_8878
CTGCTGACGTTTTTGAAGCCCTCGAACAGGCGATAAGAACTGCATTCCATTCATTACTTCCAGGTTTTAAGCCTTTTTCTTCCATCTTGTTTA
>dDocent_Contig_8879
CTGCTGACGTTTGCGAAATGATTGTCGGCTGGTTGTTAGGTTTTTCGCGCTTGGCCGCATTTGTGGCGGTACCTTTAGATGGTTTCACTCTAT
>dDocent_Contig_8881
CTGCTGACGTACCTCCTTCCTCCTGTTCGACGATTAACTCTTCCAGGCCTTGCTTGCCTCGTGCGAGAAAAGAGGGAAAGTGCTAACATGCTA
>dDocent_Contig_8883
CTGCTGACGGTGCCTAATTTGGCTATGTAATGTTAATTCAATCAACATTTTGAAAGGTTCTTATACTATTAATTAACTTTTTGGGATTGAAAA
>dDocent_Contig_8885
CTGCTGACGCGCCTCGATGCGGTCCAAACGCGCTACTATGTCAACCAAATCAGGAGGAGGTGCAGGCGCATTAGCAGAGATCGGAAGAGCGGT
>dDocent_Contig_8886
CTGCTGACGAGTTCACTTCTTTATTGATTATAGTTGAGTTGTGCAAAGGAGGTTAAGGATGTAGAGATGTTTGATGCTGAGATCGGAAGAGCG
>dDocent_Contig_8888
CTGCTGACGAGGATTAGGATATTGTTGATGTGTTTTCATTGTTCATGTTGCATTTCCGTTTTGCATGCTTTGATGGTGTGCGCGTTTCTGAAT
>dDocent_Contig_8890
CTGCTGACGAGAAATACAATTTTGAGTGTCTGTCCCAATCAACCATATTGAACCAACAGCCTCTACTTAGGTGAGGAATTTACAGTTTTGTTC
>dDocent_Contig_8892
CTGCTGACGAAGAACTTGATAGTACTGTCCAACGAAGTAAGAACCCACCTGCAAAGCAAAAAAAACTATAACTTTACACAAATCAAAAAATCC
>dDocent_Contig_8893
CTGCTGACCTTGCTTACATGAATGGATATGATGGTTTAGCCGCTTATCTTTCGGAAAAGTGTTTGGTTGAGCAGTTCAATGACATGAGCTTAG
>dDocent_Contig_8896
CTGCTGACCTGAAAGACTTCCACGCATTCTTGAAGTAGGACGCCAATTCTGATCTGGTTGTGAATTGAATAATTCGTCAGTCCTAGAAACTGC
>dDocent_Contig_8898
CTGCTGACCTAGAATTAAAAGTTTAGCCCTTGTTTTGTTTGGGAGTAGGGGAAGTATCCAGTTCAAATTGACTTATGTGAACATTTGTCCCAT
>dDocent_Contig_8900
CTGCTGACCGTCGAAGTCTTGCATCATATTGTTGAAGTCTTCAAGTGGCATATCTCGGGCACAAAGAGAAGATCTCAAACGACTAGTTTGAAT
>dDocent_Contig_8906
CTGCTGACCCTGCTAAGGTAAAAGGTTTTTCATGTCAACGTTTCAAAATTCAATGCTCCGATGATGACCTCATATTTGAGCTGAGATCGGAAG
>dDocent_Contig_8908
CTGCTGACCCAGATGATAGAAGATCCACCTCTGGGTCAGCTGTGTACTTAGGCTCTAATTTGATCTCTTGGTGGTCTAAAAAGCAAACTGTTG
>dDocent_Contig_8910
CTGCTGACCATCAACCAATGATCAAAGCAATTAAAATTGACACACAAATAATGTAAACAAACCATTCCGGCAGGTAGTGACCCTGCTTTTGTT
>dDocent_Contig_8913
CTGCTGACATATGATGCCTGGCACACTCTGAAGCCCTATTGATGTGCATCTCATGGTGTGTAGTTGGTGCTGATGTCCTCTTGCAGAGATCGG
>dDocent_Contig_8915
CTGCTGACATAATATTTTGAAAGTCTTCGATCAATGTAGTGGTTATGGACAGTCTTTATACTTTATGTTGTCTTGTTGTATTTATTTATGTAA
>dDocent_Contig_8917
CTGCTGACATAAATGCATTATTTGGTTTTCGTATAGAGTGCATTGAACGAATGGTAAAGGCGAAGACATACTTGTTTTGATTGTGTTTTTAGA
>dDocent_Contig_8918
CTGCTGACATAAAACGCGCATACAAGAAACTTGCCTTACAATGGCACCCAGATAAGAATGTCGACAATAGAGAAGAAGCAGAGGCTAAATTCC
>dDocent_Contig_8920
CTGCTGACAGGGTTTTGAATCAACTGCTTACAGAAATGGATGGAATGTCGGCAAAGAAAACTGTGTTTATCATTGGGGCCACTAATCGACCAG
>dDocent_Contig_8922
CTGCTGACAGGGATGAATGTCACAGTCTCCAGTTTGACATTCAATAAATCCTGTATTAGCTAATCCTGCAGTAACTACTCAAGTGTGTCATGA
>dDocent_Contig_8924
CTGCTGACAGCGTGTTGAGGAAGCTCTGACGATGGCATTTTGGAATTAGGTAGATCTATGTCCGAGGCAAATGGTAGAGTAGAATGTGTGTGC
>dDocent_Contig_8928
[truncated: 8,274,934 more chars]
